# Supplementary material for: Evaluating meteorological data from weather stations, and from satellites and global models for a multi-site epidemiological study
Source: Environ Res. 2018 Aug;165:91–109. doi: 10.1016/j.envres.2018.02.027 (PMC6024078; doi:10.1016/j.envres.2018.02.027)
Supplement: Supplementary file 2 — Supplementary material [file mmc2.xls]

## Sheet: Codebook
Variable Name	Definition
date	Date
bg_pcp_chirps	CHIRPS estimates of total precipitation (mm) at Dhaka, Bangladesh site location
bg_pcp_gldas	GLDAS estimates of total precipitation (mm) at Dhaka, Bangladesh site location
bg_pcp_station	Weather station measurements of daily total precipitation (mm) near Dhaka, Bangladesh
bg_psurf_gldas	GLDAS estimates of surface pressure (mbar) at Dhaka, Bangladesh site location
bg_psurf_station	Weather station measurements of surface pressure (mbar) near Dhaka, Bangladesh site
bg_rhum_gldas	GLDAS estimates of relative humidity (%) at Dhaka, Bangladesh site location
bg_runoff_gldas	GLDAS estimates of total surface runoff (mm) at Dhaka, Bangladesh site location
bg_smst_gldas	GLDAS estimates of soil moisture (%) at Dhaka, Bangladesh site location
bg_sphum_gldas	GLDAS estimates of specific humidity (kg/kg) at Dhaka, Bangladesh site location
bg_srad_gldas	GLDAS estimates of solar radiation (W/m2) at Dhaka, Bangladesh site location
bg_tmed_gldas	GLDAS estimates of median temperature (C) at Dhaka, Bangladesh site location
bg_tmed_station	Median temperature (C) calculated from minimum and maximum measured by weather station near Dhaka, Bangladesh site
bg_wind_gldas	GLDAS estimates of wind speed (m/s) at Dhaka, Bangladesh site location
bg_wind_station	Weather station measurements of wind speed (m/s) near Dhaka, Bangladesh site
br_pcp_chirps	CHIRPS estimates of total precipitation (mm) at Fortaleza, Brazil site location
br_pcp_gldas	GLDAS estimates of total precipitation (mm) at Fortaleza, Brazil site location
br_pcp_station	Weather station measurements of daily total precipitation (mm) near Fortaleza, Brazil site
br_psurf_gldas	GLDAS estimates of surface pressure (mbar) at Fortaleza, Brazil site location
br_psurf_station	Weather station measurements of surface pressure (mbar) near Fortaleza, Brazil site
br_rhum_gldas	GLDAS estimates of relative humidity (%) at Fortaleza, Brazil site location
br_runoff_gldas	GLDAS estimates of total surface runoff (mm) at Fortaleza, Brazil site location
br_smst_gldas	GLDAS estimates of soil moisture (%) at Fortaleza, Brazil site location
br_sphum_gldas	GLDAS estimates of specific humidity (kg/kg) at Fortaleza, Brazil site location
br_srad_gldas	GLDAS estimates of solar radiation (W/m2) at Fortaleza, Brazil site location
br_tmed_gldas	GLDAS estimates of median temperature (C) at Fortaleza, Brazil site location
br_tmed_station	Median temperature (C) calculated from minimum and maximum measured by weather station near Fortaleza, Brazil site
br_wind_gldas	GLDAS estimates of wind speed (m/s) at Fortaleza, Brazil site location
br_wind_station	Weather station measurements of wind speed (m/s) near Fortaleza, Brazil site
in_pcp_chirps	CHIRPS estimates of total precipitation (mm) at Vellore, India site location
in_pcp_gldas	GLDAS estimates of total precipitation (mm) at Vellore, India site location
in_pcp_station	Weather station measurements of daily total precipitation (mm) near Vellore, India site (average of measurements taken at 8:30am and at 17:30pm Indian Standard Time)
in_psurf_gldas	GLDAS estimates of surface pressure (mbar) at Vellore, India site location
in_rhum_gldas	GLDAS estimates of relative humidity (%) at Vellore, India site location
in_rhum_station	Weather station measurements of relative humidity (%) at Vellore, India site location
in_runoff_gldas	GLDAS estimates of total surface runoff (mm) at Vellore, India site location
in_smst_gldas	GLDAS estimates of soil moisture (%) at Vellore, India site location
in_sphum_gldas	GLDAS estimates of specific humidity (kg/kg) at Vellore, India site location
in_srad_gldas	GLDAS estimates of solar radiation (W/m2) at Vellore, India site location
in_tmed_gldas	GLDAS estimates of median temperature (C) at Vellore, India site location
in_tmed_station	Median temperature (C) calculated from minimum and maximum measured by weather station near Vellore, India site
in_wind_gldas	GLDAS estimates of wind speed (m/s) at Vellore, India site location
np_pcp_chirps	CHIRPS estimates of total precipitation (mm) at Bhaktapur, Nepal site location
np_pcp_gldas	GLDAS estimates of total precipitation (mm) at Bhaktapur, Nepal site location
np_pcp_station	Weather station measurements of daily total precipitation (mm) near Bhaktapur, Nepal site
np_psurf_gldas	GLDAS estimates of surface pressure (mbar) at Bhaktapur, Nepal site location
np_psurf_station	Weather station measurements of surface pressure (mbar) near Bhaktapur, Nepal site
np_rhum_gldas	GLDAS estimates of relative humidity (%) at Bhaktapur, Nepal site location
np_runoff_gldas	GLDAS estimates of total surface runoff (mm) at Bhaktapur, Nepal site location
np_smst_gldas	GLDAS estimates of soil moisture (%) at Bhaktapur, Nepal site location
np_sphum_gldas	GLDAS estimates of specific humidity (kg/kg) at Bhaktapur, Nepal site location
np_srad_gldas	GLDAS estimates of solar radiation (W/m2) at Bhaktapur, Nepal site location
np_tmed_gldas	GLDAS estimates of median temperature (C) at Bhaktapur, Nepal site location
np_tmed_station	Median temperature (C) calculated from minimum and maximum measured by weather station near Bhaktapur, Nepal site
np_wind_gldas	GLDAS estimates of wind speed (m/s) at Bhaktapur, Nepal site location
np_wind_station	Weather station measurements of wind speed (m/s) near Bhaktapur, Nepal site
pe_pcp_chirps	CHIRPS estimates of total precipitation (mm) at Loreto, Peru site location
pe_pcp_gldas	GLDAS estimates of total precipitation (mm) at Loreto, Peru site location
pe_pcp_station	Weather station measurements of daily total precipitation (mm) near Loreto, Peru
pe_psurf_gldas	GLDAS estimates of surface pressure (mbar) at Loreto, Peru site location
pe_psurf_station	Weather station measurements of surface pressure (mbar) near Loreto, Peru site
pe_rhum_gldas	GLDAS estimates of relative humidity (%) at Loreto, Peru site location
pe_runoff_gldas	GLDAS estimates of total surface runoff (mm) at Loreto, Peru site location
pe_smst_gldas	GLDAS estimates of soil moisture (%) at Loreto, Peru site location
pe_sphum_gldas	GLDAS estimates of specific humidity (kg/kg) at Loreto, Peru site location
pe_srad_gldas	GLDAS estimates of solar radiation (W/m2) at Loreto, Peru site location
pe_tmed_gldas	GLDAS estimates of median temperature (C) at Loreto, Peru site location
pe_tmed_station	Median temperature (C) calculated from minimum and maximum measured by weather station near Loreto, Peru site
pe_wind_gldas	GLDAS estimates of wind speed (m/s) at Loreto, Peru site location
pe_wind_station	Weather station measurements of wind speed (m/s) near Loreto, Peru site
pk_pcp_chirps	CHIRPS estimates of total precipitation (mm) at Naushero Feroze, Pakistan site location
pk_pcp_gldas	GLDAS estimates of total precipitation (mm) at Naushero Feroze, Pakistan site location
pk_pcp_station	Weather station measurements of daily total precipitation (mm) near Naushero Feroze, Pakistan site
pk_psurf_gldas	GLDAS estimates of surface pressure (mbar) at Naushero Feroze, Pakistan site location
pk_psurf_station	Weather station measurements of surface pressure (mbar) near Naushero Feroze, Pakistan site
pk_rhum_gldas	GLDAS estimates of relative humidity (%) at Naushero Feroze, Pakistan site location
pk_runoff_gldas	GLDAS estimates of total surface runoff (mm) at Naushero Feroze, Pakistan site location
pk_smst_gldas	GLDAS estimates of soil moisture (%) at Naushero Feroze, Pakistan site location
pk_sphum_gldas	GLDAS estimates of specific humidity (kg/kg) at Naushero Feroze, Pakistan site location
pk_srad_gldas	GLDAS estimates of solar radiation (W/m2) at Naushero Feroze, Pakistan site location
pk_tmed_gldas	GLDAS estimates of median temperature (C) at Naushero Feroze, Pakistan site location
pk_tmed_station	Median temperature (C) calculated from minimum and maximum measured by weather station near Naushero Feroze, Pakistan site
pk_wind_gldas	GLDAS estimates of wind speed (m/s) at Naushero Feroze, Pakistan site location
pk_wind_station	Weather station measurements of wind speed (m/s) near Naushero Feroze, Pakistan
sa_pcp_chirps	CHIRPS estimates of total precipitation (mm) at Venda, South Africa site location
sa_pcp_gldas	GLDAS estimates of total precipitation (mm) at Venda, South Africa site location
sa_pcp_station	Weather station measurements of daily total precipitation (mm) near Venda, South Africa
sa_psurf_gldas	GLDAS estimates of surface pressure (mbar) at Venda, South Africa site location
sa_psurf_station	Weather station measurements of surface pressure (mbar) near Venda, South Africa
sa_rhum_gldas	GLDAS estimates of relative humidity (%) at Venda, South Africa site location
sa_runoff_gldas	GLDAS estimates of total surface runoff (mm) at Venda, South Africa site location
sa_smst_gldas	GLDAS estimates of soil moisture (%) at Venda, South Africa site location
sa_sphum_gldas	GLDAS estimates of specific humidity (kg/kg) at Venda, South Africa site location
sa_srad_gldas	GLDAS estimates of solar radiation (W/m2) at Venda, South Africa site location
sa_tmed_gldas	GLDAS estimates of median temperature (C) at Venda, South Africa site location
sa_tmed_station	Median temperature (C) calculated from minimum and maximum measured by weather station near Venda, South Africa site
sa_wind_gldas	GLDAS estimates of wind speed (m/s) at Venda, South Africa site location
sa_wind_station	Weather station measurements of wind speed (m/s) near Venda, South Africa site
tz_pcp_chirps	CHIRPS estimates of total precipitation (mm) at Haydom, Tanzania site location
tz_pcp_gldas	GLDAS estimates of total precipitation (mm) at Haydom, Tanzania site location
tz_psurf_gldas	GLDAS estimates of surface pressure (mbar) at Haydom, Tanzania site location
tz_rhum_gldas	GLDAS estimates of relative humidity (%) at Haydom, Tanzania site location
tz_runoff_gldas	GLDAS estimates of total surface runoff (mm) at Haydom, Tanzania site location
tz_smst_gldas	GLDAS estimates of soil moisture (%) at Haydom, Tanzania site location
tz_sphum_gldas	GLDAS estimates of specific humidity (kg/kg) at Haydom, Tanzania site location
tz_srad_gldas	GLDAS estimates of solar radiation (W/m2) at Haydom, Tanzania site location
tz_tmed_gldas	GLDAS estimates of median temperature (C) at Haydom, Tanzania site location
tz_wind_gldas	GLDAS estimates of wind speed (m/s) at Haydom, Tanzania site location

## Sheet: Data
date	bg_pcp_chirps	bg_pcp_gldas	bg_pcp_station	bg_psurf_gldas	bg_psurf_station	bg_rhum_gldas	bg_runoff_gldas	bg_smst_gldas	bg_sphum_gldas	bg_srad_gldas	bg_tmed_gldas	bg_tmed_station	bg_wind_gldas	bg_wind_station	br_pcp_chirps	br_pcp_gldas	br_pcp_station	br_psurf_gldas	br_psurf_station	br_rhum_gldas	br_runoff_gldas	br_smst_gldas	br_sphum_gldas	br_srad_gldas	br_tmed_gldas	br_tmed_station	br_wind_gldas	br_wind_station	in_pcp_chirps	in_pcp_gldas	in_pcp_station	in_psurf_gldas	in_rhum_gldas	in_rhum_station	in_runoff_gldas	in_smst_gldas	in_sphum_gldas	in_srad_gldas	in_tmed_gldas	in_tmed_station	in_wind_gldas	np_pcp_chirps	np_pcp_gldas	np_pcp_station	np_psurf_gldas	np_psurf_station	np_rhum_gldas	np_runoff_gldas	np_smst_gldas
2009-01-01	0	0		1013.91		62.7	0	28.3	0.00892	159.9	20.5		2.4		0	0	0	997.029		67	0	15.5	0.01597	303.7	28.9	27.5	6.3	5.04156	0	0		980.46	77.5		0	30.5	0.01253	231.2	21.85		1.8	0	0.3	0	842.047		51.3	0	17.3
2009-01-02	0	0	0	1015.26	1014.6	55.1	0	28.3	0.00724	166.1	20.15	20.4444	2.2	0.360111	0	0	0	997.003		67.6	0	15.5	0.01591	293.7	28.65	28.5	5.3	4.47567	0	0		980.924	77.4		0	30.2	0.01298	232	23.25		2.1	0	0	0	843.116		56.4	0	17.3
2009-01-03	0	0		1015.19		55.6	0	28.2	0.00717	167.6	19.4		2.4		0	0	0	996.492		68.9	0	15.4	0.01581	298.7	28.25	28.1389	4.7	4.11556	0	0		981.733	74.8		0	30	0.01233	236.4	23.2		2.2	0	0	0	842.784		48.7	0	17.2
2009-01-04	0	0	0	1013.3	1012.7	58.7	0	28.1	0.00757	165.8	19.25	19.0556	2.4	0	0	0	0	996.118		70.6	0	15.3	0.01631	312.7	28.45	28	4.9	4.167	0	0		980.516	75.8		0	29.8	0.01269	234.1	22.8		2.2	0	0	0	841.082		40.1	0	17.1
2009-01-05	0	0	0	1012.58	1011.6	57.5	0	28	0.00759	167.2	19.1	18.7222	1.7	0.360111	0	0	0	996.432		68.9	0	15.3	0.0162	319.2	28.8	28.3056	5	3.85833	0	0		979.359	72.9		0	29.5	0.01159	235.9	22.25		2.2	0	0	0	840.861		31.1	0	17
2009-01-06	0	0.1	0	1013.69	1012.9	69.4	0	28	0.00993	153.9	20.95	20.6667	1.7	0.257222	0	0	0	996.107		67.8	0	15.2	0.01598	321.4	29	28.6389	5.7	5.093	0	0.1		979.381	73.3		0	29.3	0.01203	238.3	22.55		1.7	0	0	0	842.618		30.6	0	16.9
2009-01-07	0	1.3	0	1015.85	1015.2	67.1	0	28	0.00965	163.4	20.85	21.3889	1.8	0.360111	0	0.1	0	996.132		64.6	0	15.1	0.01543	317.4	28.8	28.75	5.7	5.29878	1.9	0.7		980.867	84.2		0	29.2	0.0144	141.7	22.4		2.1	0	0	0	844.713		21.2	0	16.8
2009-01-08	0	0.1	0	1017.59	1016.6	62.6	0	28	0.00933	158.8	22.05	22.6944	1.8	0	0	0.3	0	996.522		69.6	0	15.1	0.01594	290.1	27.95	28.3889	4.6	5.35022	5.3	0		982.676	91.5		0	29.2	0.01513	44.8	21.25		2.1	0	0	0	846.494		14	0	16.7
2009-01-09	0	0		1017.48		60.1	0	27.9	0.00901	161.1	21.7		1.8		0	0	0	998.384		73	0	15	0.01614	311.6	27.7	25.5	4.8	4.88722	0	0.1		982.822	73.5		0	29.1	0.01344	227.4	23.8		2.9	0	0	0	846.285		22.1	0	16.6
2009-01-10	0	0		1016.39		52.3	0	27.8	0.0076	164.8	21.15		2.4		0	0.2	0	999.145		73.9	0	15	0.01613	248.1	27.05	27.5	5	4.83578	0	0.1		982.605	73.8		0	28.8	0.01309	229.4	23.6		3.3	0	0	0	844.896		27.3	0	16.5
2009-01-11	0	0	0	1016.71	1015.6	54.1	0	27.7	0.00793	162.6	21.2	20.6944	2.5	0.668778	0	0	2.032	997.672		67.6	0	15	0.01542	303.2	28.1	28	5.7	5.04156	0	0		983.145	77.2		0	28.6	0.01322	225.9	23.2		2.8	0	0	0	844.052		43.7	0	16.4
2009-01-12	0	0	0	1019.2	1018.3	55.2	0	27.7	0.00788	165.2	20.95	21.25	2.1	0.977444	0	0	0	997.428		64	0	14.9	0.0149	308.6	28.65	27.9444	5.3	5.40167	0	0		984.103	71.6		0	28.3	0.01173	236.8	23.3		3	0	0	0	845.986		49.9	0	16.3
2009-01-13	0	0		1019.62		55.2	0	27.6	0.00741	167.2	20.2		1.8		0	0	0	997.435		64.9	0	14.8	0.01521	299.3	28.6	27.6389	4.9	4.42422	0	0		984.701	72.9		0	28.1	0.01237	233.3	23		3.4	0	0	0	846.553		55.3	0	16.2
2009-01-14	0	0	0	1018.94	1018.2	55.4	0	27.5	0.00734	168.8	19.85	18.3889	1.4	0.257222	0	0	1.016	997.602		69.8	0	14.8	0.01579	214.2	27.55	27.3611	4.5	4.26989	0	0		984.659	74.2		0	27.9	0.0124	186.1	23.7		3.2	0	0	0	846.504		51.6	0	16.1
2009-01-15	0	0		1018.22		54.7	0	27.4	0.00747	168.9	20.75		1.5		0	0		997.903		69	0	14.7	0.01581	306.5	28		4.9		0	0		984.538	79.5		0	27.7	0.01329	215.2	22.6		3.1	0	0.4	0	845.866		52.7	0	16.1
2009-01-16	0	0	0	1017.33	1016.5	56	0	27.4	0.00753	169.6	20.1	20.75	1.3	0.514444	26.9	4.9	3.048	998.625		80.8	0	14.9	0.01706	163.6	25.9	27.1111	3.2	4.83578	0	0		983.974	75.7		0	27.5	0.01269	237.8	23.4		2.9	0	0.1	0	845.535		45	0	16
2009-01-17	0	0	0	1015.49	1014.8	54.7	0	27.3	0.00795	166.9	21.3	20.5	2.5	0	0	0.6	1.016	998.107		77.7	0	15	0.01707	232	27.05	27.5	4.3	4.26989	0	0		982.385	74.7		0	27.2	0.01214	224.3	22.7		2.7	0	0.1	0	843.881		29.5	0	15.9
2009-01-18	0	0	0	1014.48	1013.5	51.5	0	27.2	0.00745	171.5	21.65	21.1667	2.2	0.360111	0	3.7	0	998.157		74.8	0	15.1	0.01674	223.4	27.45	28.6111	5.6	5.40167	0	0		981.734	72.4		0	27.1	0.01187	210.3	22.45		2.3	0	0	0	843.401		13.6	0	15.8
2009-01-19	0	0	0	1013.14	1012.1	54.4	0	27.2	0.00781	175.9	20.95	21.8889	1.7	0.257222	0	2.2	3.048	998.604		77.9	0	15.2	0.01712	226.2	26.7	27.8889	4.1	3.54967	0	0		980.949	68.3		0	26.8	0.0109	245.2	22.95		2.2	0	0	0	842.077		17.8	0	15.7
2009-01-20	0	0	0	1012.13	1011.3	52.2	0	27.1	0.00803	176.7	21.95	21.2222	2.2	0.668778	0	1.3		997.653		79.6	0	15.3	0.01723	251	26.65	27.5	3.2	2.93233	0	0		981.303	72.3		0	26.6	0.01134	244.5	22.2		2.2	0	0	0	840.992		27.6	0	15.6
2009-01-21	0	0	0	1012.79	1012.2	50.3	0	27	0.00738	174.1	21.9	20.75	2.4	1.13178	42.1	24.1	8.89	998.201		85.9	0.6	16.9	0.01777	215.1	25.85	25.5	2.7	1.90344	0	0		981.004	68		0	26.4	0.01031	241.7	22.4		1.8	0	0	0	841.043		60.3	0	15.5
2009-01-22	0	0	0	1011.98	1011.4	43.4	0	26.9	0.00617	173.2	21.1	18.4444	2.4	0.771667	0	9.5	29.972	998.507		79.1	0	17.4	0.01709	232.5	26.95	26.5556	2.6	2.41789	0	0		979.802	67		0	26.2	0.0106	239.7	22.35		2.1	0	0	0	840.662		63.4	0	15.4
2009-01-23	0	0	0	1011	1010.5	54.3	0	26.8	0.00773	176.5	20.3	18.9444	1.6	0.771667	10.5	3.2	0	998.327		77.3	0	17.6	0.01673	253.2	26.95	27.3056	3	2.72656	0	0		979.007	66.2		0	26	0.01039	229.6	22.85		1.9	0	0	0	839.925		56.7	0	15.3
2009-01-24	0	0	0	1011.67	1011.2	55	0	26.8	0.00787	176.2	21.45	19.5	1.2	0	0	8.2	3.048	997.145		77.3	0	17.9	0.01668	249.7	26.9	26.75	3.4	2.16067	0	0		979.116	69		0	25.8	0.01124	244.9	22.95		1.9	6.9	0.3	0	840.635		57.5	0	15.2
2009-01-25	0	0.6		1011.62		61.9	0	26.7	0.00963	174.1	21.3		1.8		21.1	8.7	2.032	996.909		82.8	0	18.3	0.01656	145.6	26.1	26.0556	3.4	2.93233	0	0		979.25	69		0	25.5	0.01157	244.3	24.15		2.2	0	0.2	0	840.99		49.7	0	15.1
2009-01-26	0	0	0	1011.1	1009.9	72.6	0	26.7	0.01207	173.9	24.1	24.6111	2.5	0.874556	0	0.4	0.254	997.469		68.9	0	18.3	0.0155	296.8	28	26.6944	5.1	4.06411	0	0.4		980.019	71.9		0	25.3	0.01244	235.4	24.05		1.9	0	0	0	840.794		26.3	0	15.1
2009-01-27	0	0	0	1010.41	1010.1	60.8	0	26.6	0.01023	176.6	24.95	23	2.1	0.360111	0	0	0	997.767		66.7	0	18	0.01536	323.3	28.15	27.5	5.5	5.04156	0	0		979.758	73		0	25.1	0.01385	238.7	25		2.3	0	0	0	840.877		22.8	0	14.9
2009-01-28	0	0	0	1011.38	1010.9	49.1	0	26.5	0.00813	181.8	23.2	23.3056	1.6	0.668778	0	0	0	997.37		67.8	0	17.8	0.0158	310.9	28.25	27.75	5.1	4.37278	0	0		979.452	72.4		0	24.9	0.01403	247.1	26.05		1.9	0	0		840.408		45.4	0	14.8
2009-01-29	0	0	0	1012.91	1012.5	43.5	0	26.4	0.00699	180.1	22.85	21.6944	2.3		10.3	5.7	9.906	997.825		83.7	0	17.9	0.01757	180.2	26.15	27.0556	4	3.13811	0	0.3		979.761	66.2		0	24.7	0.01177	245.8	25.2		1.6	0	0		842.245		40.1	0	14.7
2009-01-30	0	0	0	1011.86	1011.2	40	0	26.3	0.00603	181.7	21.8	20.4444	2.7	0.514444	10.3	3.6	24.892	997.985		81.8	0	18.2	0.01725	221.1	26.45	27	2.9	2.36644	0	0		979.944	59.9		0	24.5	0.00964	245.2	24.05		1.8	0	0		841.332		21.8	0	14.6
2009-01-31	0	0.1	0	1011.15	1010.6	37.6	0	26.2	0.0056	185.4	21.5	21.0556	3	0.360111	20.5	4.3	0	998.003		76.6	0	18.2	0.0167	246.4	26.75	27.5	3.3	2.16067	0	0		979.725	62.7		0	24.3	0.01026	247.4	23.6		1.8	0	0		840.084		19.6	0	14.5
2009-02-01	0	0	0	1013.13	1012.8	41.6	0	26.2	0.00618	186.3	22.3	21.3333	2.6	0.771667	41	11.4	10.922	997.371		82.7	0.1	18.6	0.01749	230	25.8	26.5556	3.6	1.852	0	0		980.581	62.7		0	24.1	0.01055	249.6	24.3		2	0	0	0	841.727		20.6	0	14.4
2009-02-02	0	0	0	1013.95	1013.1	34.8	0	26.1	0.00489	196.2	20.65	19.75	2.7	1.02889	0	2.6	46.99	997.469		80.2	0	18.9	0.01755	253.6	26.75	26.4444	4	3.704	0	0		980.769	63.4		0	23.8	0.01128	253.3	24.5		1.8	0	0	0	842.44		38.5	0	14.3
2009-02-03	0	0	0	1013.42	1012.7	38.1	0	26	0.00534	189	20.9	20.6389	2.2	0.360111	0	8.9	5.08	997.923		84.8	0	19.2	0.01753	202.3	26.1	27	3.5	3.241	0	0		980.654	63.1		0	23.6	0.01145	247.1	24.85		2.2	0	0	0	842.452		33.5	0	14.2
2009-02-04	0	0	0	1013.55	1013.3	41.9	0	25.9	0.00568	194.4	20.95	18.75	1.6	0.205778	0	13.1	10.922	998.532		74.3	0.2	19.9	0.01619	294.4	27.45	26.75	4.2	3.03522	0	0		981.141	63.7		0	23.4	0.01142	250.9	24.75		2.2	0	0	0	842.877		57.7	0	14.2
2009-02-05	0	0	0	1013.52	1012.4	43.7	0	25.8	0.00626	199.2	21.1	21.6944	2.1	0.874556	0	0.1	0	998.36		69.4	0	19.8	0.01578	307.3	27.95	27	4.3	3.65256	0	0		981.122	60.2		0	23.2	0.01018	260.9	24.45		2	0	0	0	843.125		29.2	0	14.1
2009-02-06	0	0	0	1013.01	1011.8	44.6	0	25.7	0.00684	199.9	22.2	22.75	2.1	0.771667	0	0	0	998.732		74.1	0	19.5	0.01665	308.1	27.5	28	4.5	4.42422	0	0		980.636	62.9		0	22.9	0.0108	260.6	24		2.1	0	0	0	843.275		24.9	0	14
2009-02-07	0	0	0	1012.42	1011.5	44.4	0	25.6	0.00699	191	22.95	23.4167	1.4	0.668778	0	0	6.096	998.671		70.3	0	19.2	0.01611	315.6	28.3	28.1944	4.8	4.37278	0	0		980.268	65		0	22.7	0.01119	252	23.7		2.3	0	0	0	842.382		29.3	0	13.8
2009-02-08	0	0	0	1014.28	1013.4	35.4	0	25.5	0.00585	192.3	23.65	24	2.5	1.02889	0	0	0	997.755		67.9	0	18.9	0.01537	322.4	28.25	27.5	4.6	4.11556	0	0		981.641	65.4		0	22.5	0.01136	252.7	24.25		2.5	0	0	0	843.666		44.7	0	13.8
2009-02-09	0	0	0	1014.54	1013.4	39	0	25.4	0.00606	195.9	22.75	23.3889	2.4	0.514444	0	0	0	997.221		67.9	0	18.7	0.01564	316.9	28.35	28	4.8	4.32133	0	0		981.604	64.2		0	22.3	0.01091	253.7	23.7		2.9	0	0	0	843.713		47	0	13.7
2009-02-10	0	0		1012.61		37.5	0	25.3	0.00579	202.4	23.2		1.7		0	0	5.08	997.505		73.6	0	18.4	0.0167	267.5	27.65	27	5.1	4.68144	0	0		980.789	61.7		0	22.1	0.00989	262.6	23.25		2.4	0	0.2	0	842.624		33.1	0	13.6
2009-02-11	0	5.1	0	1010.45	1009.8	39.7	0	25.4	0.00618	196.7	22.5	22.2222	1.2	0	0	0.2	0	997.89		73.5	0	18.3	0.0168	289.4	27.55	28.1111	4.4	4.06411	0	0		979.379	57.3		0	21.9	0.00908	261.1	23.5		1.9	0	0.7	0	841.89		19.1	0	13.5
2009-02-12	0	3.1	1.016	1009.07	1008.6	50.5	0	25.6	0.00819	194.1	23.6	23.2778	1.4	0.874556	0	0.4	0	997.132		78.2	0	18.1	0.01725	283.8	27.15	28.5	3.3	3.60111	0	0		978.805	58.9		0	21.7	0.01025	257.2	24.05		1.8	0	0	0	839.432		27.1	0	13.4
2009-02-13	0	0	0	1010.62	1009.9	43.7	0	25.7	0.00701	196.6	22.9	22.75	2.6	1.02889	0	1.5	0	995.686		80.7	0	18	0.0172	285.4	26.25	28.3611	3.8	3.60111	0	0		978.167	49		0	21.5	0.00885	260.9	25.5		2	0	0	0	840.169		41	0	13.3
2009-02-14	0	0		1009.83		39.4	0	25.6	0.00623	201.7	22.35		2.7		15.4	2.8	2.032	995.964		78.5	0	18	0.01688	253.1	26.4	27.5	4	3.39533	0	0		978.181	55.2		0	21.2	0.00978	260	25		1.8	0	0	0	840.484		19.8	0	13.2
2009-02-15	0	0	0	1010.22	1009.7	41.3	0	25.4	0.00675	209	23.7	22.6389	2.7	1.80056	0	0.1	4.064	995.832		75.6	0	17.9	0.01687	298.4	27.05	28	5.3	4.52711	0	0		977.919	55.7		0	21	0.00956	268.1	24.9		2.2	0	0	0	840.43		12.8	0	13.1
2009-02-16	0	0	0	1012.15	1011.4	37.4	0	25.3	0.0062	205.1	23.25	23	3.2	1.90344	5.1	1.2	0	995.389		71.1	0	17.8	0.01645	268	27.9	28.5	4.9	4.52711	0	0		979.26	60.8		0	20.8	0.01035	262.4	24.4		2.3	0	0	0	842.155		15.4	0	13
2009-02-17	0	0	0	1011.63	1011	31.9	0	25.1	0.00507	212.4	23.6	25.6111	2.5	1.64622	0	3.5	0.508	995.977		72.7	0	17.8	0.01687	203.9	28.15	28.5	4.2	3.44678	0	0		979.738	63.4		0	20.6	0.0106	264.8	23.95		2.6	0	0	0	842.206		12.6	0	12.9
2009-02-18	0	0	0	1010.32	1009.6	30.5	0	25	0.00489	208.9	23.35	23.6667	3	0.874556	15.3	11.3	1.016	996.335		76	0.1	18.4	0.01686	241	27.05	27.5	4	3.29244	0	0		978.696	63.9		0	20.4	0.01096	261.8	23.6		2.2	0	0	0	841.119		14	0	12.8
2009-02-19	0	0	0	1010.23	1009.4	32.2	0	24.8	0.00531	208.5	23.9	24.25	2.8	1.54333	0	0.4	0.508	996.684		72.6	0	18.4	0.01613	249.2	26.95	27.5	3.7	2.26356	0	0		978.096	59.1		0	20.3	0.00972	265.9	24		2.6	0	0	0	840.62		18.6	0	12.7
2009-02-20	0	0	0	1012.33	1011.5	31.5	0	24.7	0.0053	209.8	23.9	22.75	2.4	0.514444	0	0.6	0.254	996.146		81.5	0	18.2	0.01682	231.7	26.1	27.7222	2.8	2.778	0	0		979.81	65.6		0	20.1	0.01242	263.2	24.7		2.4	0	0	0	843.276		14	0	12.6
2009-02-21	0	0	0	1009.49	1009.1	28.1	0	24.6	0.00495	216.6	24.7	22.7778	3	0.617333	10.1	5.3	2.032	996.071		77.7	0	18.3	0.01643	198.6	26.85	27.6111	3.2	2.778	0	0		979.003	63.9		0	19.9	0.01316	239.5	26		2.5	0	0	0	839.161		11.7	0	12.5
2009-02-22	0	0.3	0	1007.64	1006.3	30.2	0	24.5	0.00516	217.8	24.9	26.1944	3	1.80056	0	18.4	7.874	997.415		86.6	0.5	19.5	0.01776	191	25.25	26.5	3.1	3.60111	0	0		977.161	63.4		0	19.7	0.01342	266.8	27		2.3	0	3.3	0	837.143		14.3	0	12.5
2009-02-23	0	0.8	0	1008.05	1007.2	41.9	0	24.3	0.00691	212.2	23.6	25.8889	1.5	1.02889	70.6	41.8	18.034	998.037		91.1	2.1	21.2	0.0175	131.7	24.4	25.4444	3.3	1.74911	0	0		977.607	60.6		0	19.5	0.0128	271.2	27.8		2.2	3.9	1	0	838.782		19	0	12.6
2009-02-24	3.6	0	0	1006.21	1005.8	47.8	0	24.3	0.00877	211.9	25.45	26.1944	1.6	1.28611	0	0.3	32.004	996.608		76.9	0	22.7	0.01627	308.4	27.05	26	3.6	3.39533	0	0		977.416	52.7		0	19.3	0.01144	270.8	28.2		2.3	0	0	0	837.732		25.1	0	12.5
2009-02-25	3.6	0		1006.01		49.3	0	24.1	0.00976	217.7	26.85		3.1		40.4	20.4	4.064	996.45		81.1	0.3	23	0.01744	272.3	26.35	27.1111	3.7	3.13811	0	0		976.466	56.8		0	19.2	0.01281	275.3	29		2.2	3.1	0	0	836.98		29.5	0	12.4
2009-02-26	0	0	0	1007.35	1006.4	36.5	0	24	0.00701	221.3	27.1	29.0833	2.9	0.771667	24.5	6.9	14.986	996.408		80	0.2	23.7	0.01691	263.1	26.6	26.1111	3.4	3.29244	0	0		976.63	52.1		0	19	0.01128	274.6	28.7		2.3	0	0	0	837.882		22.4	0	12.3
2009-02-27	0	0.2	0	1007.96	1007.1	33.7	0	23.9	0.00634	187.1	25.95	27	2.2	1.02889	24.5	16.4	12.954	997.202		84.8	0.4	24.5	0.01734	221.1	25.4	26.1111	3.2	2.00633	0	0		977.838	53.2		0	18.8	0.01029	278.4	27.4		2.2	0	0	0	838.311		17.2	0	12.2
2009-02-28	0	0.1	0	1007.57	1006.9	34.2	0	23.7	0.00668	219.3	25.4	28	2.7	1.13178	0	4.4	11.938	997.365		83.2	0	24.6	0.01748	249.3	26.05	26.75	2.6	2.315	0	0		977.358	41.9		0	18.6	0.00808	278.5	27.2		1.7	0	0	0	837.178		19.3	0	12.2
2009-03-01	0	0		1009.43		23.2	0	23.6	0.00431	220.7	25.05		2.9		22.1	19.4	2.032	997.758		86.1	0.4	25	0.01793	209.6	25.9	27.0556	2.9	2.52078	0	0		976.725	42.2		0	18.4	0.00874	274.2	28.3		2.3	0	0.1	0	838.984		39.6	0	12.1
2009-03-02	0	0		1009.31		28	0	23.4	0.00467	231.1	23.85		1.9		7.4	5.8	0	997.724		84.6	0	26	0.01768	213.5	26.1	25.5	2.7	1.852	0	0		977.292	49.8		0	18.2	0.01028	283	28.55		2	0	0	0	840.202		56.6	0	12
2009-03-03	0	0	0	1008.17	1007.1	48.2	0	23.3	0.00836	228.9	25.05	24.7778	1.4	0	22.1	13.1	27.94	998.177		84.8	0.2	26.2	0.01732	189.4	25.7	25.8056	2.4	2.778	0	0		977.619	50.9		0	18.1	0.01023	284.6	28.45		2.2	0	0	0	839.813		53	0	11.9
2009-03-04	0	0	0	1006.64	1005.5	57.4	0	23.2	0.00976	223	25.6	25.6111	1.7	0.257222	22.1	16.5	6.096	997.471		81.8	0.3	27.1	0.01691	207.9	25.15	25.5	3.6	4.06411	0	0		977.034	43.8		0	17.9	0.00919	278.4	28.55		1.8	0	0	0	838.37		38.5	0	11.8
2009-03-05	0	0		1005.45		51.7	0	23	0.00994	228.8	26.75		3.3		22.1	21.8	0	997.171		78.7	0.1	28.3	0.01702	194.2	26.55	25.6389	3.9	2.52078	0	0		976.698	36.2		0	17.7	0.00776	285.8	28.55		2.4	0	0	0	837.685		26.1	0	11.8
2009-03-06	0	0	0	1007.52	1006.5	55.9	0	22.9	0.01151	226.6	27.6	27.5833	2.5	0.617333	10.6	2.8		997.941		77.9	0	28.6	0.01681	248	26.95	26.8889	3.3	2.315	0	0		977.224	35.1		0	17.6	0.00765	285.2	29.25		1.8	0	0	0	838.953		26.1	0	11.7
2009-03-07	0	0	0	1008.17	1007.1	50.8	0	22.7	0.00998	226.8	27.4	27.9444	2.7	1.13178	0	10.3	4.064	997.705		77.9	0.1	28.7	0.01716	243	27.4	26.8611	3.3	2.05778	0	0		976.86	40.6		0	17.4	0.00841	282.6	28.7		2.1	0	0	0	840.207		12.6	0	11.6
2009-03-08	0	0	0	1009.52	1008.4	47.2	0	22.6	0.0088	231.2	27	28.3056	2.1	1.69767	21.2	10.2	2.032	997.707		78.9	0.2	29.2	0.01707	222.1	26.75	26.3889	3.7	2.05778	0	0.1		977.705	46.4		0	17.3	0.00894	274.8	27.1		2.6	0	0	0	840.712		13.3	0	11.5
2009-03-09	0	0.1	0	1010.76	1007.3	48.6	0	22.5	0.01067	226.7	28.15	28.9167	1.7	1.389	0	0.7	0	996.95		77.1	0	29	0.01681	233.3	26.45	27	4.2	3.29244	0	6.2		979.091	64.8		0	17.5	0.01303	191	23.9		1.5	0	0	0	842.868		7.9	0	11.4
2009-03-10	0	0	0	1010.64	1010.3	34	0	22.3	0.00791	212.1	28.75	29.25	2.4	0.874556	0	6.1	0	997.224		73.8	0	28.8	0.01648	314.1	27.35	28	4.4	3.34389	2.8	13.7		980.429	93.5		0.3	18.2	0.01608	88.1	21.3		2.7	0	0	0	842.997		7.2	0	11.3
2009-03-11	0	0	0	1009.02	1008.8	27.7	0	22.1	0.00682	226.8	30.6	28.6667	2.9	0.874556	30.1	14.7	39.878	996.368		81.4	0.1	29.2	0.01792	220.2	26.95	26.9167	3.6	3.03522	0	0.1		980.304	87.5		0	18.8	0.01644	251.3	23.45		1.8	0	0	0	840.898		11.2	0	11.3
2009-03-12	0	0	0	1009.74	1008.5	24.9	0	22	0.00498	238.7	27.3	27.8889	3	1.74911	15	9.2	44.958	996.708		86.8	0	29.7	0.01805	238.8	25.5	26.0556	3.1	2.52078	5.9	20.8		978.769	78.4		1.1	20.2	0.01579	200.2	26.05		1.7	0	0	0	841.962		8.7	0	11.2
2009-03-13	0	0	0	1013.47	1012.2	24.1	0	21.8	0.00417	245.7	24.85	26.5	1.9	1.13178	0	2.1	6.096	996.423		85.9	0	29.6	0.01795	279.1	25.65	27	2.7	2.88089	0	0.4		980.08	70.4		0	20.2	0.01433	199.9	25.65		1.5	0	0	0	846.119		11.5	0	11.1
2009-03-14	0	0	0	1010.56	1009.5	45.3	0	21.7	0.00735	243.2	25.1	27.9444	1.1	0.874556	0	8.5	0.508	997.548		89.9	0	29.6	0.01806	213.6	25.05	27.9444	2.5	3.03522	0	2		979.43	73.9		0	20.1	0.01545	270.2	26.35		1.9	0	0.4	0	843.899		11.2	0	11
2009-03-15	0	0	0	1009.26	1008.3	28	0	21.5	0.00553	231.3	26.35	26.8889	1.9	0.257222	30.1	11.3	2.032	998.502		90	0	30.1	0.01787	219.9	24.95	27.25	1.8	1.23467	0	1.6		978.746	65.8		0	20	0.01361	235.1	27.05		1.7	0	0	0	842.672		10.8	0	11
2009-03-16	0	0		1010.3		32.9	0	21.4	0.00652	129.8	26.2		1.6		37.9	15.3	5.08	998.141		87.1	0.3	30.6	0.01754	172.1	25.7	26.8056	2.4	1.90344	0	0		977.9	62.6		0	19.8	0.01279	289.7	26.6		1.9	0	0.1	0	842.598		14.3	0	10.9
2009-03-17	0	0	0	1009.01	1008.2	30.7	0	21.3	0.00625	243.9	27.65	27.6667	1.5	0.257222	12.6	11.5	40.894	997.887		86.1	0.2	31.4	0.01714	123.7	25.9	25.6944	2.3	1.95489	0	0		977.895	62.3		0	19.6	0.01281	290.4	26.65		1.8	0	0	0	841.817		18.8	0	10.8
2009-03-18	0	0	0	1009.07	1007.8	42.1	0	21.2	0.00773	99.4	27	28.6389	2.1	0.514444	12.6	1.5	2.032	997.933		81.9	0	31.3	0.01655	248.6	25.7	26.5556	2.4	2.26356	0	0		977.898	60.3		0	19.4	0.01248	288.7	26.95		1.9	4.2	1.1	0	841.819		18.9	0	10.8
2009-03-19	0	0	0	1008.11	1007.3	38.4	0	21.1	0.00858	237.4	27.8	29.1944	2.9	0.514444	0	1	0	997.305		78.2	0	30.7	0.01636	280.8	26.6	27.0556	3.3	2.57222	0	0		977.562	57.1		0	19.2	0.01178	289.6	27.3		2	0	0.1	0	841.96		24	0	10.8
2009-03-20	0	0	0	1008.11	1007.7	46.4	0	20.9	0.01023	241.4	29.15	28.4444	2.3	0.360111	0	0.5	0	996.492		76.4	0	30.1	0.01689	306.6	27.7	27.5	3.7	3.90978	0	0		977.166	57.3		0	19	0.01239	291.7	28.1		2.2	4.2	0.8	0.254	841.652		28.2	0	10.8
2009-03-21	0	0	0	1007.56	1007.2	47.2	0	20.8	0.01086	246.1	29.3	29.5556	1.9	1.02889	0	2.1	0	996.227		83.4	0	29.8	0.01799	257.8	26.3	27.7222	3.7	3.44678	2.3	0.6		976.726	58.9		0	18.8	0.01391	274.1	28.95		2.1	0	0	0	841.313		33.7	0	10.7
2009-03-22	0	0	0	1008.71	1008.4	48.9	0	20.7	0.01171	199.4	30	28.25	2	1.54333	33.8	17.7	4.064	995.441		86	0.2	30.3	0.01826	191	25.9	26.5	3.9	2.315	0	0		977.061	58.5		0	18.6	0.01313	276.7	28.65		1.9	0	0		841.912		38.3	0	10.7
2009-03-23	0	0	0	1009.88	1009.4	36.9	0	20.5	0.00848	244.3	28.85	27.3056	1.7	0.874556	22.6	27	5.08	995.505		88.8	1.8	31.1	0.01845	190.2	25.65	26.5	4.2	3.03522	0	0		978.129	61.6		0	18.5	0.01356	290.2	27.9		2.2	0	0	0	843.069		34	0	10.6
2009-03-24	0	0	0	1009.06	1008.8	30.5	0	20.4	0.00683	249.6	29.3	28.8333	1.4	1.02889	11.3	6.9	16.002	995.771		88.4	0.1	32.3	0.01837	245	25.7	26.75	4	2.41789	0	0		978.931	57.1		0	18.3	0.01279	273.6	28		1.8	0	0	0	842.768		25.2	0	10.6
2009-03-25	0	0	0	1008.21	1007.5	37.2	0	20.3	0.00821	215.9	30	30.6111	1.5	0.514444	0	7.2	1.016	995.801		85.9	0	32.2	0.01793	289.3	26.2	27.1389	3.2	2.93233	0	0		978.39	54.6		0	18.1	0.0122	288.1	28.1		2	0	0.7	0	841.802		29.2	0	10.5
2009-03-26	0	0		1007.61		34.9	0	20.2	0.00821	210.4	29.4		2.9		51.2	13	0.762	995.772		80.7	0.2	32	0.01724	241.4	26.25	27.1389	3.5	2.26356	0	0		977.561	58.3		0	18	0.01355	278.8	28.5		1.4	0	0	0	840.399		25.6	0	10.5
2009-03-27	0	0	0	1009.15	1008.9	55.3	0	20	0.01196	227.4	28.15	25.3889	1.9	1.02889	0	1.7	2.032	996.139		76	0	32	0.01706	301.3	27.55	27.1111	3.4	2.36644	0	1		977.283	54		0	17.9	0.0129	270.2	29.35		2	0	0	0	841.448		41.3	0	10.5
2009-03-28	0	0	0	1009.42	1008.5	62.2	0	20	0.01266	142.9	27.15	27.0833	2.6	0.874556	0	13	4.064	996.759		86.6	0.5	32.1	0.01809	198.4	25.35	27	3.2	1.49189	0	0.9		977.555	57.3		0	17.8	0.01309	269.7	28.75		1.9	0	0.1	0.508	841.264		46.6	0	10.4
2009-03-29	35.7	30.3		1007.83		58.2	1.2	21.8	0.01352	165.1	28.7		2.5		0	2.7	6.096	996.835		84.7	0	31.9	0.01772	274.2	26.15	27	2.6	2.36644	0	0		977.301	57.4		0	17.7	0.01312	298.1	28.9		2.1	8.5	5	0	840.426		40.5	0	10.7
2009-03-30	17.9	10		1006.61		58.4	0.1	22.9	0.01389	154.1	29.45		2.7		0	6.5	0	996.728		87.9	0.1	31.8	0.018	166.6	25.3	27.3889	1.9	1.74911	0	0		976.547	53.8		0	17.5	0.01213	298	29		2.3	4.2	5.5	0	839.281		37.2	0	10.9
2009-03-31	35.7	10.7	6.096	1005.77	1005	79.4	0.1	23.6	0.01618	101.6	28.2	26.6111	2.8	0.874556	25.6	5.4	13.97	996.849		88.5	0	31.6	0.018	278.3	25.25	27.2778	2.5	1.852	0	0		975.314	48.7		0	17.4	0.01102	297.3	29.05		2	0	0.8	1.27	837.796		33.7	0	11.1
2009-04-01	0	1.8	0	1008.11	1006.9	77.1	0	23.6	0.01589	194.2	25.8	26.5	2.9	1.18322	25.7	7	6.096	997.215		86.9	0	31.4	0.01769	287.6	25.6	27.0833	2.1	2.16067	0	0		975.86	48.4		0	17.2	0.01111	294.4	29.45		1.7	0	0	0	839.828		36.3	0	11
2009-04-02	15.9	3.8		1008.32		64.4	0	23.7	0.0143	235.8	28.15		2.1		0	4.5	0.508	996.727		83.3	0	31.4	0.01729	274.8	25.7	29	2.2	2.72656	0	0		976.721	50.5		0	17.1	0.01167	298.8	29.75		2.3	3.2	3.4	0	841.073		37.5	0	11
2009-04-03	0	5.7	0	1007.61	1006.7	61.4	0	23.6	0.01436	191.7	28.45	28.0556	2.4	2.05778	12.9	15	7.112	996.833		82.5	0.8	32.2	0.01749	286.8	26.5	28.5	2.6	2.21211	0	0		977.321	49.3		0	17	0.01105	303.1	29.15		2.5	4.8	4.7	0	840.454		43.4	0	11.2
2009-04-04	0	7	0	1007.09	1006.4	58.7	0	23.9	0.0145	222.9	29.9	28.3611	3.2	3.08667	25.7	14.2		996.979		79.5	0.2	32.4	0.01701	211.1	26.8		3.5		0	0		977.373	52.4		0	16.8	0.01177	303.1	29.5		2.5	3.2	2.2	1.27	840.138		42.3	0	11.3
2009-04-05	15.9	0	0	1007.61	1006.8	59.3	0	23.9	0.01522	233.2	31.2	30.3333	2.7	1.389	0	0.9		997.764		79	0	32.1	0.01683	277.6	26.65		2.8		0	0		977.523	56.1		0	16.7	0.0134	282.3	30.1		2.3	0	0.2	0	841.444		39.8	0	11.4
2009-04-06	7.7	5.3		1006.21		59	0	23.8	0.01501	174.6	30.2		2.2		0	2.2		998.66		84.1	0	31.6	0.01747	242.7	25.95	28.5	3	1.90344	0	0		975.416	53.6		0	16.6	0.01421	287	30.75		2.3	0	2.5	0	839.651		33	0	11.4
2009-04-07	0	0	0	1005.41	1005.3	48.2	0	23.8	0.01227	256.6	31.15	31.6111	3.2	1.389	0	1.8	2.032	999.135		88.6	0	31.2	0.01778	296	24.9	28	2.2	1.95489	0	0		974.909	55.5		0	16.5	0.01397	300.3	30.85		2.4	0	0.6	0	839.519		14.6	0	11.3
2009-04-08	0	0		1006.4		48.2	0	23.5	0.01235	166.7	30.75		2.1		0	3.4	4.064	998.084		84.2	0	31	0.01772	292.5	26.4	27	2.8	3.18956	2.2	0		975.246	58		0	16.4	0.01433	296.7	30.05		2.2	0	0	0	840.751		15.5	0	11.2
2009-04-09	0	0	2.032	1007.3	1006.9	46.2	0	23.3	0.01209	220.2	31.9	28.4444	2	0.874556	31	32.7	40.894	997.707		89.7	1.5	32.4	0.01834	175.1	25.5	25.5	1.6	1.74911	0	0.1		975.918	65		0	16.3	0.01603	258.1	29.3		2.5	0	0.1	0	841.29		18.6	0	11.1
2009-04-10	0	0	0	1006.12	1005.9	38.5	0	23.1	0.01027	271.3	31.35	28.3056	1.3	0.771667	31	34.3	9.906	998.185		90.5	1	34.5	0.01771	149.4	24.6	25.8056	1.5	3.13811	0	0		976.185	64.3		0	16.2	0.01526	276.1	29.3		2.3	0	0	0	839.906		17.8	0	11.1
2009-04-11	0	0		1006.37		44.4	0	22.9	0.01209	253.9	32.6		1.9		0	7.7	0.508	998.218		82.3	0	34.8	0.01695	239.4	26.45	26	2.3	2.05778	0	3.5		975.362	54.5		0	16.3	0.01301	235.8	30.15		2.4	0	0	0	839.928		23.9	0	11
2009-04-12	0	0		1006.1		45.9	0	22.7	0.0121	241.3	31.8		1.8		11.5	18.2	1.016	998.452		89.1	0.8	35	0.01782	191.1	25.1	26	2.3	1.90344	5.4	2.2		974.057	48.4		0	16.4	0.01266	249.3	30.85		2.1	0	0	0	840.246		22.9	0	10.9
2009-04-13	0	0		1004.03		39.8	0	22.5	0.01085	268.2	31.95		1.9		46.2	44.5	11.938	999.382		88.9	6.9	36	0.01801	229.2	25.45	25.8611	2.2	2.26356	0	0		972.68	43.4		0	16.4	0.01197	294	31.4		2.2	0	0	0	838.744		32.4	0	10.8
2009-04-14	0	0		1004.91		37.6	0	22.4	0.01045	268.2	31.7		2.3		0	3.6	7.874	1000.03		81.8	0.1	35.5	0.01676	270	25.8	26.25	2.6	2.26356	0	0		972.636	34.9		0	16.2	0.01017	253.6	32.4		2.2	0	0		839.178		36.8	0	10.8
2009-04-15	0	0		1005.94		46.2	0	22.2	0.01255	271.2	31.7		2.4		34.6	23.6	26.924	999.982		86.8	0.9	35.4	0.01783	201.9	25.4	26	2.6	2.16067	0	0		972.979	31.6		0	16.1	0.009	256.5	32.4		1.8	0	0	0	839.782		39.4	0	10.7
2009-04-16	0	0.4	0	1004.62	1003.7	56.6	0	22.1	0.014	217.2	31	29.3889	3.2	0.874556	40.8	13.3	9.906	1000.12		88.9	0.9	35.9	0.01801	245.1	25.25	25.0556	2.6	1.90344	0	0		971.257	38.5		0	16	0.01141	268.7	33.9		2.1	0	0	0	838.024		19.6	0	10.6
2009-04-17	5.7	12.8	0	1001.89		69.3	0.2	22.5	0.01784	209.1	30.55	27.3056	3.4	1.54333	40.8	28.6	27.94	999.442		82.5	3.3	36.7	0.01765	233.8	26.75	25.5	3.9	3.18956	0	0		971.808	46.1		0	15.9	0.01386	214.9	33.7		1.7	0	0	0	836.633		17.3	0	10.6
2009-04-18	0	0		1001.76		49.8	0	22.9	0.01379	257.6	33.3		3.7		0	3.5	3.048	997.971		78.4	0	35.5	0.01714	273.7	27	26.3889	3.7	2.57222	0	0		974.285	44.5		0	15.8	0.01342	303.9	33.75		2.4	0	0	0	836.657		18.2	0	10.5
2009-04-19	0	0.1	0.508	1003.75	1002.9	60.4	0	22.7	0.01699	249.4	33.65	32.8333	4.1	2.21211	0	13.6	0	997.967		77	0.8	35.6	0.01695	271.9	27.25	27	3.7	3.13811	0	0		975.948	48.4		0	15.7	0.01416	294.8	32.4		2.8	0	0	0	837.928		22.8	0	10.4
2009-04-20	0	0.2	0	1001.38	1000.5	62.2	0	22.4	0.01752	225.1	33.2	31.6667	4.9	1.95489	40.8	26.3	25.908	998.981		89	0.6	36.1	0.01855	214.2	25.7	26.1111	2.7	2.315	0	1.8		974.553	46		0	15.8	0.01411	195.1	33.65		2.2	0	0	0	836.673		28.3	0	10.4
2009-04-21	0	1.6		1000.67		68.2	0	22.3	0.01889	256.5	32		4.3		23.3	8.3	2.032	999.407		89.4	0	36.2	0.01795	271.2	24.9	26	2.2	2.46933	0	1.4		973.096	41.5		0	15.8	0.01317	188.8	34.35		1.8	0	0	0	835.848		29	0	10.3
2009-04-22	0	0.6	0	1001.99	1001	69.8	0	22.3	0.01955	207.4	33.45	32.75	4.6	2.57222	23.3	24.9	103.124	998.307		82.5	0.9	36.5	0.01749	250.1	27.2	26.0556	1.6	1.90344	3.1	4		974.503	40.8		0	15.9	0.01243	178.3	33.3		1.5	0	0	0	837.399		16.2	0	10.3
2009-04-23	0	0.9		1003.67		65.7	0	22.1	0.01911	202.8	33.95		4.2		11.6	16.5	1.016	997.454		80.2	0.5	36.8	0.01667	161.4	25.95	26.9444	1.7	2.05778	0	0.5		975.273	43.2		0	16	0.01352	184.2	33.55		1.8	0	0	0	838.659		13.2	0	10.2
2009-04-24	0	0	0	1005.72	1005.1	46.6	0	22	0.01208	283.1	33.3	33.3611	2.1	1.69767	23.3	9.6	28.956	997.939		87.3	0.4	36.3	0.01789	235.1	25.45	25.75	1.8	1.28611	0	0.4		975.024	39.9		0	16	0.01255	225.9	34.1		1.8	0	0	0	839.965		8.7	0	10.2
2009-04-25	0	0	0	1006.4	1006.2	43.7	0	21.8	0.01201	278.7	33.2	32.6111	2.3	1.28611	34.9	32.9	14.986	998.755		91.3	6.4	37.4	0.01779	95.1	24.8	25.3889	1.2	1.852	3.1	4.2		976.249	49.4		0	16	0.01389	166.9	33.5		1.8	0	0	0	841.327		5.6	0	10.1
2009-04-26	0	0	0	1006.05	1005.2	36.9	0	21.6	0.01052	278.3	34.2	32.8611	1.9	0.360111	0	0.1	3.048	999.135		81.9	0	36	0.01732	288	26.6	26.3611	2.1	1.389	0	0		976.323	49.6		0	16.1	0.01368	253	31.95		2.1	0	0	0	840.873		4.6	0	10
2009-04-27	0	0	0	1005.32	1004.5	39.5	0	21.5	0.01105	278	34.3	33.3056	2.3	1.28611	30.3	28.4	0	998.728		89.2	4.9	36.9	0.01904	206.4	26	26.0556	2.1	1.95489	0	0		976.015	50.1		0	15.9	0.01323	300.9	31.75		2	0	0	0	840.382		7.9	0	10
2009-04-28	0	0	0	1006.24	1005.4	46.1	0	21.3	0.01353	266.6	33.05	31.8611	3.6	3.34389	0	5.5	36.068	998.335		86.2	0.1	36	0.01819	235	26.5	25.5	1.9	1.64622	0	0		975.983	45.2		0	15.8	0.01205	302.8	31.85		2.1	0	0	0	840.948		12.7	0	9.9
2009-04-29	0	1.6		1006.09		48.6	0	21.2	0.01447	258.5	33.5		3.7		0	4.6	0	998.312		90.4	0	35.6	0.01853	238.4	25.45	26.5	2.4	1.852	0	0		976.082	46.8		0	15.7	0.0124	308.7	31.75		2	4	3.3	0	840.797		22	0	10
2009-04-30	6	9.7		1005.49		52.7	0.1	21.7	0.01534	246.6	33		4.1		90.9	31.1	62.992	999.314		91.9	1.3	36.5	0.01793	167	24.65	26.4722	1.9	1.23467	0	0		975.378	47.1		0	15.6	0.01335	308.2	33.5		2.2	11.9	12.3	0	839.752		34.9	0	10.6
2009-05-01	15.8	11.3	9.906	1005.62	1004.3	59.2	0.1	22.3	0.0168	248.7	33.2	29.5	3.3		0	0.6	5.08	998.575		84.2	0	36.3	0.01741	269.5	26.4	26.5	2.1	1.33756	0	0.1		975.158	42.3		0	15.5	0.01332	299.2	34.45		1.8	12.5	4.7	0	839.614		50.7	0	11.2
2009-05-02	7.9	8.9	5.588	1007.6	1007.4	70.4	0	22.9	0.01748	188.3	31.35	26.8056	4.2	1.28611	34.8	35.8	2.032	998.064		90	3.3	36.9	0.01818	204.9	25.15	26.3611	2.3	2.00633	0	0		975.564	39.5		0	15.4	0.01272	299.6	35.8		2.1	0	1.3	0	841.536		56.7	0	11.2
2009-05-03	23.7	30.5	10.16	1007.03	1006.5	58.5	0.6	24.4	0.01679	264.5	31.75	28.2778	2.2	0.257222	41.8	51.4	20.066	998.385		92	7.7	38.4	0.01818	107.5	24.85	23.9444	2.1	2.46933	0	0.1		974.927	39.1		0	15.3	0.01296	273.1	36.1		1.8	25.1	9.9	1.27	841.603		33	0	11.6
2009-05-04	0	0	0	1005.49	1004.7	48.2	0	24.9	0.01443	271.3	33.15	28.9444	1.8	0.771667	0	4.1	4.064	999.152		91.7	0	37.4	0.01709	111.9	23.45	26	2.4	2.41789	5.1	7.5		974.001	39.6		0.1	15.8	0.01282	245.7	34		1.3	0	0.6	0	840.524		28.7	0	11.8
2009-05-05	0	0		1005.42		52	0	24.3	0.01596	253.2	33.85		2.7		20.9	24.3	0	1000.18		92.1	2.7	37.2	0.01654	45.8	23.35	26.4167	0.9	2.05778	0	0		975.054	37.1		0	15.7	0.01237	257.2	34.75		1.9	0	2.7	0	840.24		30.9	0	11.8
2009-05-06	0	6.3		1004.15		52.6	0	24.2	0.01601	199	34.35		3.2		0	1.8	0	999.865		84.2	0	36.8	0.01648	261.9	25.05	26.8056	1.7	1.44044	0	0		974.818	39.3		0	15.6	0.01277	183.5	35.55		1.7	0	0	1.524	839.035		16.4	0	11.6
2009-05-07	0	0	0	1002.78	1002.4	51.3	0	24.1	0.01584	254.1	34.3	29.8889	1.9	1.54333	0	0.5	0.254	999.087		82.9	0	35.8	0.01742	277.6	26.25	26.5	1.9	1.64622	0	0		973.586	38.2		0	15.5	0.01287	282.5	35.1		1.7	0	0	0	838.014		12.6	0	11.5
2009-05-08	0	0		1001.97		45.6	0	23.8	0.01328	283.8	34.45		2.8		23.5	14.5	2.032	999.08		85.1	0.4	35.8	0.01763	263.6	25.9	26.3889	2.8	1.389	2.6	1		973.245	38.9		0	15.4	0.01295	186.3	35.9		1.8	0	0.1	0	837.41		10.8	0	11.3
2009-05-09	0	0	0	1000.44	1000.2	45.4	0	23.5	0.01397	261.6	34.5	32.6944	3.8	2.72656	0	1	0	998.976		79.9	0	35.5	0.0167	276	26.25	26.5	2.4	1.95489	7.8	6.6		972.486	39.9		0.1	15.8	0.01288	159	34.3		1.8	0	0.6	0	836.288		17.7	0	11.2
2009-05-10	17	7.3	0	1001.01	1000.3	48.5	0	23.6	0.01534	265.3	35	32.6944	3.9	1.90344	0	3.2	0	998.375		86	0	34.9	0.01762	269.7	25.6	26.6111	1.7	1.54333	5.2	2.8		971.85	38.1		0	15.9	0.01235	227.8	34.85		1.9	26.7	9		837.305		24.2	0.1	11.4
2009-05-11	23.4	19.7	14.224	1003.79	1002.8	64.8	0.2	24.5	0.01731	228	31.9	30.0556	2.4	0.874556	26.1	22.6	37.084	998.237		90.4	3.2	35.8	0.01807	215.3	25.15	26	1.6	2.57222	0	0		971.875	37.4		0	15.8	0.01176	227.6	34.1		2	91.8	20.3	8.89	838.281		57.5	0.3	12.8
2009-05-12	7.8	2.2	0	1004.93	1004.3	57.2	0	25	0.0142	240	29.95	28.1111	2.9	1.28611	0	0.2	0.508	998.411		89.4	0	35.3	0.01786	267.3	25.05	26.5	1.8	1.80056	1.7	1		971.565	35.7		0	15.7	0.0123	240.4	36.1		1.9	0	3.2	0	838.717		68.7	0	13.4
2009-05-13	15.6	6.7	1.524	1002.31	1001.4	63	0	24.9	0.0161	226.1	31.55	29.5556	1.8	1.02889	13	3	2.032	998.02		86.8	0	34.7	0.01722	258.9	25.25	26.9167	1.6	2.315	1.7	1.6		970.473	31.9		0	15.7	0.01099	222.7	35.3		3.2	0	0.2	10.16	837.013		62.8	0	13.5
2009-05-14	0	0.2	0	1002.6	1001.1	63.7	0	24.7	0.01648	271.1	29.85	28.3056	1.5	0.514444	0	4.9	2.032	997.58		84.3	0	34.5	0.01779	233.2	26.4	26.5556	2.8	2.57222	0	0		970.141	29.1		0	15.6	0.00989	251.1	35.9		3	0	0	0	836.813		68.2	0	13.3
2009-05-15	7.8	1.7	16.002	1004.09	1003.8	63.4	0	24.5	0.01687	201.5	30.4	28.8333	2.3	0.257222	0	6	5.08	997.152		85.4	0	34.4	0.01754	268	25.35	26.8611	1.8	1.95489	3.4	11.4		972.301	42.1		0.1	15.9	0.013	216.6	36		2.7	0	0	1.524	838.601		62.9	0	13.2
2009-05-16	0	0.1	1.016	1005.78	1004.4	72.6	0	24.3	0.01782	202.5	29.75	28.8889	1.9	0.617333	0	0.3	0	997.425		78.7	0	34.1	0.01656	270.5	26.45	26.6944	1.8	1.69767	0	0.2		973.586	42.4		0	16.3	0.01281	217.1	33.45		2.1	0	0	0	839.669		63.5	0	13
2009-05-17	0	0.8	9.144	1006.63	1005.7	77.4	0	24.1	0.01889	264.8	28.7	29.6111	2.4	0.360111	0	5.5	0	998.211		84.9	0.1	34	0.01773	250.8	25.8	27.1944	2.8	3.39533	0	0		973.561	41.4		0	16.1	0.01333	231.2	33.75		2	0	0		840.028		65.3	0	12.9
2009-05-18	42	13.8	39.878	1005.48	1006.4	88.5	0.2	24.7	0.02025	117.3	27.6	27	2.2	1.28611	11.1	11.3	16.002	999.213		91.3	0.2	34.4	0.01792	55.3	24.8	26.4444	2.6	2.16067	5.4	5		973.108	44.8		0	16.2	0.01419	224.2	34.2		2	0	0	0	839.216		76.5	0	12.7
2009-05-19	0	0.1	0	1004.87	1003.7	78	0	24.9	0.0198	258.8	29.35	30.3889	2.7	0.514444	16.6	9.8	2.032	999.554		79.8	0	34.7	0.01659	214.5	26.5	25.5	3.1	1.80056	0	1.4		972.531	47.3		0	16.2	0.01502	237.1	34.45		1.9	0	0.4	0	839.426		63.9	0	12.6
2009-05-20	0	0	0	1004.25		69.5	0	24.5	0.01909	280.5	30.7	31.9444	2.1	0	5.5	6.3	0	999.241		87.5	0	34.6	0.01786	249.2	25.3	26.6389	1.8	1.44044	5.4	3		971.874	50.8		0	16.2	0.01487	178.3	33		1.6	0	8.4		838.491		72.2	0.1	12.6
2009-05-21	0	0.8	0	1004.19	1003	66.6	0	24.3	0.01881	277.5	31.55	32.25	2	0.617333	35.5	23.2	84.074	999.339		87.7	1.4	35	0.01744	133.9	24.95	26.25	1.2	1.95489	7.5	16.4		971.628	55.5		0.3	17.3	0.01563	129.5	30.75		2	0	1.2	0	838.802		65.3	0	13.1
2009-05-22	0	2.3		1003.45		68.6	0	24.1	0.01906	274.8	31.5		1.9		0	4.7	0.508	999.566		91.2	0	35.5	0.01769	201.1	24.75	25.6389	2.6	2.72656	15	0		971.747	70.3		0	17.5	0.01752	171.9	29.9		2	0	3.9		838.082		69	0	13.1
2009-05-23	0	3		1001.59		62.4	0	24.1	0.01869	270.5	32.35		1.8		62.1	39.1	10.922	1000.35		89.9	5.5	36.5	0.01746	112.3	24.75	25.6389	4.1	2.67511	22.5	13.1		969.657	55.2		0.1	17.9	0.01551	274.7	30.85		4.3	0	1.7	0	837.334		59	0	13.1
2009-05-24	31.4	16.9	9.398	999.016	998.6	74.7	0.6	24.5	0.01951	208	29.5	30.5	2.6	1.02889	8.9	15	21.082	999.572		85.6	0.1	36.6	0.01748	164.5	25.95	26.25	3.4	3.80689	7.5	5.4		968.581	50.3		0.1	18.5	0.01499	232.7	31.9		4.2	0	0.3		835.099		59.8	0	13
2009-05-25	31.4	22.8	26.162	993.461	992.8	82.6	1.6	25.7	0.01914	86	28.15	27.6389	7.4	4.88722	26.6	33.7	18.034	998.628		91.6	6.9	37.2	0.01821	111.6	24.85	26.1944	2.9	2.21211	0	0		968.416	49.3		0	18.2	0.01418	228.5	32.35		3.8	0	5.9	5.588	832.344		79.6	0	13.2
2009-05-26	51	76.4	2.54	998.383	998.3	82.2	12.8	31.2	0.01981	207.2	29.05	28.0556	3.9	2.16067	17.7	12.7	11.938	998.983		89.5	1	36.9	0.0181	176.8	25.2	25.3056	1.9	1.08033	0	0		970.498	65		0	18.1	0.01573	29.6	28.15		2.6	0	0.1	0	831.001		80.3	0	13.5
2009-05-27	0	0		1001.77		77	0	30.6	0.02062	272	30.35		1.5		5.9	4.3	2.032	998.924		88.1	0	36.1	0.01769	215.4	25.85	24.8611	1.8	1.80056	0	0.2		970.879	43.5		0	18	0.01234	175.7	31.45		2.6	0	0	0	836.581		60.4	0	13.3
2009-05-28	0	0.1	0	1002.7	1001.2	77.8	0	30	0.02123	268.6	30.75	31.6389	1.8	0.771667	0	0.3	0.508	998.994		83.9	0	35.4	0.01746	212	26.25	26	2.6	2.88089	5.9	14		971.626	53.6		0.4	18.6	0.01518	233.8	34.5		1.9	0	0.3	0	837.591		55.3	0	13.1
2009-05-29	0	10.3	2.286	1002.78	1002.1	80.6	0	30.1	0.02154	271.1	30.05	30.0833	1.4	0.514444	5.9	1.9	0	998.764		76.7	0	34.8	0.01658	259.9	27.2	26.3889	4.1	3.18956	5.9	4.1		972.185	67.8		0	19	0.01773	221.9	31.15		3	0	0.4	0	838.253		46.3	0	13
2009-05-30	0	0.9	0	1002.48	1001.2	80.5	0	30	0.02029	273	28.8	30.6389	2	0.514444	0	8.8	0	999.228		75.6	0.2	34.7	0.01675	260.3	27.4	26.6944	3.9	3.08667	0	4.6		971.914	68.5		0	19.2	0.01786	121.9	29.15		2.2	0	0.3		837.313		42.7	0	12.8
2009-05-31	14.6	16		1001.69		78.4	0.4	30.6	0.02072	275.3	30.35		2.1		5.9	9.2	0	998.618		75	0.1	34.9	0.01644	236.5	27.4	26.5	3.7	2.98378	5.9	2.9		972.78	61.5		0	19.2	0.01613	252	30		3.2	0	2.9		836.485		58.8	0	12.8
2009-06-01	0	0	2.032	1000.6	999.1	76.6	0	30.5	0.01978	253.6	30.1	29.8611	2.3	1.13178	0	3.8	0.508	998.455		77	0.1	34.8	0.01683	225.5	27.45	26.9722	2.6	1.90344	0	0		973.163	52.7		0	19	0.01466	245.2	32.55		2.2	0	0		835.174		56.1	0	12.7
2009-06-02	7.6	2.4	0	1000.28		81.3	0	30.2	0.02077	249.3	29.3	30.6111	2.3	1.90344	42.2	15.7	0	999.532		88	1.3	35.1	0.01784	180.3	25	26.5	2.6	2.67511	0	0		973.726	51.3		0	18.8	0.01493	231.8	30.95		3.3	0	0	0	835.056		54.7	0	12.5
2009-06-03	15.2	14.3	9.398	1000.1	999	77.5	0.3	30.4	0.02112	272.6	30.85	28.8056	1.5	0.360111	0	4.8	9.906	999.989		87.8	0	34.9	0.01815	254.4	25.7	26.5	2.2	2.62367	0	1.1		973.715	45.8		0	18.6	0.01397	251.5	32.2		4.1	0	0.4	4.064	835.647		64.7	0	12.4
2009-06-04	0	1.1	0	998.593	998	78.3	0	30.7	0.021	260.9	29.95	30.0278	1.8	0.514444	0	2.3	9.906	1000.54		88.1	0	34.6	0.01818	247	25.8	26.3611	3	3.44678	0	1.9		971.965	47.9		0	18.5	0.01442	218	31.4		3.8	0	4.6	0	834.189		74.2	0	12.6
2009-06-05	0	0.7	0	997.459	997	75.2	0	30.3	0.02022	275.3	29.9	30.4167	1.9	0.874556	0	4.3	0	999.926		79.7	0	34.2	0.01714	250	27	26.25	4.9	3.80689	0	0		971.155	46.4		0	18.4	0.01355	260.7	32.45		5.6	0	2.3	25.4	833.919		75.1	0	12.6
2009-06-06	27.2	9.7	2.032	995.998	995.4	75.3	0	30.4	0.0204	267.8	30.95	30.4167	1.3	0.617333	0	7.6	2.032	999.831		88.6	0.1	34.2	0.01816	252.9	25.45	25.6944	3.9	3.49822	0	0.2		971.721	49.7		0	18.3	0.01353	194.8	30.75		4.5	0	3.4	0	832.844		68.1	0	12.6
2009-06-07	27.2	21.5	36.576	995.29	994.5	77.1	0.8	31.2	0.02071	230.3	30.1	30.5556	1.7	0.514444	0	3.3	0.254	998.942		73.4	0	34	0.01546	259.6	26.6	26.5	4.6	3.54967	0	0		971.576	47.6		0	18.1	0.01303	270.3	30.05		5	0	0	0	831.348		44.9	0	12.6
2009-06-08	27.2	31	19.812	997.227	996.5	72.9	3.2	33.6	0.02103	267.1	32.35	30.5833	3	1.02889	0	0.1	0	998.237		69.7	0	33.5	0.01543	260.9	27.25	26.5	4.8	3.44678	0	0.1		973.07	63.3		0	18	0.01543	113.3	29.1		3.6	0	0	0	833.347		28	0	12.3
2009-06-09	0	2.2	14.732	1001.09	1000.4	74.9	0	32.8	0.02141	219.8	32.35	31.0278	4.2	1.69767	0	9.5		999.148		72.7	0.2	33.6	0.01536	155	26.55	25.6389	4.9	3.03522	0	0.1		972.89	53		0	17.9	0.01526	203.5	30.5		3.6	0	0	0	835.978		18.6	0	12.1
2009-06-10	0	0.4	0	1003.66	1003	77	0	32.1	0.02042	278	30.8	29.5833	3.3	0.617333	20.2	11.3	9.144	1000.66		86.7	0.4	33.9	0.01713	191.4	25.2	25.8611	4.2	3.54967	10	7.8		972.839	48.3		0.1	18	0.01494	234.9	32.45		2.4	0	0.1	0	837.572		21.8	0	11.9
2009-06-11	0	1.8	0.254	1003.37	1002.6	75.1	0	31.6	0.01976	277.5	30.45	30.5	2.9	0.771667	0	10.5		1001.35		86	0.4	34.5	0.01736	229.2	25.9	25.6111	3.8	3.241	0	9.5		974.109	62.5		0.1	19	0.01655	198	30.4		2.8	0	0.6	0	837.525		38.5	0	11.8
2009-06-12	8.8	25.5		1002.72		81.3	0.6	32.4	0.02137	271.7	30.1		3.2		0	0.9	0.762	1000.68		82.1	0	34.1	0.01669	219.5	25.75	26.5	3	3.49822	24.4	11.8		975.878	83.7		0.2	19.4	0.01684	60.4	24.55		1.9	25.4	13.2	5.08	837.425		50.1	0	12.2
2009-06-13	0	0.5	0	1004.29	1003.4	76.9	0	32.7	0.02047	266.4	30.5	30.3611	2.9	0.977444	0	0	0	999.884		80.7	0	33.5	0.01653	252.9	25.9	26.3611	2.3	2.62367	12.2	19.5		976.65	76.4		1.7	21.5	0.01658	126.2	25.95		2.3	0	0.5	0	838.7		47.8	0	12.6
2009-06-14	17.7	18.7	6.096	1003.02	1002.7	75.9	0.3	32.8	0.02055	271.1	30.75	31.25	3.1	1.02889	0	0.3	0	999.585		82.9	0	33	0.01726	254.7	26.1	27	4.1	3.18956	6.1	3.6		975.847	71.6		0	21.7	0.01718	232	28.55		3.1	0	0	0	837.62		60.4	0	12.4
2009-06-15	8.8	16		1000.86		79	0.1	33.6	0.02179	245.2	30.65		2.3		0	1.7	7.112	999.21		74.7	0	32.7	0.01596	245	26.7	25.8889	5.1	3.39533	0	2.6		974.863	74.6		0	21.6	0.01748	219	27.4		3.3	0	0.5	0	836.009		41.5	0	12.3
2009-06-16	0	0.9		999.652		71.3	0	33.2	0.02141	276.8	32.75		2		0	0.1	0	999.461		67	0	32.4	0.01495	240.2	26.9	26.5	5.2	3.29244	0	0		973.594	63.5		0	21.4	0.01557	287.1	28.8		3.7	0	0.1	0	835.746		30.3	0	12.1
2009-06-17	4.7	5.5		999.199		65.9	0	32.7	0.02033	276.3	33.35		1.8		0	5.1	0.762	999.721		72.7	0	32.3	0.01603	240.9	27.4	26.5	4.7	2.62367	6.5	2.7		971.984	58.1		0	21.2	0.01594	275.7	30.2		2.6	0	0	0	835.71		36.7	0	11.9
2009-06-18	9.5	5.7		998.771		61.7	0	32.5	0.01957	277.8	33.55		2		0	2.3	0	999.786		80.9	0	32.1	0.01681	257.9	25.55	25.8611	3.4	3.03522	3.2	8.8		971.9	65.7		0.1	21.7	0.0177	265.6	30.45		2.6	0	0.4	0	835.453		37.7	0	11.7
2009-06-19	0	9.7		998.896		61.5	0	32.6	0.01862	270.1	33.2		2.5		0	0	7.112	1000.21		86.4	0	31.9	0.01751	253.3	25.55	25.8611	3.8	3.85833	0	0.5		972.417	67.4		0	21.6	0.017	155	29.7		2.1	0	0	0	835.119		38.6	0	11.5
2009-06-20	4.7	3.2	0	1000.06		70.4	0	32.4	0.02013	262.8	31.6	32.6111	3.2	7.30511	0	0	5.08	999.97		78	0	31.6	0.0163	251.6	26.5	25.5	4.7	3.80689	6.5	13.8		973.879	75.6		0.1	22.1	0.01789	124	27.9		2.1	26.2	4.1	0	835.81		44.8	0	11.5
2009-06-21	0	0	0	999.523	998.9	69.7	0	31.9	0.02003	278	32.1	32.1389	3.4	1.69767	0	0	0	999.478		79.7	0	31.3	0.01613	175.6	25.55	26.1111	5.4	4.73289	5.3	0		973.65	56.2		0	22.4	0.01498	260.7	30		3.5	0	3.4	0	835.359		57.2	0	11.6
2009-06-22	0	0		998.883		69.3	0	31.4	0.02059	271.9	32.2		2.6		0	0.1		998.978		83.9	0	31.1	0.01676	152.7	24.8	26.1111	5.1	3.704	0	0.4		973.288	56.1		0	22.1	0.01504	260.6	30.6		4.1	6.3	3.6	2.032	834.893		53.9	0	11.6
2009-06-23	0	0.8	0	999.39	998.6	75.5	0	31.1	0.02159	262.5	31.1	32.4444	2.5	1.69767	99.5	23.6	44.958	999.77		90.3	0.4	32.1	0.01738	139.3	24.5	22.5	5.2	3.60111	0	0		972.609	51.8		0	21.8	0.0139	222.9	30.5		3.9	18.9	10.1	0	835.67		55.4	0	12.2
2009-06-24	6.2	9.3	2.032	1000.6	999.7	76.8	0.3	31.5	0.02144	252	30.9	32.0833	2.8	0.771667	0	2.9	8.89	1000.31		83.8	0	32.8	0.01626	124.1	25.3	24.5	4.1	2.57222	0	2.8		972.659	53.4		0	21.8	0.01449	195.9	29.95		3.7	18.9	16.1	0	836.55		65.3	0.2	12.9
2009-06-25	0	0		1000.88		74.1	0	31.1	0.02019	267.4	30.7		2.7		49.7	15.9	30.988	1001.22		82.7	0.6	33.4	0.01652	137.2	25.95	24.5	3.3	3.29244	0	0.6		972.645	52.8		0	21.7	0.01389	148.7	29.5		4.3	0	0.6		836.482		73.3	0	13.5
2009-06-26	0	0.3		1000.59		80.4	0	30.8	0.02044	215.2	29.65		3.4		0	0.4	0	1001.53		78.2	0	33.2	0.01633	266.4	26.55	25.5	3.6	2.98378	10	0		971.717	47.8		0	21.4	0.01287	213.5	30.1		4.5	0	3.2	14.478	835.4		77.8	0	13.4
2009-06-27	0	0.3		1000.73		79	0	30.5	0.01967	204.4	29		3.3		0	0	0	1002.18		73.9	0	32.6	0.01569	257	27.2	25.8611	3.6	2.82944	0	2.1		971.599	53.2		0	21.3	0.01385	223.2	30.4		3	0	5.3	0	835.337		82.6	0	13.8
2009-06-28	9.9	3.9	12.954	1001.1	1000.3	83.5	0	30.4	0.02123	254.4	29.4	29.0556	3.6	1.23467	9.6	2.9		1002.12		80.1	0	32.1	0.01655	248.2	25.75	26.3056	4.6	3.18956	0	0		971.036	61.5		0	21.2	0.01573	194.1	29.65		2	36.5	9.4	9.398	834.953		87.9	0.2	14.6
2009-06-29	9.9	4.5		1000.35		82.4	0.1	30.8	0.02123	209.6	29.35		4.6		0	0	0	1000.54		77.3	0	31.8	0.01582	218.1	25.6	25.8611	4.8	4.21844	0	0		971.954	64.5		0	21.1	0.01605	162.2	28.3		2.6	18.3	12.9	0	833.736		90.6	0.1	15.7
2009-06-30	69	79		1001.3		89.8	10.6	32.9	0.02171	161.6	28.35		4.2		0	0	0	999.831		71.4	0	31.4	0.01514	259.9	26.55	25.8611	4.6	3.39533	0	0.9		972.396	54.8		0	21	0.01533	268.3	31.1		3.4	0	3.4		833.916		87.3	0	16
2009-07-01	29.8	28.4	17.526	1000.85	1000.4	89.2	0.3	36.7	0.02164	149.9	29.05	28.9167	3	0.617333	0	0	0	999.641		73.2	0	31	0.01572	254	26.85	25.75	4	3.49822	0	0.9		972.91	55.4		0	20.8	0.01504	168.2	29.8		3.2	0	2.7		833.865		83.8	0	16.2
2009-07-02	29.8	36.6	51.054	999.865	998.9	90.6	0.9	37	0.02175	190.9	28.2	27.3889	3.4	0.360111	0	0	0	999.697		72.2	0	30.7	0.01566	256.4	27.3	26	4.3	4.42422	9	4.9		972.009	59.1		0	21	0.01525	192.4	29.75		3.5	0	9.3	3.81	833.727		82.4	0.1	16.1
2009-07-03	74.5	40.8		999.656		88.1	0.9	37.8	0.02136	246.7	28.5		3.1		0	0.1		1000.14		73.8	0	30.4	0.01571	260.7	26.7	26.8611	5.2	4.57856	0	0		971.616	61.5		0	20.9	0.01542	150.5	28.85		3.5	0	3.3	0	833.898		77.4	0	16.6
2009-07-04	0	1.4		999.695		86.4	0	36.7	0.02107	231.1	28.35		3.1		0	4.5	5.08	1000.06		70.8	0	30.2	0.01518	251.2	26.55	26.5	5.2	3.704	4.5	20.8		971.019	56.3		0.2	21.7	0.01471	208.4	29.85		4.3	21.3	2	0	834.087		79.4	0	16.5
2009-07-05	0	0.4	0.508	999.61	998.7	84.3	0	35.5	0.02074	272.1	28.9	30.5556	2.9	1.90344	0	8	1.016	1000.94		76.7	0.1	30.5	0.01567	257.4	26.3	25.75	5.2	3.75544	9	13.5		971.984	80.9		0.1	23	0.01627	15	24.45		2.7	21.3	3.5	7.112	834.53		82.7	0	16.7
2009-07-06	0	3.8	7.874	999.481	998.2	86.3	0	34.9	0.02131	261.3	28.65	30.6944	3.2	1.69767	118	17.2	16.002	1001.38		75.5	0.2	31.2	0.01549	160.4	26.3	25.8056	4.3	4.26989	0	0		971.822	74.6		0	23.6	0.01653	94.3	26.9		2.7	37.8	23.2	9.144	834.717		85	0.3	17.6
2009-07-07	0	1.8	3.556	999.882	998.4	89.8	0	34.6	0.02132	175.3	28.25	28.9444	3.7	1.90344	0	18.5	10.922	1001.54		87.7	1.3	31.9	0.016	75.7	23.45	24.9444	3.9	3.29244	1.5	0.3		973.107	77.6		0	23.5	0.01662	51.2	25.7		2.3	37.8	11.7	0	835.349		87.9	0.1	18.9
2009-07-08	0	0.3	6.096	1000.45	999.2	88	0	34.2	0.02127	263	28	29.4444	3.5	2.05778	0	2.1	2.032	1000.91		69.3	0	32.8	0.01454	261.7	26.7	25.5	4.5	3.60111	7.4	2.2		972.712	64		0	23.4	0.01513	172.3	28.1		3.9	0	0.7	2.794	835.532		84.4	0	18.9
2009-07-09	9.1	0.6	3.81	1001.92	1000.1	88.9	0	33.9	0.02021	138.5	27.2	28.9167	3.5	2.21211	0	0	0	1000.59		71.2	0	32.1	0.01519	263.4	26.85	25.4444	5	3.54967	3	3.2		973.607	60.4		0	23.3	0.01444	180.3	28.15		3.6	0	1.9	0	836.191		90.3	0	18.8
2009-07-10	0	0.1	8.382	1001.69	1000.6	87.7	0	33.7	0.01999	166.8	27.55	29.6667	3.7	2.82944	0	0	0	999.879		77.6	0	31.5	0.01607	238.7	26.15	25.5	5.5	4.37278	3	1.1		973.948	55.3		0	23.2	0.01431	216.3	28.8		3.1	0	1.6	0	836.342		89.1	0	18.7
2009-07-11	0	0	1.016	1000.17	999	86.6	0	33.4	0.02067	242.5	28.15	29.0556	2.5	1.80056	0	3.3	6.096	1000.15		78.6	0	31.2	0.01613	170.7	26.6	25.4444	4.2	4.37278	0	0		974.213	50.9		0	23	0.01378	254.7	30.55		4.6	0	1.3		835.565		86	0	18.6
2009-07-12	0	0	4.318	997.779	996.4	85.6	0	33.1	0.02131	259.8	28.7	30	2.9	1.90344	0	12.2	7.112	1000.85		82.2	0.2	31.6	0.01706	204.3	26.15	25	4	4.06411	0	0		972.792	51		0	22.6	0.01414	243.4	30.85		5.1	0	2.7	5.08	834.255		84.8	0	18.4
2009-07-13	34.9	28.1	0	996.945	995.9	79.4	3.3	33.7	0.02112	273.4	30.05	30.8333	2.5	1.389	0	0	0	1000.75		75	0	31.6	0.01602	261	26.85	26	4.6	4.167	0	0.1		971.675	49.1		0	22.4	0.01383	192.1	31.35		4.7	0	0.2	0	834.051		78.8	0	18.3
2009-07-14	0	4.6	0.254	997.062	995.5	85.1	0	34.8	0.02085	195.2	28.9	30.1944	3.8	2.315	0	0	0	1001.84		74.5	0	31.1	0.01579	263.6	27	26.5	5.4	4.57856	5.4	2.3		971.275	53.9		0	22.3	0.01378	151.1	29.45		5.3	75.9	21	0	833.631		82.8	0.7	19.9
2009-07-15	0	1.1	4.318	998.534	997.4	87	0	34.3	0.02021	159.6	27.95	29.3889	4.7	2.67511	0	0	0	1001.35		71.1	0	30.6	0.01524	250	26.75	26.3889	4.8	4.32133	5.4	7.3		971.382	55.8		0.1	22.5	0.01427	108.4	29		4.8	0	0.9		833.997		87.1	0	19.7
2009-07-16	0	3.7	2.286	1000.07	999.1	88.5	0	34	0.02159	253.1	28.45	29.3056	3.1	1.28611	0	0.1		1000.92		79.5	0	30.3	0.01639	194.8	26.2	26.1944	4.3	4.73289	0	2.3		971.954	51.2		0	22.6	0.01408	210.8	30.9		4.8	0	0	0.254	835.016		89.2	0	19.5
2009-07-17	11.6	9.2	0	998.808	997.5	85.6	0.3	34.3	0.02151	270	28.7	30.1944	2.8	2.41789	0	16.2	7.874	1001.89		78.2	0.5	30.8	0.01606	229.4	26.25	25.6389	5	4.06411	0	0		971.995	52.3		0	22.4	0.0144	211.6	30.4		4.8	0	0	0	834.632		86.6	0	19.2
2009-07-18	23.2	29.6	0	998.756	997.7	85.8	1	35.3	0.02184	171.2	29.8	31.3611	2.4	1.90344	0	2	27.94	1001.73		75.4	0	31	0.01522	246.9	25.55	25.3611	5.2	4.63	0	0		973.202	47.3		0	22.1	0.01369	250.7	31.6		4.8	11.8	8.9	0	835.672		85.1	0	19.4
2009-07-19	0	9.1	2.794	997.888	996.6	89.6	0	35.9	0.0213	112.5	28.85	30.8333	2.8	1.13178	0	0.1	7.874	1000.73		83.3	0	30.7	0.017	247.6	25.7	25.8611	2.6	2.52078	4.2	1.9		974.115	52.4		0	21.9	0.01412	167.4	30.4		4.6	11.8	11.3		834.621		79	0	19.9
2009-07-20	0	0.9	0	998.113	996.6	81.9	0	35.1	0.02029	270.4	28.95	32.1667	4.1	4.47567	0	0	0	1000.2		76.7	0	30.3	0.01571	267	26.5	26.0556	2.8	2.52078	12.6	0.9		973.109	49.6		0	21.7	0.01362	234.9	31		4.9	0	2.6	8.128	834.717		90.7	0	20.2
2009-07-21	14.2	5.4	0	1000.9	999.5	87.9	0.1	34.8	0.02144	255	28.35	31.1389	3.4	3.08667	0	0.3	0	999.662		82.9	0	30	0.0166	189	25.2	25.8056	5.2	4.06411	0	4.5		973.268	46.7		0	21.7	0.01326	233	31.7		5.8	7.4	1.6	0.508	835.989		90.3	0	20.2
2009-07-22	0	0.4	2.286	1001.02	1000.1	89.8	0	34.4	0.02115	222.2	27.7	30.1667	3.4	1.23467	0	0.5	36.068	1000.06		78.6	0	29.8	0.01603	190.5	25.95	24.9444	4.8	4.06411	2.4	0.1		973.168	49.2		0	21.6	0.01345	227.5	30.8		4.8	0	1	0	835.928		87.4	0	20.2
2009-07-23	0	0	1.778	1001.22	1000.2	90.2	0	34	0.02184	232.4	28.3	30.0833	2.3	1.13178	0	1	11.938	1000.16		86.5	0	29.6	0.0169	176.5	24.7	23.5	4.2	3.29244	0	0.1		974.205	46.2		0	21.3	0.01291	229.4	31.05		4.6	0	0	0	836.311		89.6	0	19.9
2009-07-24	0	0	14.478	1000.76	999.7	89.1	0	33.6	0.02262	264.1	28.95	30.3889	1.8	0.514444	0	0	10.922	1000.43		79.4	0	29.4	0.01578	255.4	25.75	25.8889	4.6	4.01267	0	0.3		975.125	46.7		0	21.1	0.01285	221.4	31.7		3.9	0	0	0	836.22		91.8	0	19.6
2009-07-25	28.5	15.6	0	999.051	998.1	87.7	0.2	34.1	0.02296	250.4	29.3	31.9167	1.7	0.771667	0	0	0	1000.75		72.7	0	29.1	0.0153	274.1	26.65	25.5	4.9	3.96122	2.4	0		974.539	47.2		0	20.9	0.01315	207.2	31		3.1	7.4	8.3	0	834.711		92.9	0	19.7
2009-07-26	40.6	38.4	64.008	997.321	996.3	86.8	5.4	35.3	0.0227	247.5	29.5	31.0833	1.6	0	0	0	0	1001.03		66.8	0	28.7	0.01434	273.7	27	25.5	5	4.57856	0	0.1		974.211	50.5		0	20.7	0.01296	125.1	28.65		3.7	21.6	18.1	14.986	832.594		92.5	0.1	20.9
2009-07-27	24.4	34.7	24.892	997.316	995.8	88.7	3.4	37.3	0.02283	253.2	29.25	29.25	2.1	1.13178	0	0	0	1000.85		68.1	0	28.4	0.01465	272.5	26.9	26.1944	5.3	3.80689	6.6	0.8		973.675	49		0	20.6	0.01334	210.7	31.2		4.1	64.9	29.1	0	832.226		91.4	0.4	23.2
2009-07-28	65	83.1		998.634	997.4	91.3	30.6	38.2	0.02244	183	28.7	27.8611	2.3	1.28611	0	0	0	1000.34		71.1	0	28.1	0.01511	273.2	26.55	26.8889	5.4	3.80689	6.6	0.3		974.061	50		0	20.4	0.01364	242.3	31.65		3.8	0	1.2	0	833.396		90.4	0	24.3
2009-07-29	40.6	55.1	41.91	1000.47	999.8	91.3	0.5	39.8	0.02279	156.4	29	27.8889	2	0.617333	0	0	0	999.909		70.1	0	27.8	0.01516	275.3	26.9	25.5556	5.4	4.01267	6.6	2.4		975.535	58		0	20.4	0.01491	188.7	30.05		2.5	0	13.2		834.166		89.7	0.1	24.8
2009-07-30	16.3	19.2		1000.71		88.1	0	38.8	0.02249	232.3	29		1.9		0	0	0	1000.8		70.2	0	27.5	0.01516	272.3	27	26	5.5	4.52711	19.9	23.5		975.719	64.4		0.3	21.4	0.01596	185.9	29.55		2.5	43.2	35.3		834.408		93.3	0.6	27.1
2009-07-31	8.1	16.7	7.112	999.883	999	87.9	0	38.1	0.02314	258.4	29.65	29.3611	2.1	0.257222	0	0	0	1001.35		69.1	0	27.2	0.01518	275.7	27.2	26	5.7	4.99011	19.9	16.4		975.133	72.8		1	22.9	0.01678	106.1	27.8		2.5	43.2	9.6		834.253		93.8	0	28.6
2009-08-01	6.2	14.2	1.524	999.718	998.4	88.2	0.3	37.7	0.0231	222.6	30.1	29.75	1.2	0	0	0	0	1001.33		67.6	0	26.9	0.01439	276.1	26.95	26.1111	4.9	4.68144	8.5	1.7		974.513	68.9		0	23.5	0.01612	184.5	27.9		3.1	0	4.5	7.62	834.822		91.6	0	28.5
2009-08-02	6.2	10.2	13.97	999.139	998.3	89	0.2	37.2	0.02334	196.2	30	31.6389	1.4	0	0	0	0	1000.95		73.6	0	26.7	0.01516	217.5	26.35	25.5	5.2	4.21844	0	0		974.027	56.7		0	23.2	0.01472	242.9	29.8		3.9	14.3	6.2	0	834.704		89.9	0.1	28
2009-08-03	12.3	16.3	2.032	998.755	997.9	88.9	0.6	37.1	0.02339	256.6	29.65	30.9444	1.9	0.360111	0	0	0	1001.15		68.6	0	26.4	0.01459	278.8	26.75	26	6.1	4.63	0	0		973.688	52.9		0	22.9	0.01418	243.6	30.35		3.5	14.3	12	0	833.998		90.1	0.2	28.4
2009-08-04	6.2	37.1	0	998.059	997.4	91.6	7.9	38.3	0.02373	207.9	29.15	30.9167	1.8	0.360111	0	0	0	1000.96		68.2	0	26.2	0.01456	250.2	25.95	25.0556	5.9	5.50455	0	0		973.694	52.1		0	22.5	0.01412	235.2	29.95		4.6	14.3	32.5		833.365		92.7	1.2	30.4
2009-08-05	18.5	46.6	4.318	997.992	997.5	90.7	5.9	38.5	0.02412	208.4	29.8	27.1389	1.9	0.617333	0	0		1000.78		71.4	0	25.9	0.01523	249.8	26.75	25.9444	5	5.093	0	0		973.379	50.1		0	22.2	0.01368	261.1	30.5		4.4	42.8	32		833.039		92.1	1.2	31.6
2009-08-06	17.2	30	69.85	998.748	998.5	91.4	2.9	38.8	0.02344	210	29.25	28.0556	1.6	0	0	0	0	1000.43		72	0	25.7	0.01529	264.8	26.85	26	4.9	4.52711	0	0		973.232	49.6		0	21.9	0.0136	197.6	30.55		3.5	0	3.5		834.414		92.4	0	32.3
2009-08-07	28.7	36	7.874	998.813	997.7	90.8	8	38.4	0.02359	229.9	29.55	30.5	1.4	0.257222	0	0.2	0	1000.97		76	0	25.5	0.01611	260.2	26.5	26	5.7	5.14444	0	0		973.207	47.4		0	21.7	0.0131	210.9	30.35		3.1	0	0.1	21.844	834.634		88.4	0	31.2
2009-08-08	5.7	12.3		998.409		89	1.3	37.9	0.0229	252.5	28.85		1.7		0	0.6	0.254	1001.46		64.6	0	25.3	0.0141	287.8	27.1	26.5	6.3	6.27622	0	0		972.627	48.5		0	21.4	0.01334	253	31		3.5	15	2.9	0	834.072		87.8	0	30.3
2009-08-09	5.7	7.4	2.794	998.078	996.8	87.9	0.1	37.3	0.02231	229.4	28.9	30.5556	2.4	0	0	0	0	1001.04		66.5	0	25	0.01434	271.5	26.75	26.5	5.4	4.01267	0	0		971.864	50.5		0	21.2	0.01377	235.9	30.2		2.5	15	5.9	0.254	833.87		91.1	0	30
2009-08-10	5.7	12.7	0	999.632	998.5	89.6	0.3	37.1	0.02221	240.1	28.5	30.9722	2.8	1.389	0	0.4	0	1000.93		70.3	0	24.8	0.01505	264.6	26.9	26	5.5	4.57856	0	0		971.871	52		0	21	0.01394	196.4	30.95		2.6	0	4	0	835.61		87	0	29.5
2009-08-11	0	5.3		1002.99		88.8	0	36.6	0.02169	226.2	28.8		3.1		0	0	0	1000.89		65.7	0	24.6	0.01438	267.8	27.2	26.1944	5.5	3.80689	0	0		973.117	51.6		0	20.8	0.01376	166	30.15		2.2	24	4.8		837.555		87.9	0.1	29.6
2009-08-12	17.9	16		1002.94		90.9	0.2	36.6	0.02179	171.5	28.2		3.2		0	0	0	1001.33		68.1	0	24.3	0.01508	282.2	27.3	26.8889	6.2	5.14444	4.6	3.4		973.048	53.3		0	20.7	0.01437	204.7	30.45		2.3	24	4.4		837.119		97	0.1	29.3
2009-08-13	44.7	20.9	1.016	1003.22	1002	92.3	0.7	37	0.02173	143.2	27.7	30.8333	2.7	0.874556	0	0	0	1000.66		63.8	0	24.1	0.01399	291	27.35	26	5.8	4.42422	0	0.3		972.456	54.4		0	20.7	0.01497	231.5	30.9		2	0	3.6	58.674	836.743		97.1	0	29.5
2009-08-14	8.9	2.5		1004.58		94.4	0	36.8	0.02132	89.8	27		2.5		0	0	0	999.83		68.6	0	23.8	0.01472	269	26.9	26	6.1	4.83578	9.2	15.6		973.133	59.7		0.5	21.7	0.01602	209.4	31.7		1.7	24	2.3	0	838.109		93.3	0	29.5
2009-08-15	17.9	8.8	22.606	1005.63	1004.9	92.3	0.5	36.5	0.02053	130.2	27.65	27.75	4.5	0.977444	0	0	0	999.173		66.2	0	23.6	0.01455	270.4	27.25	25.6389	6.1	5.14444	18.4	43.8		974.944	70		1.2	23.8	0.01604	131.6	27.6		2.4	0	2.9	5.08	838.107		87.5	0	29.2
2009-08-16	0	4.4	12.954	1006.78	1005.6	92.6	0	36	0.02088	172.2	27.3	28.75	3.2	1.13178	0	0	0	999.115		61.5	0	23.4	0.01348	287.7	27	25.3889	6.6	5.45311	4	8.5		974.285	66.4		0	25.8	0.0158	109	29		1.7	27.5	17	0	838.758		88.2	0.4	30.1
2009-08-17	17.4	8.4	5.08	1007.3	1006	90	0	35.8	0.02127	228.9	28.15	30.3333	2.5	0.874556	0	0	0	999.237		60	0	23.2	0.01316	286.7	26.4	25.75	6.7	5.29878	15.8	29.6		974.631	76.1		4.3	26.3	0.01649	113.7	25.8		1.8	0	4.9	59.69	839.271		89.9	0	30.2
2009-08-18	34.7	52.5	66.548	1006.85	1005.7	91.4	6.7	37.3	0.02141	199.1	28.2	29.4444	3.5	1.02889	0	0	0	999.172		67.2	0	23	0.01436	289.5	26.75	26	5.3	4.63	0	0		974.931	67.4		0	28.1	0.01609	270.6	28.1		2.1	0	3.7	0	838.53		93.1	0	30.1
2009-08-19	0	7.8	58.928	1006.65	1005.8	92.9	0	37.8	0.02051	52.8	26.5	28.9167	2.2	0.514444	0	0	0	998.5		71.2	0	22.8	0.01503	290.4	27.15	26.0556	4.6	3.241	0	0.5		976.337	78		0	27.7	0.01798	278.8	28.25		2	27.5	14	0.508	838.308		86.8	0.3	30.7
2009-08-20	8.7	2.6	0	1006.19	1005.5	92.3	0	36.5	0.0197	156.7	27	28.4444	3.4	1.28611	0	0	0	998.485		70.1	0	22.6	0.01512	289	27.3	25.8611	4.7	3.65256	4	0		976.395	79.5		0	27.3	0.01808	244.6	27.45		1.8	13.8	4.7	19.05	837.577		84.3	0	30.6
2009-08-21	26	7.3	6.096	1004.32	1003.2	94.1	0	36.3	0.02	37.9	26.45	28.3056	2.7	0.771667	0	0	4.064	998.807		74.6	0	22.4	0.016	261.6	27.3	26.0556	5.4	4.37278	2.3	11.9		975.698	80.8		0.2	27.6	0.01831	256.8	28.6		1.8	0	0.1	0	836.708		85.9	0	30
2009-08-22	6.5	6	0	1002.59	1001.4	90.6	0.2	35.9	0.0212	241.5	27.65	30.1667	1.9	0.514444	0	0	0	997.876		72	0	22.2	0.016	279.2	27.65	26.3611	5.9	5.19589	2.3	6.7		974.51	75.7		0.1	27.9	0.01713	245.1	27.3		2.6	0	13.7	0	836.028		91.4	0.1	30.2
2009-08-23	6.5	24.6	16.256	1003.48	1001.8	92.5	2.5	37.1	0.02002	84.5	26.25	29.6667	2.4	2.57222	0	0	10.922	999.147		75.1	0	22	0.01584	277.6	26.5	26	6.1	5.45311	9.2	29.9		974.174	80.1		0.6	29.5	0.018	242.4	27.2		1.9	0	0.8	7.874	837.231		89.9	0	30.2
2009-08-24	13	21.8	69.088	1004.29	1003	92.5	2.4	37.3	0.01902	141.2	25.95	28.25	2	0.257222	0	0	7.112	999.29		74.2	0	21.8	0.01563	167.2	26.4	25.8889	5.4	5.093	4.6	3.3		974.208	79.6		0	30.5	0.01729	188.3	26.8		2.7	0	0.3	0	838.62		88.1	0	29.7
2009-08-25	0	7.3	1.016	1003.95	1002.6	90.1	0.3	36.5	0.02038	237.1	27.45	29.3333	2.7	1.28611	0	0	2.032	999.169		75.9	0	21.7	0.0161	268.7	26.9	26	4.8	3.44678	2.3	1.8		973.915	66.5		0	30.4	0.01547	223	27.7		3.4	69.1	6.4	0	839.064		87	0.1	29.6
2009-08-26	13.1	4.9	4.064	1003.81	1002.5	91.2	0.1	36.4	0.02026	193.3	26.65	29.4444	3.6	1.80056	0	4.2	4.064	999.792		84.6	0	21.7	0.01656	171	24.75	23.5	4.2	3.704	0	0		974.627	66.6		0	30.1	0.01498	211.2	28.15		3.5	0	2.5	15.748	838.409		85.6	0	29.7
2009-08-27	26.2	6.9		1004.86		89.1	0.1	36	0.01961	164.6	27.05		3.6		0	0	3.048	1001.09		77.7	0	21.8	0.0158	267.7	26.15	25	4.5	3.39533	5.7	0.8		973.858	57.4		0	29.7	0.01439	278.2	28.9		3.7	0	1.6	28.194	838.907		88.2	0	29.4
2009-08-28	0	0.3	30.988	1006.33	1005	88.6	0	35.5	0.02048	199.1	27.9	28.9444	2.2	0	0	0	0	1001		74.1	0	21.6	0.01561	274.8	26.65	26.4444	4.8	4.11556	0	0		974.628	53.8		0	29.3	0.01387	236.1	29.6		2.9	0	0.4	0	840.122		87.1	0	29.2
2009-08-29	0	0	0	1005.44	1004.7	87.7	0	35	0.02144	257.8	28.55	30.5	1.5	0.257222	0	0	0	1000.11		69.6	0	21.4	0.01531	272.5	27.75	27	5.4	4.47567	5.7	1.4		974.656	58.5		0	28.9	0.01459	288.7	28.85		2.4	22.4	10.7	0	839.629		89.6	0.1	29.2
2009-08-30	26.2	21.8	56.388	1005.7	1004.6	84.9	1.7	35.8	0.02241	227.4	30.6	29.5833	1.2	0	0	0	0	999.687		65.3	0	21.2	0.01409	301.4	27.25	27	6.6	5.96756	11.4	6.7		974.857	64.6		0	28.9	0.01564	202	29.65		2.3	44.8	20.2	15.494	840.378		95.1	0.3	30.8
2009-08-31	0	2.9	0.254	1005.96	1005	86.4	0.1	35.7	0.0212	188.2	29.2	30.0833	1.7	0.360111	0	0	0	1000.12		65.7	0	21	0.01412	315	26.85	26.1389	6.3	5.19589	17	28.4		975.702	78.2		1.2	30.1	0.01664	159.8	26.65		1.7	44.8	6.5	0.254	840.548		90.6	0	31.3
2009-09-01	13.7	8.4		1004.52		85	0	35.4	0.02152	252.5	29.7		1.4		0	0	0	1000.66		66.4	0	20.9	0.01434	300.5	27.2	26.5556	5.9	5.50455	25.2	12.7		974.17	80.3		0.2	31.8	0.01722	112.1	26.4		1.9	0	3.3		839.252		84	0	31.1
2009-09-02	13.7	25.2	0	1003.07	1001.5	86.8	0.9	36.1	0.02192	241.7	29.75	31.1944	1.2	0	0	0	0	1001.27		70.6	0	20.7	0.01513	282.7	27.35	27.1389	6.3	6.27622	6.3	0.5		973.034	75.8		0	32.2	0.01625	218.3	26.85		3.2	0	8.8	11.684	838.184		85.9	0	30.9
2009-09-03	20.6	39.4		1001.83		90.9	5.4	37.5	0.02221	183.2	28.2		2		0	0	0	1001.47		67.9	0	20.5	0.01479	275.3	27.25	27.3611	5.3	5.71033	0	2.8		973.079	63.9		0	31.9	0.01537	216.1	27.65		3.5	0	1.4	0	837.62		86	0	30.8
2009-09-04	0	1.3	0.508	1001.24	999.9	91.8	0	36.9	0.02117	162	27.55	29.75	3.1	1.13178	0	0	0	1000.97		68.6	0	20.4	0.01489	292	27.5	26.1667	5.7	4.88722	0	0.3		973.464	66.3		0	31.6	0.01595	199.9	28.5		3.5	24.3	20.6	3.048	836.74		82.3	1.1	30.6
2009-09-05	13.7	13.6		998.994		88.6	0.6	36.5	0.02063	221	27.55		4		0	0	0	1000.96		68.3	0	20.2	0.01517	303.8	27.8	27.1944	6.3	6.58489	0	0.1		972.543	64		0	31.2	0.01528	149.6	28.6		4.3	48.6	22.4	0	835.083		85.7	1	33.3
2009-09-06	12.6	19.7	1.524	999.071	997.2	87.8	1.9	37.1	0.02041	177.1	28	29.6389	3.6	1.23467	0	0	0	1001.61		69.1	0	20.1	0.01528	275.3	27.55	27.1944	6.4	6.019	0	3.7		971.587	56.9		0	31	0.01432	235.7	29.3		4.2	0	24.1		834.012		88.1	1	33.9
2009-09-07	12.6	24.4	0	1000.17	998.4	87.9	0.6	37.2	0.02105	226.4	28.05	30.5	2.8	1.02889	0	0	0	1000.97		67.9	0	19.9	0.01476	276.1	27.3	26.1944	6.2	5.24733	0	1		972.295	55.5		0	30.6	0.01387	243.7	28.9		4	0	13.1		835.535		89.8	0.9	33.3
2009-09-08	0	3.1	0.508	1001.83	1000.4	90	0	36.8	0.02069	184.8	27.75	28.1667	3.2	2.93233	0	0	0	999.439		68.8	0	19.8	0.01507	301.4	27.55	26.9444	6.7	6.27622	0	0		973.173	54.4		0	30.1	0.01393	251.6	30.35		2.9	0	3.1		837.601		90.6	0	33.4
2009-09-09	0	4.5	18.542	1005.66	1004.9	91.1	0	36.1	0.02079	176.4	27.35	28.75	2.8	0.617333	0	0	0	999.85		68	0	19.7	0.01506	292.1	27.75	26.5	6.8	6.32767	0	0		973.682	52.2		0	29.7	0.01358	294.3	30.4		2.4	0	0.5		838.599		90.8	0	32.5
2009-09-10	12.6	1.7	0	1005.74	1004.8	90	0	35.7	0.02092	231.1	27.7	29.1111	1.9	0.257222	0	0	0	1000.74		65.5	0	19.5	0.01438	304.5	27.4	26.3056	7.1	6.84211	0	0.1		974.014	52.7		0	29.3	0.01413	188.5	30.15		1.8	0	0.1	1.27	839.42		89.4	0	31.9
2009-09-11	0	0	3.048	1006.13	1005.2	90.4	0	35.2	0.02124	208.9	28.15	29.5278	1.2	0.257222	0	0	0	1001.78		64.3	0	19.4	0.01415	310.7	27.45	27.5	6.4	6.63633	0	2.3		975.204	61.3		0	29	0.01595	240.4	29.6		1.8	0	0.1	0	840.673		90.4	0	31.3
2009-09-12	0	0	0	1006.05	1005.2	85.5	0	34.7	0.02122	252.4	28.8	29.5556	1.1	0	0	0	0	1000.88		68.9	0	19.3	0.0152	285.8	27.5	27.6111	5.8	5.86467	0	1.2		977.015	72.9		0	28.9	0.01829	235.9	30.1		1	0	0.1	0	840.305		89.1	0	30.8
2009-09-13	0	0.1	0	1005.67	1004.3	84.9	0	34.4	0.02162	252.9	29.8	31.4444	0.7	0.257222	0	0	0	1000.71		73	0	19.1	0.01577	258.6	26.8	26.5	5.7	5.81322	0	7.6		977.064	74		0.2	28.7	0.01866	271.9	29.35		1.1	0	0	0	840.008		89	0	30.4
2009-09-14	21.4	13.4		1005.09		86.9	0.2	34.7	0.02189	200.4	28.8		1.7		0	0	2.032	1001.37		77	0	19	0.01628	259.4	26.55	26.5556	5.6	5.29878	0	2.8		976.653	76.9		0	29.1	0.01858	274	28.3		1.5	0	0	0	839.22		86.3	0	30
2009-09-15	21.4	9.9		1003.46		88.2	0	35.3	0.02131	142.6	28.4		1.6		0	0	0	1001.33		72.5	0	18.9	0.01572	249	27.25	27	6	5.91611	11.3	17.1		974.745	73		0.7	29.3	0.0174	262.2	28.75		1.9	0	0		837.537		87.3	0	29.7
2009-09-16	35.8	10.4	12.446	1003.83	1003.5	88.2	0.6	35.8	0.02174	214.8	28.95	29.1389	1.6	0.514444	0	0	0	1000.27		69.7	0	18.8	0.01562	308.1	27.95	27.3056	6.1	6.17333	15.9	4.8		974.083	72.4		0	30.1	0.01746	233.9	29.3		1.6	0	4.8	0	838.067		87	0	29.6
2009-09-17	15.7	7.5	4.318	1006.33	1005.3	89.3	0	35.3	0.02142	166.1	28.15	29.1389	1.9	0	0	0	0.762	999.292		65.7	0	18.7	0.01493	308.3	28.2	26.9444	6.4	6.17333	20.9	7.1		975.308	69		0.1	30.3	0.0169	233.8	28.9		1.5	0	2.4	0	839.994		87.2	0	29.6
2009-09-18	15.7	10.4		1008.22		90.4	0	35.4	0.02085	193.8	27.95		2.7		0	6.2	0	998.821		66.4	0	18.9	0.01491	306.8	28	27.3889	6.4	5.60744	7	11.2		976.444	74.4		0.1	30.8	0.01764	229.9	29		2	0	0.3	0	840.735		87.3	0	29.4
2009-09-19	0	5.5	1.524	1008.41	1007.5	89	0	35.4	0.0204	222.1	27.7	29.4167	2.2	0.617333	0	0.7	0	1000.42		67.4	0	19	0.01505	308	27.75	26.8056	6.5	5.91611	13.9	17.3		976.436	84.8		1.3	31.2	0.01852	64.4	26.15		1.8	0	0.4	0	840.552		87.4	0	29.1
2009-09-20	0	8.7	0	1008.43	1007	90.2	0	35.3	0.0211	226.5	27.75	29.8611	1.7	0.617333	0	0	0	1000.9		68.3	0	18.8	0.01519	307.1	27.8	26.6944	6	5.19589	7	10.1		975.826	77.7		0.1	32.7	0.01869	226.9	29.2		1.1	0	0	0	840.921		93	0	28.9
2009-09-21	33.2	10	40.132	1008.36	1007.5	93.8	0.2	35.4	0.02052	33.9	26.35	27.6111	1.6	0	0	0	0	999.518		71.3	0	18.7	0.01544	306.9	27.25	25.6111	4.6	3.49822	0	8.4		975.972	85.2		0.1	33.1	0.01951	257.8	27.4		1.1	0	0		841.408		87.7	0	28.7
2009-09-22	16.6	4.5	33.528	1006.54	1005.8	95	0	35.5	0.02034	33.7	26.15	27.3889	1.7	6.68778	0	0	0	997.765		69.6	0	18.6	0.01534	308.9	27.9	27.3889	5	4.78433	12.8	2.5		976.15	87.2		0	33.1	0.01999	274.9	26.8		1.2	0	1.4	0	839.88		89.2	0	28.5
2009-09-23	16.6	4.9		1005.69		91.9	0.1	35.4	0.02046	191	27.3		1.6		0	0	0	998.159		67.4	0	18.5	0.01516	308.7	27.85	26.8889	6.7	5.76178	12.8	26.5		976.348	83.1		0.7	34.1	0.0193	239.6	27.8		1.6	0	1.2		839.467		87.8	0	28.3
2009-09-24	0	1.3	0.508	1005.56	1004	90	0	34.9	0.01989	177.9	27.2	28.1944	2.2	0.102889	0	0	0	998.94		67.1	0	18.4	0.01464	310.6	27.4	26.8611	6	5.40167	0	0.7		976.492	82.4		0	34.6	0.01865	260.1	27.15		2.6	0	0.4		839.631		90.3	0	28.1
2009-09-25	0	0.1		1005.26		90.5	0	34.5	0.02101	226.7	27.6		1.3		0	0	0	998.85		69.5	0	18.3	0.01516	305.8	27.65	27.25	5.6	5.24733	6.4	5.9		975.6	71.4		0	34.2	0.01682	263.7	28.6		2.7	0	1.9		839.885		91	0	28
2009-09-26	0	2.4	0	1004.09	1003.3	89.9	0	34.2	0.02294	214.9	29.15	30.5	1.3	0	0	0	0	999.764		66.6	0	18.2	0.01476	310.2	28.05	27.5	6.1	6.37911	0	2.7		974.159	67		0	33.8	0.01638	215.6	28.3		3.8	0	0	0	840.284		89.6	0	27.8
2009-09-27	8.3	17.7		1003.11		85.6	0.3	34.8	0.02261	224.5	30.1		1.8		0	0	0	999.719		65.9	0	18.1	0.01484	311.6	28.35	26.5	6.2	6.07044	14.3	16.3		973.253	79.1		0.7	33.8	0.01692	127.6	26.8		2.2	63.6	7		839.897		84.2	0.1	27.7
2009-09-28	16.6	6		1003.81		88.2	0.1	35	0.02156	193.3	28.3		2		0	0	0	1000.5		66.7	0	18	0.01517	305.3	28.35	27.5	7.3	6.63633	3.6	0		972.286	75.8		0	34.5	0.01691	142.6	28		3	0	0	0	839.879		73	0	27.9
2009-09-29	0	4.8		1004.15		87	0.1	35	0.02159	204.5	29.2		1.8		0	0	0	1000.43		69.2	0	17.9	0.01547	250.2	27.75	27.9444	6.4	6.482	10.7	5.7		971.669	70.2		0	34.3	0.01602	195.5	26.95		4	0	1.9		839.582		81.5	0	27.6
2009-09-30	0	0	0	1005.64	1003.7	89.9	0	34.6	0.02059	124.3	27.9	30.8056	2.1	0.360111	0	0	0	1000.44		67.1	0	17.9	0.01492	314.3	27.95	26.75	5.5	4.73289	0	0.4		970.768	67.6		0	33.8	0.01577	230.5	28.1		3.6	0	0		840.777		79.1	0	27.4
2009-10-01	0	0	0	1006.47	1004.9	85.3	0	34.1	0.02166	223.2	29.45	31.25	1.4	0	0	0	0	1000.77		66.2	0	17.8	0.01438	315.5	27.85	26.8056	5.2	4.37278	9.9	1.3		969.711	83		0	33.5	0.01651	27.9	24.35		3.4	0	0	0	841.875		80.6	0	27.1
2009-10-02	28.6	47.2	4.064	1006.04	1004.4	84	2.8	36	0.0203	121.7	28.45	31.1389	1.4	0.257222	0	0	1.016	1000.23		64.2	0	17.7	0.01428	313.9	28.25	27.1111	5.9	5.60744	0	0		970.456	79.9		0	33.1	0.0176	189.4	27.4		3.6	0	0	0	841.61		77.6	0	26.8
2009-10-03	7.2	15.6	3.81	1005.24	1004	86.9	0	37	0.02053	127.9	27.95	29.0833	1.7	0	0	0	0	999.751		58.6	0	17.6	0.01303	316.1	28.65	26.9444	5.4	5.40167	0	0		972.502	73		0	32.6	0.01659	183.7	26.9		4.2	0	0		840.086		86	0	26.7
2009-10-04	14.3	16.6	17.272	1005.49	1003.7	92.9	0	36.9	0.02035	74.1	27.1	29.4444	3.2	0.411556	0	0.9	0	998.954		64	0	17.6	0.01405	315	28.2	26.5	6.1	5.556	0	2.1		974.511	65.4		0	32.1	0.01548	260.9	28.35		4.2	0	0		840.075		84.7	0	26.6
2009-10-05	7.2	2.1	9.398	1005.52	1004.7	93.4	0	36.3	0.02067	110	26.65	28.1111	3	0.771667	0	0.1	0	998.942		67.1	0	17.6	0.01483	311.5	27.9	27	5.5	4.68144	0	0		975.43	63.8		0	31.7	0.01461	202.2	27.45		3.9	0	0.1	0	839.605		84.1	0	26.3
2009-10-06	24.2	18.9	23.114	1004.9	1004.1	93.2	0.4	36.5	0.02057	143.4	26.8	27.5833	3.3	3.18956	0	0	0	999.496		66.6	0	17.5	0.01512	312.2	28.25	26.5	5.6	4.37278	0	0		975.229	63.6		0	31.2	0.01489	246.3	28.3		3.7	0	10.4	3.302	838.251		85.6	0.1	26.8
2009-10-07	0	2.2	7.366	1004.08	1003	92.5	0	36.2	0.02111	187.2	27.25	32.8889	3.5	0.617333	0	0	0	1000.01		64.7	0	17.5	0.01459	310.1	28.3	27.1111	5.7	5.60744	0	0		974.813	67.1		0	30.7	0.01561	230	28.1		2.4	64.6	40.8	3.048	835.885		92.4	2.5	29.8
2009-10-08	36.3	38.4	7.366	1003.05	1001.7	93	5.2	36.8	0.02089	183.8	27.15	28.6944	3.6	0.514444	0	0	0	999.875		64.6	0	17.4	0.01434	314.9	28.1	26.6944	5.4	4.63	0	0		975.328	74.4		0	30.2	0.01666	265	27.6		2.5	0	0	45.212	835.071		89.9	0	30.7
2009-10-09	0	0.4	0	1004.59	1003.2	89.8	0	36.8	0.01982	205.8	27.3	29.4167	1.3	0	0	0.4	0	998.298		64.3	0	17.4	0.01385	316.2	27.65	25.5	4.9	4.11556	10.3	4.6		975.908	82.6		0	30.1	0.01748	158	25.5		1.5	0	0	0	837.297		62.2	0	30.1
2009-10-10	0	0	0	1007.34	1006.5	84.4	0	35.8	0.01898	212.9	27.6	29	1.1	0	0	0.1	0	997.819		68.8	0	17.3	0.01527	311	27.9	26.6944	5.6	4.32133	0	3.8		977.298	83.5		0	30.2	0.01898	251.1	27.1		0.8	0	0	0	839.879		58.7	0	29.5
2009-10-11	0	0	0	1009.35	1007.9	83.8	0	35.2	0.01816	182.9	26.75	28.4444	1.3	0	0	0	0	997.81		70.1	0	17.3	0.01526	298.4	27.55	26.5	4.9	4.26989	0	0.6		978.322	81.4		0	30	0.01803	246.8	26.9		1.1	0	0		841.746		72.9	0	29
2009-10-12	0	0		1009.2		82.3	0	34.8	0.01813	214.4	26.95		1.7		0	0	0	997.643		67.8	0	17.2	0.01468	315.7	27.55	26.6111	4.9	3.704	6.8	2.9		978.813	84.5		0	29.7	0.01769	266.3	25.6		1.3	0	0	0	842.227		65.2	0	28.5
2009-10-13	0	0	0	1009.6	1008.8	82.1	0	34.4	0.01798	212.2	27.15	28.6944	1.7	0.257222	0	0	0	997.376		67.2	0	17.2	0.01444	317	27.55	26.5	5.1	3.90978	0	0		978.828	76.8		0	29.5	0.01634	263.6	26.2		1.4	0	0	0	842.629		65.3	0	28.1
2009-10-14	0	0	0	1009.79	1008.8	84.1	0	34.1	0.0186	211.7	27.05	29.3056	1.8	0	0	0	0	996.611		65	0	17.1	0.01431	316.9	27.95	26.8611	5.9	4.93867	0	0		978.787	76.8		0	29.1	0.01669	208.3	26.6		1	0	0	0	843.221		70	0	27.8
2009-10-15	0	1	0	1009.7	1009	85.8	0	33.9	0.01949	201.6	27.9	28.8611	1.4	0	0	0	1.016	996.572		69.3	0	17.1	0.01544	303.9	28.1	27.3056	6	4.63	0	0		978.523	70.5		0	28.7	0.01411	270.6	26.05		1.5	0	0	0	842.869		72.6	0	27.4
2009-10-16	0	0.1	0.762	1008.93	1008.3	88.6	0	33.7	0.01945	145.6	27.15	28	1.2	0	0	0	0	997.843		66.1	0	17.1	0.01473	315.6	28.25	27.5833	6	6.019	0	0		978.278	65.9		0	28.2	0.01361	255.5	26.15		1.4	0	0	0	841.986		73.1	0	27.1
2009-10-17	0	0	0	1006.98	1006.4	90	0	33.5	0.01966	185.8	26.7	28.8056	1.4	0	0	0	0	998.039		66.8	0	17	0.01522	311.6	28.35	27.4444	5.7	5.29878	0	0		977.305	67.7		0	27.8	0.01416	264.3	26.3		1.4	0	0	0	839.672		67.9	0	26.8
2009-10-18	0	0	1.524	1007.12	1006.2	84.8	0	33.3	0.01905	147.8	27.85	29.5278	0.9	0	0	0	0	997.274		66	0	17	0.01486	315.1	28.25	27.3889	6.3	4.57856	0	0		977.206	66.1		0	27.4	0.01385	269.1	27.1		1.2	0	0	0	839.284		64.1	0	26.5
2009-10-19	0	0	0	1008.6	1007.6	80.1	0	33.1	0.01647	206.7	25.85	29.4444	1.5	0.257222	0	0	0	996.892		65.1	0	17	0.01466	313.6	28.05	27.2778	6.2	5.04156	0	0		978.39	66.5		0	26.9	0.01379	267.3	26.55		1.1	0	0	0	840.266		65.3	0	26.3
2009-10-20	0	0	0	1009.44	1008.4	82.1	0	32.9	0.01539	211.9	24.95	27.6389	1.7	0	0	0	0	996.946		64.5	0	16.9	0.01448	315.9	27.95	26.8611	5.8	4.99011	0	0		978.971	61.8		0	26.5	0.01357	251.8	27.6		1.1	0	0	0	840.9		62.9	0	26
2009-10-21	0	0	0	1010.35	1009	81	0	32.7	0.01528	214.4	24.4	27.0556	1.9	0	0	0	0	997.585		63	0	16.9	0.01378	332.1	27.8	26.6944	5.2	4.57856	0	0		979.421	57.7		0	26.1	0.01288	270.3	26.2		1.5	0	0	0	842.123		60.3	0	25.8
2009-10-22	0	0	0	1010.4	1009.1	84.7	0	32.6	0.0162	211.7	24.8	28.1111	1.8	0	0	0	0	996.759		65.6	0	16.9	0.01429	293.9	27.85	26.75	5	4.99011	0	0		979.751	58.2		0	25.7	0.01238	267.6	26.7		1.4	0	0	0	842.561		59.3	0	25.5
2009-10-23	0	0	0	1009.64	1008.1	83.2	0	32.4	0.01552	211.6	24.45	26.7778	1.7		0	0	0	996.998		69.7	0	16.8	0.01555	272.1	27.7	27.3056	5.6	4.52711	0	0		978.912	57.3		0	25.3	0.01214	263.3	25.8		1.1	0	0	0	841.171		66.2	0	25.3
2009-10-24	0	0	0	1009.37	1008	82.3	0	32.2	0.01607	207.9	25.25	27.9167	2.1	0.360111	0	0	0	997.098		71.1	0	16.8	0.01588	294.5	27.9	26.5	4.1	3.44678	0	0		977.887	62		0	24.9	0.01337	266.2	27.35		1.1	0	0	0	840.562		65.5	0	25.1
2009-10-25	0	0	0	1010.24	1009.1	74.7	0	32.1	0.0142	206.4	24.8	27.7222	2.3	0.257222	0	1.5	0	996.839		78.3	0	16.8	0.01676	263.3	27.55	27.4444	4.3	4.167	0	0		978.095	64.6		0	24.5	0.01382	264.4	26.3		1.8	0	0	0	841.621		56.7	0	24.9
2009-10-26	0	0	0	1011.05	1010.2	76.2	0	31.9	0.01403	207.1	24.65	28	3	0.874556	0	0.4	0	996.817		72.1	0	16.9	0.01602	170.4	27.8	27.4444	5	4.78433	0	0		978.377	69.5		0	24.1	0.01439	268.8	26.5		2.1	0	0	0	842.646		52.2	0	24.6
2009-10-27	0	0	0	1010.98	1009.7	82.1	0	31.8	0.01559	206.2	24.75	26.25	2.5	0.360111	0	0	0	997.019		68.8	0	16.9	0.01554	248.5	27.95	27	5.8	4.99011	0	1.9		978.932	89.2		0	24	0.0176	169.7	24.3		2.2	0	0	0	842.441		47.2	0	24.4
2009-10-28	0	0		1012.15		77.4	0	31.7	0.01459	204.3	24.85		3.1		0	0	0.508	996.853		68.8	0	16.8	0.01532	234.2	27.8	27	6.2	5.71033	10	4.6		979.132	90.6		0.1	24	0.01808	189.3	24.75		2.4	0	0	0	843.927		42.1	0	24.2
2009-10-29	0	0	0	1012.35	1011.4	84	0	31.5	0.01612	200.3	25.1	27.6944	2.6	0.257222	0	0	0.254	996.761		66.5	0	16.8	0.01489	266.9	27.9	27.5	5.8	5.96756	10	8.7		980.206	90.1		0.2	24.6	0.01793	214	24.95		2.4	0	0	0	844.405		41.7	0	24
2009-10-30	0	0	0	1011.62	1010.9	82.7	0	31.4	0.01604	201.1	25.45	27.4722	2.8	0.617333	0	0	0	995.538		65.4	0	16.7	0.01447	219.1	27.6	27.3056	5.5	5.093	0	0.2		979.93	88.3		0	24.6	0.01788	208.7	25.2		2.5	0	0	0	843.129		42.6	0	23.7
2009-10-31	0	0	0	1011.01	1009.8	80.9	0	31.3	0.01585	199.7	25.25	27.1944	2.6	0.257222	0	0	0	995.642		64.9	0	16.7	0.01443	268.5	28.05	26.8889	5.8	5.19589	0	0.4		979.166	84.2		0	24.3	0.01695	203.6	25.35		2.7	0	0	0	842.79		42.1	0	23.5
2009-11-01	0	0.1	0	1011.98	1010.9	82.5	0	31.2	0.01677	193.5	26.2	27	1.7	0	0	0.2	0	995.798		64.8	0	16.7	0.01481	243.4	28.7	27.5	6.3	6.68778	0	2.1		978.817	79.3		0	24.1	0.01613	210.4	26.15		2.9	0	0	0	844.335		36.2	0	23.3
2009-11-02	0	0.1	0	1013.65	1012.4	80	0	31.1	0.01659	171.1	25.5	27.25	1.7	0	0	0	0	996.911		64.2	0	16.7	0.01478	250.9	28.7	26.6944	6.3	5.556	0	0		979.044	82.4		0	23.9	0.01652	263.7	24.95		3.5	0	0	0	846.524		30.3	0	23.1
2009-11-03	0	0.1	0	1014.05	1013	75.7	0	31	0.01524	176.4	25.75	29.0556	1.9	0	0	0	0	996.815		63.9	0	16.6	0.01465	235.7	28.35	28.6111	6.5	5.76178	0	0.1		979.043	92.6		0	23.7	0.01697	150.2	23.15		2.7	0	0	0	846.719		36.5	0	22.8
2009-11-04	0	1.4		1013.69		74.3	0	31	0.01543	173	26.35		1.6		0	0	0	998.026		66.2	0	16.6	0.01499	264.1	28	27.4444	6.4	5.35022	7.5	8.6		978.878	92.6		0	23.9	0.01707	155.2	23.25		3.2	0	0	0	846.497		42.1	0	22.6
2009-11-05	7	8.7		1013.79		85.4	0.1	31.4	0.01591	93.6	23.95		1.6		0	0.4	0	998.979		66.8	0	16.6	0.01532	285.5	28.5	28	6.2	5.91611	7.5	7.5		977.708	92		0.1	24.4	0.01767	137.4	23.8		2.4	0	0.2	0	845.86		38.6	0	22.4
2009-11-06	0	0	0	1010.97	1010	77.4	0	31.6	0.01555	187.2	25.8	28.1389	0.9	0.257222	0	0.1	0	997.802		64.9	0	16.6	0.015	301.1	28.65	27.75	6.8	6.945	14.5	19		976.324	92.4		0.3	25.7	0.01828	137.9	24.5		2.9	0	0	0	843.632		38	0	22.2
2009-11-07	0	0	0	1010.39	1009.5	76.5	0	31.4	0.0152	189.3	25.75	27.3889	2	0	0	0	0	996.852		64.9	0	16.6	0.015	308.6	28.4	27.6111	7	6.27622	5.9	42.7		975.53	95.8		5.2	27.2	0.01771	69.1	23.05		2.8	0	0	0	842.485		35	0	22
2009-11-08	0	0	0	1010.17	1009.8	76.6	0	31.2	0.01485	189.6	25.65	26.6111	2.2	0.360111	0	0	0	997.075		67.8	0	16.5	0.01563	260.9	28.55	27.8611	5.8	5.24733	72.5	51.3		975.641	95.6		5.7	33.1	0.01825	95.9	23.9		2.3	0	0	0	842.191		40	0	21.8
2009-11-09	0	0	0	1008.6	1008.1	72.3	0	31	0.01374	191.9	25.35	27.0833	1.7	0.360111	0	0.8	0	997.296		69.6	0	16.5	0.01618	229.8	28.7	27.75	5.8	5.19589	14.5	11.6		975.168	94.6		0.3	34.8	0.01814	140.6	23.55		2.2	0	0	0	840.122		41.3	0	21.6
2009-11-10	0	0	0	1006.87	1006	68.3	0	30.9	0.01344	162	25.45	25.9444	2	0	0	0	0	997.149		67.7	0	16.5	0.01568	289.5	28.6	27.3611	5.9	5.76178	0	6.2		973.651	95.4		0.1	35.4	0.01783	47.8	23.2		1.7	0	0.3	0	837.689		43.9	0	21.5
2009-11-11	0	0	0	1007.42	1006.2	67.2	0	30.7	0.01223	181.4	24.35	26.5556	1.9	0	0	0	0	996.02		66.5	0	16.5	0.01527	257.9	28.6	27.25	5.5	4.99011	0	0.6		973.21	89.5		0	35.2	0.01875	198	26.05		1.3	0	0.1	0	838.488		54.2	0	21.3
2009-11-12	0	0	0	1010.6	1009.3	73.4	0	30.6	0.01401	185.5	24.9	27.1389	2	0.257222	0	0	0	995.237		67.2	0	16.5	0.01549	249.7	28.6	27.1944	6.1	5.65889	0	0.2		975.757	90.3		0	34.7	0.019	209.5	25.75		1.6	0	0.6		842.299		60.7	0	21.3
2009-11-13	0	0	0	1011.3	1010.7	71.6	0	30.5	0.01402	184.5	25.55	26.8889	1.7	0	0	0	0	996.084		69.1	0	16.4	0.0154	176.6	27.45	27	6.1	5.50455	0	7.9		978.255	92		0	34.6	0.01823	182.9	24.65		1.7	0	0	0	843.238		61.6	0	21.2
2009-11-14	0	0	0	1008.37	1007.8	71.1	0	30.4	0.01474	180.4	26.15	28.2778	1.4	0.617333	0	0	0	996.966		64.3	0	16.4	0.01453	300.7	28.1	26.5	5.7	5.093	34.2	47.4		977.639	93.6		6.4	37.2	0.01833	157.3	24.15		2.5	0	0	0	840.308		54.9	0	21.1
2009-11-15	0	0	0	1006.87	1005.9	76.3	0	30.3	0.0162	147.3	26.8	28.25	1.8	0	0	0	0	996.902		67.9	0	16.4	0.01533	267.2	28.25	26.8889	5.6	4.88722	34.2	26.6		976.694	94.5		1.1	38.7	0.0179	118.9	23.65		1.2	0	0	0	838.336		52.3	0	20.9
2009-11-16	4.4	1.8		1008.95		75.7	0	30.3	0.01611	170.1	26.9		1.5		0	0	0	996.19		67	0	16.4	0.01562	286	28.75	27.5	5.7	4.83578	0	0.1		976.797	89		0	38.3	0.0178	226.6	24.85		1.7	0	1.3	0	839.834		44.8	0	20.9
2009-11-17	0	0.1	3.048	1011.11	1009.8	84.3	0	30.3	0.01403	63.6	22	25.9444	3.2	0.257222	0	0	0	996.774		68.1	0	16.3	0.0158	252.6	28.45	27	4.9	4.167	0	1		977.74	91.8		0	37.2	0.01807	156.4	24.15		1.3	0	0	0	839.958		64.9	0	20.9
2009-11-18	0	0	1.016	1012.06	1010.7	84.4	0	30.2	0.0142	99.7	22.5	24.25	1.1	0	0	0		997.759		72.5	0	16.3	0.01656	231.1	27.4	27.3056	4.8	4.63	26.6	15.5		978.945	90.5		0.5	37.5	0.01805	126.5	24.5		1.1	0	0	0	840.602		50.5	0	20.8
2009-11-19	0	0.1	0	1013.39	1012.5	77	0	30.1	0.01386	157.3	23.95	24.3056	2.3	0.617333	0	0	1.016	997.874		70.5	0	16.3	0.0157	234.1	27.75	27.0833	6.6	5.60744	0	1.6		980.259	91		0	37.3	0.01809	229.5	24.65		1.1	0	0	0	842.05		46.2	0	20.6
2009-11-20	0	0	0	1015.59	1013.9	64.3	0	30	0.01024	181.6	21.8	24.1389	3.2	0.977444	0	0	0	998.159		63.1	0	16.3	0.01434	324.8	28.15	27.3056	6.8	6.73922	0	0.1		981.473	90.9		0	36.7	0.01705	221.5	24.1		1.4	0	0	0	843.306		69.2	0	20.5
2009-11-21	0	0	0	1015.29	1014.3	67.7	0	29.9	0.00983	182.4	20.85	22.8056	3.3	0.874556	0	0	0	998.594		62.6	0	16.2	0.01426	278.3	28.1	26.5	7.3	6.68778	0	1.5		981.356	90.9		0	36.2	0.01701	205.6	23.95		1.4	0	0	0	843.963		74.4	0	20.3
2009-11-22	0	0	0	1014.95	1013.3	73.8	0	29.8	0.01061	182	20.25	22	2.3	0.360111	0	0	0	998.453		64.6	0	16.2	0.01472	316.3	28.2	27.5	7	6.019	0	0		980.781	89.8		0	35.8	0.01696	224.4	23.95		1.8	0	0	0	844.054		74.1	0	20.2
2009-11-23	0	0	0	1014.07	1012.5	75.5	0	29.7	0.01133	161.7	21.35	21.3611	2	0	0	0	0	997.213		63.1	0	16.2	0.01455	316.1	28.55	27.1667	5.7	4.57856	0	0.3		980.968	89.5		0	35.4	0.01706	189.9	24		1.7	0	0	0	843.201		76.4	0	20.1
2009-11-24	0	0	0	1013.09	1012.1	74.5	0	29.6	0.01137	166.8	21.75	21.8889	2	0	0	0	0	996.372		64.9	0	16.2	0.01477	269.8	28.2	27.0833	5.2	4.21844	20.6	3.5		981.365	91.9		0	35.2	0.01743	190.5	24.05		1.7	0	0	0	841.956		77.5	0	20
2009-11-25	0	0	0	1012.4	1011.5	71.1	0	29.6	0.01121	175.1	22	23.7222	2.7	0.617333	0	0	0	996.851		65.7	0	16.1	0.01523	269.7	28.6	27.5	6	5.19589	0	0		980.771	89		0	35.1	0.01655	217.3	23.45		1.5	0	0	0	841.321		65.2	0	19.9
2009-11-26	0	0	0	1012.34	1010.8	63.6	0	29.5	0.00972	174.6	21.55	23.5	3	0.411556	0	0	0	998.234		64	0	16.1	0.01482	316.2	28.7	27.3611	6	5.35022	0	0		979.824	85		0	34.7	0.0154	236	23.75		1.9	0	0	0	840.816		63.7	0	19.7
2009-11-27	0	0	0	1014.29	1012.7	68.7	0	29.4	0.01037	174.4	21.25	22.0833	2.8	0	0	0	0	997.743		64.7	0	16.1	0.01512	275.2	28.7	28	6.6	6.019	0	0		980.714	82.7		0	34.3	0.01473	240.6	23.2		1.9	0	0		842.58		64.3	0	19.6
2009-11-28	0	0	0	1014.96	1013.5	73.2	0	29.3	0.01097	170.6	21.4	22.1389	1.7	0	0	2.4	0	996.763		67.8	0	16.2	0.01582	221.5	27.95	26.8889	6.5	6.58489	0	0		981.435	82		0	34	0.01437	242.7	23.3		3	0	0		844.012		58.9	0	19.5
2009-11-29	0	0	0	1015	1013.6	72.1	0	29.2	0.01057	172.8	21.35	21.9444	1	0	0	0.4	0	996.514		68.1	0	16.2	0.01581	294.3	28.4	28.1944	6.4	6.019	0	0		981.46	81.3		0	33.7	0.01437	205.1	22.2		2.6	0	0.1		843.862		67.5	0	19.4
2009-11-30	0	0	0	1015.11	1013.9	68.5	0	29.2	0.01063	170.2	21.5	22.25	0.9	0	0	0	0	996.347		67	0	16.2	0.01578	277.8	28.7	27.8611	6	5.40167	0	0		981.258	82.6		0	33.4	0.01478	206.7	23.65		2.9	0	0.1		844.321		71.2	0	19.3
2009-12-01	0	0	0	1015.34	1014.4	67.5	0	29.1	0.01081	167.2	22.3	22.6389	0.9	0.205778	0	0	1.016	996.845		73.7	0	16.2	0.01627	187.3	27.05	27.4444	5.8	5.60744	0	0.7	0	980.944	83	77	0	33.2	0.01536	188.8	24	24	2.7	0	0		844.193		72.4	0	19.2
2009-12-02	0	0	0	1014.84	1014	69.3	0	29	0.01091	168.4	22.3	23	1	0	0	0.5	0	996.676		69.7	0	16.2	0.01578	203.7	27.35	27.3056	5.9	5.50455	0	2.4	0.3	981.17	93.7	80	0	33.2	0.01598	82.2	21.95	24.8	2.2	0	0		843.707		76.9	0	19.1
2009-12-03	0	0	0	1014.95	1013.8	71.2	0	28.9	0.0112	167.9	21.9	22.5278	1.3	0	0	0	0	996.789		63.8	0	16.2	0.01502	255.4	28.8	27.4444	6.1	4.93867	6.2	6.6	0.5	981.025	93	90	0.1	33.6	0.0174	122.2	24	25.5	2	0	0		843.874		79.8	0	19
2009-12-04	0	0	0	1013.44	1012.7	70.9	0	28.9	0.01144	160.1	22.55	22.75	2.4	0.257222	0	0	0	996.373		69.2	0	16.1	0.01581	234.7	27.6	27.4444	6	5.19589	0	0.6	7.8	980.704	90.7	91	0	33.7	0.01697	184.6	23.85	25.75	2.4	0	0		842.086		76.4	0	18.9
2009-12-05	0	0.1	0	1013.09	1012.3	65.6	0	28.8	0.01041	165.8	22.25	21.9444	2.3	0.205778	0	0	0.254	996.45		76.1	0	16.1	0.0164	231.2	26.65	27	5.8	5.14444	0	0	0	980.043	84.5	74	0	33.5	0.01423	238.9	22.3	24.4	2	0	0		841.781		60.7	0	18.8
2009-12-06	0	0	0	1012	1010.7	59.8	0	28.7	0.00905	161.1	21.5	22.0278	1.5	0	0	0	0	997.349		76.8	0	16.1	0.01656	226.6	26.5	27.6944	5.6	6.17333	0	1.8	0	979.369	84	75	0	33.2	0.01375	217	21.9	23.2	2	0	0		840.509		38.1	0	18.7
2009-12-07	0	0	0	1012.76	1011.2	59.3	0	28.7	0.00883	167.6	21.25	22	1.9	0	0	0	0	996.989		70	0	16.1	0.01605	257	28.2	27.5	6.1	5.86467	0	2.4	0	979.642	83	80	0	33.2	0.01363	219.7	21.95	20.9	1.8	0	0	0	840.706		47.9	0	18.6
2009-12-08	0	0	0	1013.51	1011.9	60	0	28.6	0.00858	165.1	20.85	21.25	2.2	0.257222	0	0	0	997.017		67.4	0	16	0.01567	295.6	28.45	27.6389	6.2	6.17333	0	0.7	0	979.828	83.9	73	0	33	0.01445	234.7	22.85	22.85	2.6	0	0	0	841.646		56.9	0	18.5
2009-12-09	0	0	0	1013.58	1012.5	67.4	0	28.5	0.00956	165.7	20.5	21.0556	1.9	0.977444	0	0	0	997.25		64.7	0	16	0.01495	280.2	28.4	27.4722	5.6	5.35022	0	0	0	979.856	84.3	83	0	32.8	0.0146	212.1	23.4	24.05	2.7	0	0	0	841.67		59.7	0	18.4
2009-12-10	0	0	0	1012.5	1011.7	63.7	0	28.5	0.0088	88.6	20.35	18.6667	1.8	0.617333	0	0	0	997.173		70.3	0	16	0.01628	260.1	28.3	28	5.9	5.60744	0	0	0	978.905	82	71.5	0	32.5	0.01393	239.1	22.9	23.15	3.2	0	0.1	0	840.74	867	62.9	0	18.3
2009-12-11	0	0	0	1012.91	1011.8	68	0	28.4	0.00919	138.1	19.6	18.75	1.2	0	2	1.1	0	997.74		69.4	0	16	0.016	220.3	28.15	27.8056	5.5	4.73289	0	0	0	978.018	79	76.5	0	32.2	0.01388	167.5	22.6	22.95	3.1	0	0.2	0	841.12		49.4	0	18.2
2009-12-12	0	0	0	1013.02	1011.7	71.3	0	28.4	0.01013	148	20.4	21.3333	1.8	0	2	3.7	0	997.983		69.9	0	16.1	0.01594	169.9	28.2	27.3611	4.8	3.96122	0	0.1	0	978.41	90.9	82.5	0	32.1	0.01504	74.8	21.15	23.3	3.1	0	0.3	0	841.747		50.6	0	18.1
2009-12-13	0	0		1013.83		67.7	0	28.3	0.00945	142	20.55		0.6		2	2.8	0	997.583		74.3	0	16.4	0.01631	205.7	27.1	26.5556	4.2	2.72656	0	0	0.6	979.366	85.6	80.5	0	32	0.01583	165.6	24.05	24.15	3.4	0	0.7	0	842.602		35.1	0	18
2009-12-14	0	0	0	1014.38	1013.3	66.1	0	28.3	0.00968	159.5	20.9	20.6667	1.2	0.257222	0	0	0	996.566		70.2	0	16.4	0.01614	239.6	28.25	27.5	5.1	4.01267	0	0	0	980.312	87.3	77	0	31.7	0.01584	214.7	23.8	23.65	3.4	0	0	0	842.961		39.4	0	18
2009-12-15	0	0	0	1014.87	1014.5	65.2	0	28.2	0.00967	159.8	21.45	21.6667	1.2	0	0	0	2.032	996.689		68	0	16.3	0.0155	310.9	28.25	27.0556	6.2	5.40167	0	12	0	981.294	92.7	91.5	0.2	32.3	0.01676	151.4	23.45	25.75	2.6	2.1	0	0	843.712		36.5	0	17.9
2009-12-16	0	0.2	0	1014.43	1013.4	58.8	0	28.2	0.00874	162.3	21.35	21.4444	1.4	0.102889	0	0	3.048	997.105		65.9	0	16.3	0.01518	251.9	28.15	26.8056	6.3	5.60744	28.8	7.7	24.4	980.865	92.4	95	0.1	33	0.01687	152	23.6	24.1	2.8	0	0	0	842.991		25.8	0	17.8
2009-12-17	0	0.4	0	1015.22	1014.1	62	0	28.1	0.0093	157.6	21.4	23	0.8	0	0	0	2.032	997.153		68.8	0	16.2	0.01576	254.5	27.95	27.4444	6	5.093	0	0	14.2	981.477	94.8	97	0	33.2	0.01553	59.3	21.05	27.05	2.4	0	0.1	0	843.679		24.5	0	17.7
2009-12-18	0	0	0	1016.18	1014.9	64.7	0	28.1	0.01026	161.9	22	22.3889	1.4	0	0	0	10.922	997.445		74.1	0	16.2	0.01625	228.2	27.15	26.5556	6.3	5.76178	0	0	3.4	981.995	90.9	89	0	33.1	0.01551	138.2	22.95	21.45	2	0	0	0	844.523		23.7	0	17.5
2009-12-19	0	0	0	1017.19	1016.2	67.5	0	28	0.01044	149.3	22.4	23.3611	1.5	0.257222	0	0	0	997.658		69.3	0	16.1	0.01603	267.3	28	28	6.2	5.91611	0	0	0	982.536	87.9	83.5	0	32.9	0.016	187.1	23.55	23.75	2.7	0	0	0	845.487		27.7	0	17.4
2009-12-20	0	0	0	1018.16	1017.5	66.3	0	28	0.00998	153.9	21.45	22.3889	2.6	0.874556	0	0	0	997.695		68.5	0	16.1	0.0161	301.8	28.8	28.1944	6.3	6.17333	0	0	0	982.882	89.6	82	0	32.7	0.01602	169.8	23.4	24.35	3.1	0	0	0	845.571		46	0	17.3
2009-12-21	0	0	0	1016.98	1015.9	58.9	0	27.9	0.00796	163.7	20.2	21.3889	3.2	1.90344	0	1	0	998.448		67.4	0	16.1	0.01588	228.1	28.85	27.6389	6.3	4.68144	0	0	0.4	982.174	92.4	83.5	0	32.5	0.016	105	22.15	24.9	3.5	0	0	0	844.288		34.2	0	17.2
2009-12-22	0	0		1015.13		62.1	0	27.8	0.00855	164.7	20		2.7		0	2.5	0	998.752		66.6	0	16.2	0.01584	186.4	28.95	27.4444	5.7	4.47567	0	1.1	1.1	981.605	91.1	80	0	32.5	0.01565	103.5	22.4	24.3	2.8	0	0	0	842.669		30	0	17.1
2009-12-23	0	0	0	1015.05	1014.1	59.7	0	27.8	0.00792	160.8	19.6	20.75	2.8	0.514444	3.3	6.4	0	999.353		69.6	0	16.4	0.01613	202.8	28	27.5	5.4	4.32133	0	3.2	0	981.647	88	82	0	32.5	0.01543	142.3	22.8	24.4	2.8	0	0	0	841.952		29.5	0	17
2009-12-24	0	0	0	1014.41	1013.6	51.1	0	27.7	0.00609	165.4	17.95	19.8056	2.7	0.874556	2.2	7.6	1.016	998.882		71.4	0	16.9	0.01626	287.7	28.2	27.3611	5	3.90978	0	2.2	0	981.279	85.5	80.5	0	32.5	0.01487	162.9	22.9	22.6	3.3	0	0	0	841.033		35.3	0	17
2009-12-25	0	0	0	1013.94	1012.9	53.7	0	27.6	0.00618	162.8	17.8	17.8333	2.3	0.771667	0	0	0	998.112		75.7	0	17	0.01692	190.3	27.55	27.4444	5.3	4.11556	0	0	0	981.189	82.5	75	0	32.4	0.01392	182.5	22.2	23.2	2.5	0	0	0	839.779		60.5	0	16.9
2009-12-26	0	0	0	1013.06	1012	50	0	27.6	0.00592	165.7	18.1	20.6944	2.4	0.257222	0	0.9	0	997.644		75.3	0	16.9	0.01667	234.7	27.4	27.5556	5.1	4.11556	0	0.1	0	980.038	84.8	79.5	0	32.1	0.01459	207.8	22.05	29.5	1.8	0	0	0	839.656		61.4	0	16.8
2009-12-27	0	0	0	1012.86	1011.7	55.8	0	27.5	0.00691	163.8	18.45	19.1944	2.4	0.874556	0	0	0	996.806		75.1	0	16.8	0.01666	226.3	27.5	28.0556	5	5.35022	0	0	0	980.41	84.6	76.5	0	32	0.01351	137.1	20.9	22.65	1.7	0	0	0	840.259		60.2	0	16.7
2009-12-28	0	0	0	1011.89	1011	56.6	0	27.5	0.00725	160.7	18.95	19.5	2.9	0.514444	0	0	0	996.942		77.2	0	16.7	0.01673	267	27.55	28	4.4	4.88722	0	0.3	0	979.74	83.4	77.5	0	31.8	0.01398	203.1	22.55	23.05	2	0	0	0	839.046		45.2	0	16.6
2009-12-29	0	0	0	1012.76	1011.9	51.4	0	27.4	0.00634	164.6	18.5	18.9444	2.5	0.617333	4.7	2.9	0	996.572		72.1	0	16.8	0.0164	233.4	28.3	28	4.7	3.90978	0	0	0	979.66	82	78.5	0	31.5	0.0138	228.7	22.75	22.85	1.8	0	0	0	839.792		54.6	0	16.5
2009-12-30	0	0	0	1012.2	1011.1	57.6	0	27.3	0.00745	161	18.65	18.6111	2	0.257222	0	0	0	996.995		72.2	0	16.7	0.01663	231.9	28.15	27.75	4.8	3.96122	0	0	0	979.777	83.1	79	0	31.2	0.01465	228.7	23.45	23.5	1.4	3.9	0.1	0	839.797		45.7	0	16.5
2009-12-31	0	0	0	1012.53	1011.6	59.3	0	27.3	0.00791	148.3	19.5	19	3	1.54333	0	0.4	0	997.645		75.7	0	16.7	0.01648	263.1	27.15	27	3.3	2.41789	0	0	0	979.535	81.7	79.5	0	31	0.01436	195.1	23.55	24.55	1.7	0	0	0	839.625		61.3	0	16.4
2010-01-01	0	0	0	1014.86	1013.8	62.7	0	27.2	0.00762	162.2	18.25	18.3611	3.1	2.57222	9.2	9.7	0	997.434		74.5	0	16.9	0.01649	238.3	27.15	27.6944	3.7	3.65256	0	0	0	980.344	79.5	75.5	0	30.7	0.01381	225.5	23.4	23.25	2.4	0	0	0	842.135		52.8	0	16.3
2010-01-02	0	0	0	1015.51	1014	68.1	0	27.1	0.00835	161.1	18.55	17.75	2.3	0.514444	13.8	18.9	0	997.674		75.3	1.1	18.2	0.01635	201.2	26.75	26.1111	3.5	3.03522	0	0.2	0	981.643	81.3	76.5	0	30.5	0.01418	214.9	23.55	22.7	2.3	0	0	0	843.335		53.6	0	16.2
2010-01-03	0	0		1013.86		56.7	0	27.1	0.00718	130	19.1		2.9		9.2	9.6	2.032	997.959		79.1	0.1	19	0.01674	163.1	26.45	25.1944	4	2.93233	0	0	0	981.235	80.6	77	0	30.3	0.0139	226.7	23	23.45	2.1	0	0	0	841.636		46.1	0	16.2
2010-01-04	0	0	0	1011.79	1011.1	52.4	0	27	0.00639	100.5	18.1	13.75	2.9	0.257222	0	0	7.112	998.512		73.2	0	19.1	0.01605	279.1	27.3	27	4.9	3.03522	0	0.2	0	979.584	79.6	71.5	0	30	0.01292	224.4	22.65	22.7	1.5	0	0	0	838.565		52.9	0	16.1
2010-01-05	0	0	0	1011.94	1011.2	51.6	0	27	0.00618	166.4	18.25	16.75	3	1.90344	0	0	0	997.853		69.3	0	18.8	0.0157	281.7	27.95	27.5	4.3	4.21844	0	0	0	978.414	75.4	70.5	0	29.8	0.01218	234.3	22.45	22.15	1.9	0	0	0	839.331		63.1	0	16
2010-01-06	0	0	0	1013.55		61.1	0	26.9	0.00723	147.2	18.15	17.3056	2.7	0.360111	0	0	0	996.804		71.1	0	18.6	0.01589	322.2	27.85	27.5	4.2	3.65256	0	0	0	978.696	78.4	75.5	0	29.6	0.01296	230.9	22.4	22.05	2.8	0	0	0	841.638		58.5	0	15.9
2010-01-07	0	0	0	1014.86	1013.5	64	0	26.9	0.00765	171.1	18.85	19.1111	2	0.514444	0	0.3	0	997.057		68.7	0	18.4	0.01612	180.5	28.5	27.5556	4.8	4.32133	0	0	0	979.755	80.2	75	0	29.4	0.01342	188.4	22.4	22.25	2.5	0	0	0	843.803		47.8	0	15.9
2010-01-08	0	0	0	1014.34	1012.9	53.4	0	26.8	0.00662	171.9	19.05	20.3889	2.1	0.257222	0	0.3	0	997.616		74.8	0	18.3	0.01664	174.5	27.1	27.5	4.5	4.21844	2.8	0.7	0	979.918	84.9	87	0	29.3	0.01401	81.9	21.45	23.1	2.4	0	0	0	842.615		30.4	0	15.8
2010-01-09	0	0	0	1014.03	1012.8	47.9	0	26.7	0.006	171.7	19.5	20.6944	2.8	1.13178	7.4	3.9	0	997.5		80	0	18.3	0.01701	189.6	26.25	27.5556	4.3	4.42422	0	3.5	0.2	979.725	89.4	82.5	0	29.4	0.01579	117.9	22.75	22.65	2.5	2.6	0	0	841.718		25.9	0	15.7
2010-01-10	0	0	0	1014.18	1013.2	55.9	0	26.7	0.00696	169.8	18.8	20.8333	2.4	0.771667	5	16.6	6.096	997.545		82.4	0.2	19.1	0.01731	187	26.2	27.0556	3.6	3.60111	0	0.2	2.7	980.608	86.5	87.5	0	29.4	0.01574	177.3	23.4	24.1	1.9	0	0	0	841.674		29.3	0	15.6
2010-01-11	0	0		1014.76		47.2	0	26.6	0.00593	112	19		3.3		2.3	0.1	0	997.686		80.6	0	19.5	0.01696	252.9	26.9	27.5	3.9	4.37278	2.7	0	44.8	981.522	84.4	82.5	0	29.3	0.01579	186.5	24.15	25	1.8	0	0	0	841.157		42.3	0	15.5
2010-01-12	0	0	0	1015.71	1014.9	47	0	26.6	0.00561	112.9	17.9	14.0833	2.6	0.771667	0	0	0	998.055		71.5	0	19.3	0.01621	273.9	28.05	27.6111	4.8	4.37278	0	0	0.2	981.821	83.7	86.5	0	29.1	0.01613	198.2	24.7	25.2	1.5	0	0	0	841.991		36.5	0	15.4
2010-01-13	0	0	0	1016.69	1015.6	42.7	0	26.5	0.00553	132.2	17.55	14.5	2.1	0.514444	0	0	0	998.808		69.8	0	19	0.01587	281.9	28	28	4.6	4.167	0	0.4	0.5	982.202	85.1	84.5	0	28.9	0.01663	171.2	24.65	25.95	1.6	0	0		843.638		35.5	0	15.3
2010-01-14	0	0	0	1017.8	1016.8	45.7	0	26.5	0.0065	150.1	20.7	19.5278	3.1	0	0	0	0	999.026		68.7	0	18.8	0.0157	279	28.1	28.25	4.3	3.75544	0	0	0	983.169	86.9	79.5	0	28.7	0.01618	204	24.1	25.1	1.8	0	0	0	845.106		54	0	15.3
2010-01-15	0	0	0	1019.03	1018.2	53.6	0	26.4	0.0075	172.4	21.15	20.7222	3.9	1.02889	0	0	0	999.452		68.4	0	18.6	0.01565	283.9	28.25	27.75	4.8	4.167	0	0	0	984.297	79.9	75	0	28.5	0.01403	233.1	23.15	25.9	3.1	0	0.2	0	846.619		51	0	15.2
2010-01-16	0	0	0	1019.17	1018.3	58.7	0	26.3	0.00747	113.6	19.5	15.3889	2.6	1.54333	0	0	0	999.691		67.4	0	18.4	0.01553	276.7	28.5	28	5.1	5.04156	0	0.7	0	984.908	80.7	66	0	28.4	0.01364	221.7	22.9	23	2.4	0	0	0	846.842		55.5	0	15.1
2010-01-17	0	0	0	1018.09	1017.2	59.2	0	26.3	0.0077	87.4	19.45	17.9444	2.2	2.05778	0	0	0	999.471		64.8	0	18.2	0.01544	315	28.9	28	5.7	4.47567	0	0.1	0	984.937	80.9	77	0	28.2	0.01401	238.2	23.15	23.15	2.4	0	0	0	846.779		31.9	0	15.1
2010-01-18	0	0.5	0	1016.69	1016.2	54.8	0	26.3	0.00727	116.6	19.9	14.3889	2.9	0.514444	0	0	0	999.18		73.3	0	18.1	0.01671	302.9	28.2	27.5	3.9	3.13811	0	0	0	983.561	81.8	80	0	28	0.01446	196.6	23.25	24.1	1.9	0	0	0	845.008		23.3	0	15
2010-01-19	0	0.5	0	1015.29	1014.6	53	0	26.2	0.00698	116	20.2	15.25	2.8	0.257222	3.2	1.1	0	998.486		79	0	18	0.01718	281	27.2	27.9444	3.3	3.704	0	0	0	982.139	79.3	75	0	27.8	0.01417	222.5	23.65	24.75	1.9	0	0.2	0	843.792		18.9	0	14.9
2010-01-20	0	0	0	1016.51	1015.5	46.9	0	26.2	0.00617	175.3	20.25	19.1389	2.7	0.617333	0	0.8	0.508	998.196		80.2	0	17.9	0.01715	253.9	26.75	27.25	3.1	3.704	0	0	0	982.738	75.1	72.5	0	27.6	0.01268	235.2	23.1	24.05	2.1	0	0	0	845.204		25.1	0	14.8
2010-01-21	0	0	0	1014.57	1013.8	50.8	0	26.1	0.0069	182.2	20.1	20.1944	2.9	0.514444	0	0	0	998.324		77.1	0	17.8	0.01658	290.2	27.05	28	3.4	3.704	0	0	0	982.041	72.3	65	0	27.3	0.01122	254	22	22.05	2.1	0	0	0	843.366		27.4	0	14.7
2010-01-22	0	0	0	1015.14	1014.2	46.9	0	26.1	0.00626	183.2	20.5	20.1389	2.9	0.514444	0	0.5	0	997.388		70.4	0	17.6	0.01609	263.1	28.1	27.8611	4.6	4.37278	0	0	0	982.195	74	69	0	27.1	0.01134	248.4	21.7	21.25	2.2	0	0	0	843.702		31.3	0	14.6
2010-01-23	0	0	0	1014.75	1013.9	49.7	0	26	0.00679	178.3	20	21.1389	2.6	0.360111	0	0	0	996.353		69.4	0	17.5	0.01618	298.3	28.65	28	5	4.93867	0	0	0	982.012	74.5	71	0	26.9	0.01142	244.2	21.3	21.1	2.2	0	0	0	843.61		24.3	0	14.6
2010-01-24	0	0	0	1014.6	1013.7	50.6	0	25.9	0.00677	181.4	20.35	21.1111	1.4	0.102889	0	0	0	996.153		71.1	0	17.3	0.01641	283.3	28	28.3611	4.8	4.167	0	0	0	981.078	75.3	76.5	0	26.7	0.01205	236.5	22.2	22.1	2.1	0	0	0	843.255		23.8	0	14.5
2010-01-25	0	0	0	1014.24	1013	42.1	0	25.8	0.00574	180.7	20.35	21.8889	2	0.874556	0	0.3	0	996.55		70.6	0	17.2	0.0164	201.3	28.15	28.75	4.3	4.26989	0	0	0	981.107	77.3	69.5	0	26.4	0.0131	241.7	23.2	22.9	2.4	0	0.7	0	843.683		22.5	0	14.4
2010-01-26	0	0		1014.86		39.4	0	25.7	0.00555	183.7	21.2		2.8		5.9	6.6	12.954	996.418		76.2	0.1	17.5	0.01724	190.2	27.7	26.9444	4.1	4.11556	0	0	0	981.943	75.2	69	0	26.2	0.01313	239.5	23.75	24.4	2.5	0	0	0	843.27		34.8	0	14.3
2010-01-27	0	0	0	1015.69	1015.2	47.3	0	25.7	0.00633	187	20.8	21.6111	1.9	0.771667	5.9	7.3	2.032	996.001		78.1	0	17.8	0.01724	205.2	27.6	27.1111	4	4.26989	0	0	0	981.864	77.4	73	0	26	0.01414	225.6	24.5	24.4	2.6	0	0	0	843.523		31.5	0	14.2
2010-01-28	0	0	0	1015.57	1014.8	46.1	0	25.6	0.00593	188.5	19.95	21.5	2.6	0.771667	0	3.1	0	996.714		79	0	18	0.01696	229.8	26.85	26.5	4.2	4.73289	0	0	0	982.345	73.6	74	0	25.8	0.01316	217.2	23.8	24.9	2.7	0	0	0	843.335		32.6	0	14.2
2010-01-29	0	0	0	1014.72	1013.9	44.4	0	25.5	0.006	185.9	20.6	21.3611	2.7	0.617333	0	0.1	0	996.314		72.4	0	17.9	0.01656	306.7	28	28.5	5.1	5.04156	0	0.1	0	982.391	72.3	69.5	0	25.6	0.01246	233.2	23.35	24.1	2.6	2.7	0	0	843.049		31.2	0	14.1
2010-01-30	0	0	0	1014.21	1013.2	47	0	25.4	0.00643	191.3	20.75	21.8611	2.8	0.360111	0	0.1	0	996.331		68.7	0	17.7	0.01628	247.1	28.35	28	5.5	5.19589	0	0	0	982.24	71.3	73	0	25.4	0.01207	254.4	23.65	22.9	2.3	0	0	0	841.529		40	0	14
2010-01-31	0	0	0	1014.79	1014.1	51.3	0	25.3	0.00692	201.1	20.5	21.9167	2	1.13178	0	0.6	0	997.117		73	0	17.5	0.01729	207.5	28.05	28.3056	5.4	5.76178	0	0	0	982.298	69.3	67.5	0	25.2	0.01188	233.3	23.5	24	2.2	0	0	0	842.763		35.5	0	13.9
2010-02-01	0	0	0	1014.01	1013.2	43.7	0	25.2	0.00578	189.1	20.7	20.1111	2.6	1.02889	0	0.1	2.032	997.628		76.9	0	17.4	0.01762	196.5	28	28.0556	5.9	6.37911	0	0	0	981.94	70.4	67.5	0	25	0.01158	226.9	23.2	23.45	2.1	0	0	0	842.215		17.5	0	13.8
2010-02-02	0	0	0	1013.64	1012.7	44.4	0	25.2	0.00567	197.5	19.5	20.4444	2.1	0.257222	0	0.9	0	997.33		70.4	0	17.3	0.0168	254.5	28.6	28.1389	6.4	6.53344	0	0	0	981.566	70.9	66	0	24.8	0.01102	259	22.45	22.35	2.6	0	0	0	841.502		11.2	0	13.7
2010-02-03	0	0	0	1013.86	1012.9	36.7	0	25.1	0.0052	195.5	21.6	20.6389	3.2	0.257222	0	0	0	997.174		69.3	0	17.2	0.01663	282.5	28.65	28.3889	6.3	6.27622	0	0	0	981.585	67.7	62	0	24.6	0.01048	260.1	22.45	21.85	2.8	0	0	0	841.45		13.6	0	13.6
2010-02-04	0	0	0	1014.36	1013.5	36.3	0	25	0.0048	197.9	19.9	19.4444	2.2	0.360111	0	0	0	997.02		72.5	0	17	0.01731	283.3	28.55	28.5556	5.5	5.81322	0	0	0	981.997	68	63	0	24.3	0.01042	256.2	22.15	22.45	2.3	0	0	0	841.747		19.6	0	13.6
2010-02-05	0	0	0	1014.92	1014.2	36.2	0	24.9	0.00458	203.4	20.3	20.25	2.2	0.771667	0	0	0	996.498		69.4	0	16.9	0.0171	270.9	29.35	28.5	5.9	5.81322	0	0	0	982.53	68.6	65.5	0	24.1	0.0106	266.5	22.05	22.05	2.7	0	0	0	841.838		37.9	0	13.5
2010-02-06	0	0	0	1015.46	1014.9	43.7	0	24.8	0.0052	197.1	19.15	19.4444	1.7	0	0	0.1	0	996.592		69.3	0	16.7	0.01704	216.3	29.05	29.1389	6.5	6.68778	0	0	0	982.745	68.8	68.5	0	23.9	0.01104	257.2	22.95	22.2	2.7	0	0	0	843.663		31.1	0	13.4
2010-02-07	0	0	0	1013.97	1013	53	0	24.7	0.00679	201.3	19.85	20.5	1.8	0.257222	0	0	0	996.646		70.7	0	16.6	0.01682	238.6	28.4	28.5	5.2	5.60744	0	0	0	982.519	72.1	73.5	0	23.7	0.01189	218.8	22.9	23.2	2.4	0	0	0	843.16		43.6	0	13.3
2010-02-08	0	0	0	1011.51	1010.5	59.7	0	24.6	0.00847	195.7	21	21.1667	1	0.360111	0	2.6	0	996.622		77.3	0	16.6	0.01776	183.8	26.95	27.6111	5	4.93867	0	0	0	980.426	64.2	63.5	0	23.5	0.01017	258.8	23.25	23.15	1.9	4.2	0.3	0	841.201		37.8	0	13.3
2010-02-09	0	3.2	0	1011.78	1011	53.5	0	24.7	0.00824	153.6	21.8	22.1389	1.3	0.257222	0	9.8	0	996.068		75.5	0	17	0.01743	207.7	27.75	28.3889	3.4	3.34389	0	0	0	979.014	65.3	63.5	0	23.3	0.01083	263.3	24.25	23.45	2.2	14.4	5.8		841.17		70.7	0	13.4
2010-02-10	0	2.4	0	1012.45	1011.6	48.5	0	24.9	0.00807	160.3	23.4	23.0556	1.6	0	21.1	2.9	21.082	995.514		88.3	0	17.2	0.01806	161.3	25.55	27.1389	2.6	3.54967	0	0	0	979.661	65.9	70	0	23.1	0.01205	262.2	24.65	24.95	2.5	0	0	1.524	842.691		30.4	0	13.6
2010-02-11	0	0	0	1014.71	1014	46.1	0	24.9	0.00772	194.5	24.15	24.25	1.9	0	0	2.3	0.508	994.805		75.6	0	17.4	0.01674	196.9	27.95	27.5	4.4	4.26989	0	0	0	981.066	68.5		0	22.9	0.01287	178.7	24.75	26.8	1.9	0	0	0	844.06		28.8	0	13.5
2010-02-12	0	0	0	1014.02	1013.4	36.8	0	24.7	0.00619	196.7	22.95	23.6111	2.2	1.28611	9.5	3.4	0.508	996.281		73.8	0	17.3	0.01683	189.1	27.65	28.75	4.4	4.63	0	0	0	980.812	73.2	74	0	22.7	0.01425	236.6	26.45	25.9	2.6	0	0		843.344		55.1	0	13.5
2010-02-13	0	0	0	1012.02	1011.4	51	0	24.6	0.00937	199.4	24.3	24.0556	2.3	2.82944	19.1	6.5	0	997.334		74.1	0	17.6	0.01702	223.4	28.25	27.8056	3.8	3.49822	0	0	0	979.554	72.9	63	0	22.5	0.01416	259.5	26.1	26.45	2.1	0	0	0.254	841.109		31.6	0	13.4
2010-02-14	0	0	0	1011.42	1010.7	45.7	0	24.5	0.00818	196.6	25.1	24.2222	2.8	0.771667	0	0.6	11.938	997.188		74.5	0	17.5	0.01732	231	28.05	27	3.9	3.39533	0	0.1	0	978.857	69.3	70.5	0	22.3	0.01282	233.6	25.45	27.45	1.9	0	0	0	840.521		22.3	0	13.3
2010-02-15	0	0	0	1012.7	1012.1	44.3	0	24.4	0.00732	203.4	24.3	23.9444	1.8	0.514444	0	0.9	16.002	997.191		84	0	17.4	0.01795	179.2	26.65	26.5	4.7	4.78433	0	0	0	978.835	68.8	69.5	0	22.1	0.01299	238.6	26	27.95	2	0	0	0	842.004		19.2	0	13.2
2010-02-16	0	2.5	0.254	1012.7	1011.7	49.3	0	24.3	0.00833	176.4	23.85	25.6111	1.3	1.13178	0	3.3	1.016	997.132		73.5	0	17.4	0.01664	245.2	27.7	28.0556	5.3	5.91611	0	0	0	980.311	65.4	68.5	0	21.9	0.01179	263.6	25.5	26.6	2.1	0	0	0	842.247		18.6	0	13.1
2010-02-17	0	5.7	0	1011.19	1010.5	54.9	0	24.5	0.01038	161	25.05	25	2.8	0.360111	0	0	0	997.556		69.1	0	17.3	0.01638	193.1	28.6	27.9444	5	4.57856	0	0	0	980.598	69.1	67.5	0	21.7	0.01351	265.7	25.7	26.45	1.9	0	0	0	841.315		18.6	0	13
2010-02-18	0	0	0	1012.8	1012.1	33.4	0	24.7	0.00572	217	23.4	22.8889	4.1	1.80056	0	0	0	997.766		69	0	17.1	0.01656	256.5	28.6	28	5.9	5.556	0	0	0	980.33	65.1	62	0	21.5	0.0126	265.6	26.65	27.65	2.1	0	0	0	840.592		32.4	0	12.9
2010-02-19	0	0.1	0	1013.93	1013.2	33.9	0	24.5	0.00512	198.7	22.55	21.7778	2	0.360111	0	0	0	998.263		72.3	0	16.9	0.01715	249.2	28.55	28	5.8	5.50455	0	0.1	0	981.031	64.8	69.5	0	21.3	0.01233	231.5	26.05	28.45	2.4	0	0	0	842.192		41.3	0	12.8
2010-02-20	0	0	0	1013.29	1012.6	39.4	0	24.4	0.00585	216.8	22	22.7778	1.5	0.874556	0	0	0	997.286		70.2	0	16.8	0.01714	252.7	29.2	29	6.6	6.79067	0	0	0	980.892	58.9	66	0	21.1	0.01141	272.2	26.1	27.1	2.3	0	0	0	842.041		47.6	0	12.7
2010-02-21	0	0	0	1013.84	1012.9	51.8	0	24.2	0.00717	213.5	21.2	21.9722	1.3	0.360111	0	0	1.016	996.682		74.9	0	16.6	0.01765	237.8	27.9	28.3056	6.2	5.96756	0	0	0	980.927	60	65	0	20.9	0.01211	269.4	26.6	27.95	2.1	0	0	0	842.378		47	0	12.7
2010-02-22	0	0.1	0	1012.74	1011.9	50.6	0	24.1	0.00731	214.5	21.35	22.1389	1.6	0.771667	0	1	0	996.944		75.6	0	16.6	0.01745	256.3	28.1	28.6111	4.3	4.01267	0	0	0	979.87	56.6	63	0	20.7	0.01148	276.8	27.6	27.55	2.5	0	0	0	842.393		49.7	0	12.6
2010-02-23	0	0	0	1009.64	1009	40.1	0	24	0.00645	197.8	23.2	23.0556	2.2	0.257222	0	0	0	996.81		77.1	0	16.5	0.01766	271.5	27.85	28.0556	4.5	4.68144	0	0	0	978.914	59.8	58	0	20.5	0.01225	271.3	27.35	28	2.7	0	0.2	0	840.174		27.6	0	12.5
2010-02-24	23.1	7.2	46.482	1008.02	1007.8	57.9	0	24.2	0.0099	189.8	24.25	23.1667	2.4	2.62367	0	0	0	996.947		73.8	0	16.3	0.01746	229.1	28.45	28.5	5.3	4.78433	0	0	0	977.436	58.4	65	0	20.3	0.01285	265.9	27.9	29.3	2.5	0	0	0	838.699		34.2	0	12.4
2010-02-25	0	0.1	1.27	1010.01	1009.2	66.5	0	24.3	0.01266	193	25	25.4444	1.4	0.514444	0	0	0	996.811		79.9	0	16.2	0.01757	192.5	26.75	28.75	3.8	4.63	0	0	0	978.207	54.1	49	0	20.1	0.01234	260.8	27.55	29.5	2.5	0	0	0	840.624		31.6	0	12.3
2010-02-26	0	0	0	1011.09	1010.5	55.7	0	24.2	0.01027	195.1	25.75	26.1111	1.5	0	0	0.1	7.112	996.459		77.4	0	16.1	0.01758	206.7	27.9	28.8056	3.9	4.73289	0	0	0	979.158	54.9	64	0	20	0.01166	236.9	26.5	30.6	1.5	4.3	3.2	0	841.628		36.5	0	12.3
2010-02-27	0	0	0	1010.13	1009.3	48.4	0	24	0.00815	228.4	24.1	25.8056	1.4	0.257222	0	0	0	996.768		73.6	0	16	0.01724	300.8	28.4	28.75	4.8	5.14444	0	0	0	978.859	52.8	56	0	19.8	0.01087	282.9	28.3	28.5	2.3	0	0.4	0	840.486		56.7	0	12.4
2010-02-28	0	0	0	1010.49	1009.3	53.8	0	23.8	0.00946	230.2	24.3	25.6667	2.1	0.257222	0	0	0	997.63		71.5	0	15.9	0.01668	306.7	28.55	28.5	4.2	4.42422	0	0	0	979.735	52.1	54.5	0	19.6	0.01003	288.8	27.45	28.6	2.4	0	0	0	840.98		46.7	0	12.3
2010-03-01	0	0	0	1010	1009.3	46.9	0	23.7	0.00866	227.2	26.35	26.8889	1.7	0.360111	0	0	0	997.751		71.9	0	15.8	0.01664	306.5	28.5	28.0556	3.9	3.90978	0	0	0	980.543	53.6	56	0	19.4	0.01018	283.4	26.5	29.35	2.1	5.2	2	0	841.8		44.1	0	12.3
2010-03-02	0	0	0	1007.91	1007.4	37	0	23.5	0.00688	225.8	26.1	28	3.4	0.874556	0	0	0	997.684		72.1	0	15.7	0.01675	275.5	28.65	28.0556	4.1	3.80689	0	0	0	979.789	47.8	47	0	19.2	0.00865	282.5	26.55	27	2.1	0	0	0	839.105		30.5	0	12.3
2010-03-03	0	0	0	1006.97	1006.1	37.8	0	23.3	0.00715	223.4	26.5	28.5278	3	1.90344	0	0	0	997.916		73.3	0	15.6	0.01761	270.9	28.9	28.5	4.6	3.60111	0	0	0	978.426	38.9	51	0	19	0.00752	283	27.25	26.4	2.5	0	0	0	838.026		28.6	0	12.2
2010-03-04	0	0	0	1007.1	1006.3	50.9	0	23.2	0.00944	222.3	26.45	28.6111	1.8	0.874556	0	0	0	997.474		75.9	0	15.5	0.01782	263.6	28.5	28.8056	4	3.39533	0	0	0	978.004	40.3	56	0	18.8	0.00804	279.2	27.5	27.5	2.4	0	0	0	838.944		21.3	0	12.1
2010-03-05	0	0	0	1006.79	1006	57.4	0	23	0.01181	210.1	28.65	29.8056	3.7	1.69767	0	0	0	996.709		74.3	0	15.4	0.01733	275.2	28.7	29	3.8	3.60111	0	0	0	978.128	47.8	60	0	18.7	0.0103	285.5	28.1	28.15	2.8	0	0	0	839.065		25.5	0	12
2010-03-06	0	0		1008.87		51.4	0	22.9	0.01069	219.5	28.4		2.5		0	0	0	995.555		75	0	15.3	0.01743	162.2	28.2	29.1111	3.8	3.80689	0	0	0	978.465	51.8	56	0	18.5	0.0125	281.8	29.95	29.9	2.4	0	0.1	0	839.96		20.4	0	11.9
2010-03-07	0	0	0	1009.77	1009	45.4	0	22.7	0.00921	228.1	28.35	29.7222	2.3	0.874556	0	0	0	996.39		74.7	0	15.3	0.01755	213.6	28.55	29	4.4	4.167	0	0	0	978.682	54.3	61	0	18.3	0.01425	281.6	30.8	31.65	2.6	0	0	0	841.035		12.2	0	11.8
2010-03-08	0	0	0	1011.14	1010.5	36.4	0	22.6	0.00814	228.9	28.25	28.4444	3	0.771667	0	0	0	997.311		71.3	0	15.2	0.01682	301.2	28.8	29.25	3.9	3.39533	0	0	0	979.131	52.4	59	0	18.2	0.01182	280.1	29.1	32.4	2.8	0	0	0	842.535		19.4	0	11.7
2010-03-09	0	0	0	1012.82	1012.5	33.3	0	22.4	0.00667	237.8	27.1	27.6111	2.4	0.771667	0	0	0	997.447		73.6	0	15.1	0.01719	242.1	28.65	29.0833	4.3	3.60111	0	0	0	980.343	54.9	55.5	0	18	0.01148	286.5	28.45	29.95	2.7	0	0	0	844.188		16.4	0	11.6
2010-03-10	0	0	0	1013.43	1012.8	30.6	0	22.2	0.00589	240.5	26.5	26.8056	2.3	0.360111	0	0	0	996.882	1007.9	71.7	0	15	0.01729	253	29.2	29.0556	3.8	4.167	0	0	0	981.264	59	63	0	17.8	0.01256	288.4	28.35	29.35	2.6	0	0	0	844.602		20	0	11.6
2010-03-11	0	0.9	0	1014.6	1014	31	0	22.1	0.00552	252	25.1	26.7778	1.8	0.257222	0	0	0	996.038		74.4	0	14.9	0.01744	283	28.05	28	3.4	3.18956	0	0	0	982.32	59.7	60	0	17.7	0.01251	259.8	28.1	29.4	2.9	0	0	0	845.504		23.1	0	11.5
2010-03-12	0	0	0	1013.2	1012.8	32.4	0	22	0.00565	241.7	25	26.1389	1.7	0.257222	0	0	0	996.168		81.4	0	14.9	0.01869	216.7	27.8	29	3.1	4.26989	0	0	0	982.833	59.9	62	0	17.5	0.01229	278.3	28.1	30.85	2.7	0	0	0	843.858		20.5	0	11.4
2010-03-13	0	2.7	0	1010.47	1010	39.3	0	22	0.00631	221.5	25.1	26.6111	1.8	0.257222	0	0.3	1.016	997.839	1008.7	86.5	0	14.8	0.01876	186.7	26.55	29.3056	3.3	4.21844	0	0.1	0	980.739	53.7	57	0	17.4	0.01173	231.9	28.35	28.8	2.2	0	0.4	0	841.458		19.3	0	11.3
2010-03-14	0	0.3	0	1008.73	1008.1	38.9	0	21.9	0.00656	238.7	26.2	24.0556	2.5	1.44044	0	0		999.053		83.7	0	14.8	0.01829	284.7	27.15	29	3.3	4.21844	3.2	0	0	978.872	46.6	55.5	0	17.3	0.0109	228.4	28.9	28.15	2.6	6.3	3.7	0	840.478		23	0	11.4
2010-03-15	14.2	13.5		1009.76		52.8	0.1	22.5	0.01127	204.5	26.45		2.9		0	0	0	997.905	1008.5	82	0	14.7	0.01827	240.9	26.95	28.6111	4.9	5.60744	0	0	0	978.017	44.9	55	0	17.1	0.01083	284.4	30	30	2.5	0	0	0	842.198		30.5	0	11.4
2010-03-16	6.2	11.5	0	1012.4	1011.3	42	0.2	23.6	0.00939	244.6	28.55	26.8056	2.5	0.514444	0	0	0	997.132	1007.6	68.9	0	14.7	0.01681	297.8	29	29.5	6.1	6.53344	0	0	0	979.191	49.6	65	0	17	0.01133	276.7	28.8	30.55	2.8	11	5.7		845.404		44.3	0	11.7
2010-03-17	0	14.6	0	1013.66	1012.8	34.1	0.6	24.7	0.00744	234.1	28.25	28.6111	1.6	0.257222	0	0	0	997.306	1007.8	67.9	0	14.6	0.01654	246.7	28.95	29.25	5.2	5.60744	0	0	0	980.819	55.1	69	0	16.9	0.01163	291.8	28.75	29.95	2.8	0	1.6		847.773		38.2	0	11.7
2010-03-18	0	0.1	0	1013.15	1012.1	32.8	0	24.3	0.00727	232.4	29.45	30.1389	1.6	0.617333	0	0	0	997.868		69	0	14.5	0.01643	312.5	28.9	28.1111	4.1	3.34389	0	0	0	982.098	57.2	64.5	0	16.7	0.01147	292.4	27.8	29.6	2.8	0	0	0	847.341		34.7	0	11.7
2010-03-19	0	0	0	1010.16	1009.3	33.6	0	23.9	0.00695	252.8	28.3	28.25	1.1	0.257222	0	0.3		999.031		84.7	0	14.5	0.01852	253.6	26.3	27.4444	3.8	2.93233	0	0	0	980.284	52.8	59.5	0	16.6	0.01112	279.3	28.45	28.45	2.2	0	0	0	844.277		25.7	0	11.6
2010-03-20	0	0	0	1008.62	1008	36.2	0	23.6	0.00814	245.9	29.2	28.5	1.2	0	0	1.2	7.112	998.332		82.4	0	14.5	0.01807	186.6	26.8	27	3.2	2.26356	0	0	0	978.739	43.1	52.5	0	16.5	0.0091	284.3	29.05	28.5	2.4	0	0	0	842.965		35.1	0	11.5
2010-03-21	0	0	0	1006.09	1005.3	37.9	0	23.4	0.00898	255.1	29.4	29.5278	1.6	0.257222	0	0.5	0	998.051	1008.2	88	0	14.5	0.01812	201.5	25.45	26.5	3	2.88089	0	0	0	977.031	40.2	52	0	16.3	0.00854	286	28.85	29.5	2.4	0	0	0	840.435		33.3	0	11.4
2010-03-22	0	0	0	1003.05	1002.3	52.2	0	23.2	0.01324	244.4	31.2	30.6944	4.2	0.771667	12.5	6.6	20.066	997.504		77.4	0	14.7	0.01692	171.4	27.2	26.5556	3.6	2.98378	0	0	0	974.836	41.5	52.5	0	16.2	0.00887	299	29.1	28.65	2.2	0	0	0	836.883		48.6	0	11.3
2010-03-23	0	0	0	1002.42	1001.3	57.9	0	22.9	0.01506	225.3	31.45	30.8611	5.4	3.08667	12.5	1.9	7.874	996.934		71.9	0	14.9	0.01709	250.2	28.8	27.5	4.3	3.65256	0	0	0	974.16	49	51	0	16.1	0.01049	299	29.2	28.65	2.6	0	0	0	836.359		30.2	0	11.2
2010-03-24	0	0	0	1004.31	1003.6	51.3	0	22.7	0.01349	250.1	32.75	30.6111	4.4	2.82944	25.1	8	0	996.762		81.2	0.1	15.2	0.0182	241.9	26.6	27	3.5	2.98378	0	0	0	975.379	53.6	61.5	0	16	0.01111	295.6	29.2	30.2	2.4	0	0	0	838.001		21.7	0	11.1
2010-03-25	0	0	0	1005.54	1005.1	50.7	0	22.6	0.01371	211.7	32.5	31.1944	4.1	2.315	62.6	30.4	23.114	996.941		82.1	0.7	16.5	0.01804	169.4	26.8	27.1667	2.7	2.10922	0	0	0	976.077	54.2	59.5	0	15.9	0.0111	299.5	28.85	30.75	2.5	0	0	0	839.932		23.9	0	11.1
2010-03-26	0	0	0	1005.81	1005.2	48.5	0	22.4	0.01329	219.7	31.95	30.3611	3.1	1.02889	33.8	33.5	16.002	997.482	1008.1	82.6	2.8	20.2	0.01771	192.9	27	25.5	2.7	2.36644	0	0	0	976.29	58.3	58.5	0	15.8	0.01301	302.5	29.1	29.85	2.3	0	0	0	840.427		18.4	0	11
2010-03-27	0	2.3	0	1006.72	1005.9	57.4	0	22.4	0.01538	229.4	32.05	29.75	4.4	1.69767	0	0.9	0	997.212	1007.7	81.9	0	19.9	0.01752	285.6	27	27.5	2.5	3.08667	0	0	0	977.13	61	57	0	15.7	0.01494	283	30	31.4	2.4	0	0	0	840.806		17.9	0	10.9
2010-03-28	13.2	22.9	0	1006.23	1006	63.3	0.5	23.9	0.01574	200	30.95	30.0278	4.4	2.41789	45.1	28.1	2.032	997.242		88.5	1	21.5	0.0189	189	26.05	27	2.9	2.05778	0	0	0	977.504	59.3	58	0	15.6	0.01492	244.6	30.8	32.4	2.7	0	0	0	839.633		30.2	0	10.8
2010-03-29	13.2	5.9	0	1006.11	1005.6	59.2	0	24.2	0.01578	202.2	32.65	30.4722	4.6	2.21211	0	4.7	0	997.423	1008.2	80.8	0	21.7	0.01797	180	27.5	27	3.1	2.00633	0	0	0	977.826	55.7	57.5	0	15.5	0.01424	295.5	31.1	31.75	2.8	0	0	0	839.51		38.1	0	10.8
2010-03-30	0	4.7	0	1005.09	1004.6	71.2	0	24.2	0.01787	170.8	30.85	30.6111	5.1	1.69767	0	1.9	2.032	996.835		78	0	21.5	0.01811	239.1	27.95	28	3.9	3.704	0	0.7	0	977.057	52.9	62	0	15.4	0.01445	271.1	31.75	33.2	2.6	7.7	0.3	0	838.136		32.5	0	10.7
2010-03-31	0	0	0	1002.45	1002.3	56.1	0	24.1	0.01596	138.1	32.95	30.4444	4.6	1.80056	0	0.7	0	995.825		77.6	0	21.2	0.01821	281.5	28.15	28	5.2	4.06411	0	2.3	0	976.976	49.8	56.5	0	15.5	0.0139	150.8	31.85	33.15	2.1	0	0		837.567		22.1	0	10.7
2010-04-01	0	0	0	1003.2	1002.8	57.9	0	23.8	0.01622	172.7	33.1	31.9444	5	2.315	0	4.1	0	994.879		82.3	0	21.1	0.0188	296.5	27.35	28	4.3	3.60111	0	0	0.2	975.605	40.7	47	0	15.5	0.01161	297.8	34.1	32.6	2.1	0	0	0	837.624		16.7	0	10.6
2010-04-02	0	5.2	0	1005.32	1005.2	61.6	0	23.8	0.01684	176	32.75	31.4444	4.4	2.21211	11.2	6.3	3.048	995.317	1005.9	82.2	0	21.1	0.01838	291.3	27.4	28	3.9	3.54967	0	0.4	0	975.975	48.6	55	0	15.4	0.01451	161.4	32	34.45	2.3	0	0	0	839.631		11.8	0	10.6
2010-04-03	0	0	0	1007.01	1006.3	58.2	0	23.7	0.01572	179.9	32.9	31.3333	4.2	2.05778	22.4	7.6	0	996.278		77.2	0.1	21.4	0.0179	298.1	27.85	26.9444	4.3	3.18956	0	0	0	976.965	50.7	54.5	0	15.3	0.0141	203.7	31.5	33.35	2.6	0	0	0	841.264		14.1	0	10.5
2010-04-04	0	0	0	1007.87	1007.3	57.2	0	23.5	0.0151	172.7	32.1	31.0278	2.8	1.69767	22.4	9.5	6.096	997.083	1008	83.1	0.1	21.4	0.01855	288.2	26.8	27.8611	3.9	3.44678	0	0	0	978.005	52.2	54.5	0	15.2	0.01282	298.7	30.65	32.15	2.7	0	0	0	841.975		13.7	0	10.4
2010-04-05	0	0	0	1006.19	1006.1	55.6	0	23.3	0.01483	189.9	32.15	30.5833	3.3	1.90344	0	0.1	0	996.516	1007.3	77.5	0	21.5	0.01797	298.5	27.8	28.3056	3.9	3.60111	0	0	0	976.989	51.8	50	0	15.1	0.01279	298.4	30.75	31.4	2.6	0	0	0	840.183		9.7	0	10.4
2010-04-06	0	0	0	1006.25	1005.7	48	0	23.1	0.01309	260.1	33.85	32.1944	3.5	1.80056	0	0	0	995.49		77.4	0	21.1	0.01808	298.9	27.95	28	3.7	3.29244	0	0	0	976.956	50.1	59.5	0	15	0.01277	264.7	31.4	32.6	2.9	0	0	0	840.525		11.5	0	10.3
2010-04-07	0	0	0	1009.74	1009	48.2	0	22.9	0.01351	262	33.6	32.0278	2.1	1.28611	0	4.4	0.254	994.992		83.6	0	21	0.0188	294.6	26.85	28.3611	2.8	2.21211	0	0	0	978.214	53.3	58	0	14.9	0.01306	297.8	31.25	32.15	2.9	0	0	0	843.941		15.4	0	10.3
2010-04-08	0	0	0	1008.51	1008.2	39.7	0	22.7	0.01164	237.1	33.8	31.5	2.4	3.18956	0	1.8	0	995.612	1006.8	81.7	0	20.8	0.01809	295.9	26.75	29	2.1	2.05778	0	0	0	979.539	61.3	66.5	0	14.8	0.0157	269.3	30.5	32.55	2.9	0	0	0	843.446		20.6	0	10.2
2010-04-09	0	0	0	1003.82	1003.6	42.9	0	22.6	0.01188	262.8	33.6	32.0278	3.1	1.69767	11.9	11.2	0	997.294	1008.1	86.7	0.1	21.2	0.01863	196.4	26.45	28.5	1.3	1.90344	0	0	0	977.046	53.2	57	0	14.8	0.01429	287.8	31.95	31.2	2.5	0	0	0	838.799		15.4	0	10.2
2010-04-10	0	0	0	1001.83	1000.9	51.9	0	22.4	0.01466	258.4	34	32.3333	4.5	2.16067	11.9	24.2	5.08	998.104		89.2	0.5	22.5	0.0182	130.8	25.1	27.8333	2.1	3.08667	0	0	0	974.917	42.6	53	0	14.7	0.01126	298.9	32.55	32.85	2.6	3.1	1.7	0	836.982		11	0	10.2
2010-04-11	0	0	0	1003.47	1002.8	55.6	0	22.2	0.01647	220.8	33.8	32.5	3.9	1.80056	54	23.2	19.05	997.155	1008.5	90.5	1.4	24.5	0.0181	84.3	25.1	26.5	2.4	2.778	0	0	0	974.473	43.8	57.5	0	14.6	0.0117	292.3	31.95	33.15	2.7	0	0.2	0	838.319		16.1	0	10.2
2010-04-12	0	1.4	0	1004.47	1003.8	54	0	22.2	0.01598	255.7	34.1	31.8611	4.2	2.05778	0	19.9	22.098	996.373	1007	86.9	0.4	25.4	0.01809	232.7	26.35	26.5	2.6	2.46933	0	0	0	974.762	44.8	47.5	0	14.5	0.01307	272.5	33.4	33.15	2.6	0	0.8	0	839.127		17.3	0	10.2
2010-04-13	0	2.1		1004.34		58.2	0	22.2	0.01686	192.6	33.75		3.7		36	5.5	14.986	996.951	1008.1	80.5	0	25.9	0.01797	262.9	27.8	27	3.9	3.44678	0	1.7	0	974.664	47.3	54	0	14.6	0.01428	221.7	33.1	34.25	2.4	5.3	5.8	0	839.226		17.5	0	10.5
2010-04-14	0	2.2	0	1006.54	1006.1	61.4	0	22.2	0.01733	241.4	32.9	31.7222	3.1	2.05778	0	0.1	0	997.221		68.9	0	25.5	0.01682	292.5	29.1	27.8056	4.5	3.54967	6.3	3.2	0	975.28	45.5	56	0	14.7	0.01369	291.1	33.4	34	2	0	0	0	840.773		14.7	0	10.5
2010-04-15	13.3	17.9	0	1008.23	1008.1	54.6	0.7	22.9	0.01607	241.2	33.25	32.0556	2	0.874556	0	0	0.762	996.441	1007.9	72.3	0	25	0.01731	297.9	28.75	28	5	4.01267	0	0	0	976.421	50.1	57.5	0	14.7	0.0139	253.2	33.05	33.4	2.9	2.6	0.1	0	842.568		22.6	0	10.4
2010-04-16	0	0	14.478	1007.79	1006.9	48.1	0	23.5	0.01371	240	32	29.4167	1.5	0.977444	0	6.5	0	996.422	1007.2	79.3	0	24.8	0.01818	162.4	26.9	28.1111	4	4.06411	0	0	0	977.055	54.8	53.5	0	14.6	0.01437	288.8	32.35	31.95	3	6	1.1	0	841.807		42.2	0	10.5
2010-04-17	7.7	14.9	0	1006.1	1006	53.8	0.3	23.5	0.01549	249.6	32.9	30.6389	4.7	2.00633	26.6	24.7	20.066	997.423	1008.2	76.5	0.4	26.1	0.01818	189	28.5	28	4.6	4.167	0	0	0	977.511	57.7	54.5	0	14.5	0.01572	299.9	31.55	33.1	3	6	7.8	0	839.77		42.3	0	10.7
2010-04-18	7.7	2.5		1005.08		63.4	0	24.2	0.01762	163.1	32.5		3.9		40	22.1	57.912	999.026	1009.5	80.4	0.6	27.6	0.01818	201.5	27.9	27.1944	3.8	3.65256	0	0.1	0	976.639	50.4	54.5	0	14.4	0.0147	259.2	33.2	33.05	2.7	6	9		838.502		57.7	0.1	11.4
2010-04-19	0	3.2	0	1001.53	1001	65.1	0	24	0.01849	155.1	33	31.5833	5.4	2.21211	13.3	7	4.064	998.754	1009.8	79.1	0.1	27.8	0.01799	249.2	28.15	27.25	4.3	3.85833	4.8	2.6	0	975.159	46	57	0	14.5	0.01422	253.1	34.05	34.3	2.6	3	2.8	0	836.321		51.6	0	11.6
2010-04-20	0	2.9	0	999.294	999.2	57.6	0	24	0.0177	192.4	34.85	32.6667	6.3	2.46933	26.6	20.2	6.096	997.385	1008.4	73.1	1.2	28.8	0.01761	265.8	29.15	27.5	4.7	3.704	4.8	2.4	0	973.672	44.2	48	0	14.6	0.01442	234.7	35.05	33.3	2.6	0	0.1	0	835.277		36.7	0	11.6
2010-04-21	0	0	0	1001.67	1001.8	60.8	0	23.8	0.01881	268.8	34.35	32.5833	6.4	2.72656	25.1	4	2.032	997.693	1008.6	82	0	28.7	0.01904	170.1	27	28.3889	4	4.32133	7.7	8.5	2.9	974.535	44.1	57.5	0	15.1	0.01381	278.4	34.05	33.3	2	0	0.6	0	837.086		22.9	0	11.5
2010-04-22	0	0	0	1003.91	1003.7	57.2	0	23.5	0.01736	246.8	34.15	32.3611	4.9	2.62367	0	4.3	1.016	997.837	1008.3	89.3	0	28.7	0.01947	235.9	26.5	27.5	3.6	3.85833	0	0.3	2.6	975.59	49.3	61.5	0	15.1	0.01452	251.1	33	32.25	2	0	0.1	0	838.949		15.4	0	11.3
2010-04-23	0	0	0	1005.3	1005	56.7	0	23.2	0.01657	251.2	33.25	32.6111	4	2.57222	0	3.3	10.922	997.945	1009.2	82.6	0	28.5	0.01848	184.2	27.5	27.3056	4.6	4.21844	0	0	0	976.093	51.8	55	0	15	0.01439	290.2	32.65	30.5	2.5	0	0.1	0	839.777		11.9	0	11.2
2010-04-24	0	0.5	0.254	1004.44	1004	58.9	0	23	0.01687	213.2	33.65	31.8889	3.7	1.80056	0	0.5	0	997.627		70.5	0	28.2	0.01691	289.4	28.7	27.8611	5.5	5.04156	0	0.9	0	975.895	51	54.5	0	14.9	0.01395	281	32.65	32.9	2.5	0	0	0	839.387		14.8	0	11.1
2010-04-25	0	0	2.032	1004.83	1004.2	58.9	0	22.9	0.01726	226.7	33.7	32.3889	4.7	2.315	0	0.5	0	997.206	1008.1	67.7	0	27.7	0.0165	283.4	28.8	27.5	5.6	5.71033	0	1	0	975.531	51.3	52	0	14.8	0.01452	291.6	32.9	33.85	2.6	0	0	0	839.181		13.1	0	11
2010-04-26	14.5	22.3	11.176	1009.84	1008.5	66.9	0.6	23.8	0.0166	247	31.2	30.4167	4.4	2.315	0	0	0	997.503	1008.6	68.3	0	27.2	0.01655	232.6	28.85	28	4.7	3.90978	0	0	0	978.107	55.5	53	0	14.7	0.0156	305.1	32.2	34	2.9	2.4	0.4	0	842.583		11.7	0	10.9
2010-04-27	7.3	8.7	0	1010.76	1009.9	74.6	0	24.7	0.01693	261.3	28.1	28.25	2.9	1.54333	0	0.2	2.032	998.151	1009.4	70.3	0	26.8	0.01683	285	28.7	27.6111	4.4	3.60111	0	0	0	978.612	55	55	0	14.6	0.01537	278.7	32.25	33.5	2.3	2.4	2	0	843.046		56.2	0	11
2010-04-28	21.8	40.5		1008.92		78.5	4.5	26.9	0.01897	267.9	29.15		2.1		0	0	0	998.07	1009	73.6	0	26.3	0.0174	283	28.55	28.25	4.5	3.96122	0	0.2	0	977.223	51.9	50.5	0	14.5	0.0149	282.8	32.65	33.3	3	2.4	3.7		841.868		57.5	0	11.1
2010-04-29	0	2.8	0	1008.8	1007.5	71	0	27.1	0.018	264.2	29.85	30.4444	1.5	0.617333	0	0	6.096	998.736	1009.5	83.4	0	26	0.0185	196.7	26.85	27.5	3.4	3.80689	0	0	0	976.593	54.1	53	0	14.4	0.01488	294.8	32.7	33.25	3.1	7.2	11.8		841.738		76	0	11.7
2010-04-30	21.8	48.2	0	1009.03	1008.5	73.2	4.4	29.1	0.01794	253.2	29.95	28.3611	2.1	1.28611	0	0.2	0	998.209		86.5	0	25.7	0.01866	255.5	26.6	28	2.5	2.57222	7.3	24.1	0	977.468	59.7	60	0.3	15.5	0.01599	230	30.8	33.25	2.5	0	0.2	0	841.85		71.8	0	12.1
2010-05-01	0	0	0	1008.18	1007.1	71.7	0	29.6	0.01862	271.2	29.95	30.3889	2.2	0.257222	15.7	8.5	0.254	998.563	1008.9	88.1	0.1	26	0.01866	220.1	25.95	28.1111	2.7	3.85833	0	0.2	7.4	977.772	59	60	0	16.2	0.01492	234.5	30.4	30.85	2.2	16	17.9	0	842.109		62.2	0.4	12.4
2010-05-02	17.7	40.8	27.178	1006.64	1006.5	68.7	1.7	30.8	0.01874	236.6	30.75	28.8889	2.5	1.13178	15.7	9	0.762	999.055	1009.9	89	0	26.3	0.01869	263.2	25.9	27.8611	2.4	2.93233	0	0	0	975.913	51.2	53.5	0	16	0.0139	225.6	31.85	30.1	1.8	0	1.6	0	840.936		64	0	13.5
2010-05-03	17.7	20.5	0.254	1004.71	1003.8	62.9	0.7	32.4	0.01718	256.4	31.35	30.1944	2.1	1.18322	15.7	11.9	7.112	999.005	1009.9	88.1	0.2	26.6	0.01871	203.1	26.25	27.4444	3.6	3.80689	0	0	0	973.983	52.5	59	0	15.8	0.01468	250.8	32.8	32.7	1.8	0	4	0.762	839.148		40.6	0	13.5
2010-05-04	8.9	12.4	0	1004.38	1003.8	62.3	0.2	32.8	0.01721	241.2	31.55	30.7222	2.2	1.389	0	1.2	2.032	997.609	1008.3	78.6	0	27	0.01756	257.6	27.75	27.8611	4.1	3.85833	7.6	3.6	0.4	972.966	54.3	65.5	0	15.9	0.01545	198.2	32.55	32.55	1.8	10.7	10.4	0	838.902		42.1	0	13.8
2010-05-05	8.9	9.5	1.524	1003.92		64	0.5	33	0.01712	244	31.55	30.25	1.9	0.257222	31.3	14	11.938	997.425	1008	84.4	0.2	27.4	0.01842	231.3	27.3	27.5556	3.3	3.08667	0	0	1.1	972.301	47.8	52.5	0	15.9	0.01448	222.8	33.7	28.45	2.1	5.3	8.8	4.064	838.525		56.2	0	14.4
2010-05-06	0	1.1	0	1004.59	1004.1	59.8	0	32.3	0.01646	221.3	31.3	28.75	1.7	0.257222	0	1.6	7.112	998.369	1008.5	89.7	0	27.5	0.01874	225.1	25.7	27.5	3	3.34389	3.2	5.6	0	972.383	48.3	54	0	15.9	0.01488	262.2	34.15	33.5	2.1	32.6	13.9	0	838.801		67	0.1	15.2
2010-05-07	0	1.1	3.302	1004.02	1003.6	64.9	0	31.7	0.0172	251.9	30.6	30.3611	1.8	0.514444	0	0	4.064	998.141	1008.3	78.7	0	27.1	0.01784	278.4	28.25	27.8056	3.8	3.29244	0	0	0	972.694	52.8	57	0	16	0.01566	270.8	33.35	33.6	2.3	10.9	2		838.165		65.2	0	15.8
2010-05-08	0	0	0	1003.01	1002.5	69.6	0	31.2	0.01701	175.5	29.4	27.8056	2.3	1.44044	0	0.8	0	998.331		70.8	0	26.6	0.01574	223.5	27.4	28.5	3.8	3.29244	0	0	0	973.325	52.5	53.5	0	15.8	0.01538	292.8	33.5	33.15	2.5	0	0	0	837.155		60.6	0	15.6
2010-05-09	10.7	12.1	0	1000.77	999.8	72.4	0.1	31.4	0.01973	208.4	31.7	31.5556	3.7	2.21211	0	1.7	0	998.216	1008.3	74.7	0	26.4	0.01703	184.9	28.1	27.75	3.4	3.75544	0	0	0	972.606	47.8	56.5	0	15.6	0.0144	283.7	34.1	32.75	2.4	0	0	0	835.472		54.3	0	15.4
2010-05-10	10.7	18	0	1001	1000.3	71.4	0.2	32.2	0.01972	166.2	33.3	32.8611	3.8	2.16067	0	0	0	997.41	1007.7	77.6	0	26.1	0.01757	254.4	28.2	27.75	3.3	3.34389	0	0	0	972.28	43.8	52	0	15.5	0.01367	273.2	35.7	33.6	2.6	0	0	0	836.341		38.7	0	15.1
2010-05-11	0	1.4	0	1001.59	1000.5	70.5	0	32.3	0.02028	169.6	32.55	33.1389	3.7	2.315	0	0	0	997.477	1007.8	77.6	0	25.7	0.01714	273.5	27.3	27.8611	2.2	1.95489	0	0.3	0	972.507	41.8	53	0	15.4	0.01341	196.2	33.65	34.8	2.3	0	0.2	0	836.891		23.6	0	14.9
2010-05-12	0	2.8		1001.6		61.9	0	31.8	0.01877	187.5	33.1		4		0	1	0	997.672	1007.8	82.7	0	25.4	0.01845	269.7	27.6	27.8056	2.6	2.72656	0	0	0	973.206	43.9	51	0	15.3	0.01383	180.4	34.15	34.6	1.9	0	0	0	837.34		18.4	0	14.6
2010-05-13	9.8	4.9	0	1001.92	1001.6	64.6	0	31.6	0.01857	228.3	33.45	32.8056	3.9	2.21211	14.4	8.7	6.096	998.625		89.4	0.1	25.6	0.01936	223.8	26.45	27.5	2.4	2.16067	0	0	0	972.873	44.3	53	0	15.2	0.0143	288.7	35.65	34.5	2.1	0	0		837.626		15.5	0	14.4
2010-05-14	19.5	25.8	28.956	1002.16	1001.6	56.7	0.9	32.5	0.01778	246.7	34	29.5	3.6	1.64622	0	1.9	0	998.895		78.9	0	25.6	0.0175	271.2	27.55	27.5	4	3.49822	0	0	0	973.053	45.2	50.5	0	15.2	0.01378	277.5	34.65	35.75	2.3	0	0		837.9		19.5	0	14.2
2010-05-15	0	0	0	1001.99	1001.8	58.7	0	32.5	0.01703	211	33	29.8056	2.9	1.80056	0	0	0	997.964	1008.6	69.7	0	25.2	0.01636	271.3	28.5	28.25	4.7	3.96122	0	4.2	0	972.714	45.8	49.5	0	15.2	0.01404	271.4	33.95	34.3	2.5	0	0		838.081		22.4	0	13.9
2010-05-16	0	4.7	1.524	1003.36	1002.2	62.8	0	32	0.01901	267.4	33.15	31.3333	2.4	1.28611	0	0	0	997.725	1008.1	64.1	0	24.8	0.01521	271.5	28.35	27.8056	5.2	4.47567	0	0.5	0	972.365	42.7	50	0	15.4	0.01362	262.2	35.75	34.65	2.1	0	0		838.247		25.3	0	13.7
2010-05-17	14.1	2		1004.76		59.2	0	31.8	0.01781	265.7	32.75		1.6		0	0	0	997.623	1008.3	67.6	0	24.4	0.01584	272.7	28.15	27.8611	4.4	4.32133	2.9	2.3	0	972.302	51.6	48.5	0	15.3	0.01597	217.2	34.1	33.75	2.4	0	0.5		839.472		50.6	0	13.6
2010-05-18	0	0.3	0	1005.6	1005.1	55.8	0	31.3	0.01636	265.9	33.2	31.9722	2.4	0.617333	0	0	0	997.65	1008.1	65.9	0	24	0.01562	271.4	28.2	27.5	4.4	3.75544	14.6	27.9	0	970.864	39.3	51	1.2	16.1	0.01211	201	34.05	34.7	3.8	0	0.1		839.897		67.3	0	13.5
2010-05-19	0	5.2	0	1004.62	1003.4	69.7	0	31	0.01958	266.3	31.85	31.8889	3.8	2.16067	0	0.7	0	997.548	1008.2	70.6	0	23.6	0.0161	242.8	28.05	28.3889	4.4	4.11556	17.5	46.9	5.6	969.744	64.6	94.5	1.6	20.4	0.01522	74.7	29.05	30.9	4	22.8	8.1		838.185		57.4	0.2	13.4
2010-05-20	14.1	15.1		1003.31		69.6	0.8	31.6	0.01914	212.4	30.2		4.7		0	0	0	997.629	1008.2	72.2	0	23.3	0.01664	255.3	28	28	4	4.06411	11.7	15.9	11.2	969.469	60.2	85.5	0.5	23.1	0.01548	74.6	28.95	24	3.2	22.8	3.1	0	836.913		30.5	0	13.9
2010-05-21	0	0.4	14.224	1005.97	1005.3	87.3	0	31.6	0.0205	122.9	28.95	25.75	2.2	1.80056	0	0.2	19.05	997.763	1007.9	73	0	23	0.01711	262.3	28.5	27.3889	4.2	4.47567	0	0.1	5.4	972.221	59.3	76	0	23.1	0.01486	33.8	29.6	24.6	3.4	0	0	0	838.261		52.3	0	13.9
2010-05-22	0	0.4	0.762	1005.7	1005.4	83.3	0	31.2	0.02027	188	28.8	28.3056	1.5	1.28611	0	0	0	997.018	1007.3	80.8	0	22.7	0.01826	227.9	27.7	27.25	2.7	3.65256	0	0	0	971.971	51.1	54	0	22.8	0.01511	249.3	31.7	29	2.7	0	0	0	838.92		72.6	0	13.7
2010-05-23	0	0	0	1003.72	1003.1	83.3	0	30.9	0.02042	245.2	29	29.6944	1.6	0.360111	0	0	0.762	996.283	1006.9	83	0	22.4	0.01848	252.5	27.2	28	4	3.80689	10.6	0.5	14.2	971.534	52.7	79	0	22.5	0.01608	265	33.35	31.4	3.2	31.9	20.1		837.166		80.9	0.3	14.9
2010-05-24	0	6.5	0	1000.54	999.6	85.9	0.2	31.1	0.02022	234.6	27.75	29.1389	2.4	1.64622	0	0	0	996.365	1006.5	84	0	22.1	0.0187	260.9	26.85	28	4.3	4.68144	0	0	27.4	971.372	50.5	61.5	0	22.3	0.01584	177.3	33.2	30.85	3.8	15.9	2.6		834.599		81.9	0	15.4
2010-05-25	38	20.7	19.304	997.75	996.8	82.2	0.4	31.7	0.0208	218.2	29.9	29.8611	2.1	0.771667	0	0	0	997.329	1007.7	75.2	0	21.8	0.01715	260.9	28.05	28.5	4.7	4.32133	0	0	0	971.202	40.7	56	0	22	0.0138	257.9	35.6	33	4	0	0.3	0	832.637		80.6	0	15.2
2010-05-26	38.5	26.9		997.697		85.8	2.4	33.6	0.02239	246.6	29.75		2.6		0	0.1	1.016	997.786	1008	85.5	0	21.6	0.01866	228	26.15	28.25	4.1	4.37278	0	0	0	971.384	35.6	47.5	0	21.8	0.01227	247.9	35.5	33.3	3.8	0	0.1	0	833.316		83.6	0	15.1
2010-05-27	25.7	24.5	1.016	1000.71	999.8	80.3	1.2	34.2	0.0204	277.9	29.9	28.5	2.7	1.389	0	0	16.002	997.912	1008.1	79.5	0	21.3	0.01798	230	27.95	27	3.7	3.49822	0	0	0	971.469	34.1	46	0	21.6	0.01188	275.4	35.7	34.3	3.5	0	0		835.636		78.5	0	15
2010-05-28	12.8	19.3	9.398	1003.11	1002.4	85.3	0.9	34.8	0.02018	206.3	28.9	27.3611	2.3	0.771667	0	0	1.016	998.142	1008.6	74.6	0	21	0.01766	259.1	28.35	27.4444	4.4	4.21844	0	0	0	972.593	37.5	50	0	21.4	0.01271	217.2	34.95	34.65	3.4	0	0		838.009		69.6	0	14.8
2010-05-29	0	0.8	1.016	1003.02	1002.3	81.5	0	34.4	0.02048	276.5	29.55	29.75	1.8	0.874556	0	0	3.048	998.42	1008.8	74.4	0	20.7	0.01739	258.5	28.05	27.5556	4.9	3.96122	7	0.5	3.5	973.067	42.9	65	0	21.3	0.01392	177.4	34.25	34.05	3.1	0	0.1	0	837.672		62.1	0	14.6
2010-05-30	0	0.6	0	1002.18	1001.1	84.8	0	33.5	0.02191	272.9	29.75	31.5	2.2	0.874556	0	0	0	999.569	1009.9	72.8	0	20.4	0.01753	260.3	28.8	28	5.1	3.96122	0	3.6	4.6	973.033	43	61	0	21.3	0.01371	175.3	34.25	32.1	3	0	1.8	0	837.151		50.4	0	14.5
2010-05-31	25.7	34.1		1002.21		82.4	4.5	35.1	0.02201	270.8	30.2		3.6		68.6	11.6	64.008	1001.19		81.2	0.1	20.8	0.018	247.2	27.35	26.6111	3.7	2.05778	7	0.4	0.2	973.609	42.9	51	0	21.4	0.01354	170.3	33	32.2	3	0	0	0	837.229		42.6	0	14.3
2010-06-01	0	4.5	0	1003.34	1001.8	84.3	0.1	34.4	0.02255	240.3	30.55	31.1944	3.3		0	0.4	22.098	1000.83	1011.5	78	0	20.9	0.01684	262.7	27.2	26.25	2	1.69767	0	0.1	0	973.556	39.3	56.5	0	21.2	0.01345	259.1	36.2	32.7	2.5	0	0.2	0	837.742		41.9	0	14
2010-06-02	13.2	19.4	9.906	1004.18	1002.9	83.6	0.8	34.7	0.02281	252.5	30.9	31.1389	3.6	1.13178	0	0	0	1000.18	1010.5	80.3	0	20.6	0.01744	248.6	26.75	27	3	3.44678	0	0.3	0	974.715	44.9	51.5	0	21.1	0.01467	211.4	35.25	33.05	1.9	11.3	4.9	0	838.764		50.3	0	14.2
2010-06-03	26.5	35.6	21.336	1004.23	1003.2	85.4	2.6	35.4	0.02299	241.7	30.8	28.8056	3.7	0.617333	9.2	0.1	0.508	1000.39	1010.6	81.5	0	20.3	0.01797	242.7	27.15	27.6111	4.7	5.04156	0	0.2	0	975.803	46.8	49.5	0	21	0.01467	160.3	32.2	33.15	2.7	22.6	12.1	0	838.273		60.6	0	14.6
2010-06-04	19.9	47.9	48.514	1003.13	1003.1	87.8	2.4	37.8	0.02324	258.2	29.9	28.9722	2.4	1.02889	5.8	2.8	0	1001.29		83.7	0	20.1	0.01785	255.7	26.15	27	4.1	3.241	4.4	12	0	976.182	55.3	56.5	0.1	21.4	0.01571	135.7	33.4	33.45	3.2	0	2.7		837.812		61.1	0	15
2010-06-05	33.1	60.2	37.338	1000.62	999.8	85.1	5.8	38.6	0.01991	223	28.25	28.3611	4.1	0.514444	0	2.6	0	1001.32		76.1	0	20	0.01586	261.5	26.7	26.8611	3.1	3.49822	4.4	6.1	11.6	974.679	53.6	66.5	0.1	21.9	0.01526	177.5	32.45	31.55	4.1	11.3	5.4	0	834.685		56.8	0	15
2010-06-06	14.7	46.1	7.874	999.833		84.9	16.3	38.9	0.02228	224.4	29.55	28.75	3.6	0.874556	0	0	0	1000.58	1011.2	79.5	0	19.9	0.01704	258	26.85	26.8889	2.8	3.18956	2.2	1.1	0	972.863	44.3	82.5	0	22	0.0135	236.3	32.4	30.1	4.4	0	0	0	834.809		32	0	14.9
2010-06-07	7.4	21.1	0	1001.48	1000.2	82.9	2.8	37.7	0.02273	229.4	30.9	31.5	3.8	0.977444	0	0.1	2.032	1001.1		78.2	0	19.6	0.01716	255.6	27.45	27.75	3.8	3.34389	4.4	2	25.4	973.121	44.4	84.5	0	21.8	0.01337	210.3	32.5	29.35	3.5	0	0	0	836.342		27.2	0	14.6
2010-06-08	7.4	9.6	0	1002.61	1001.1	80	0.4	37.2	0.02219	266.4	30.4	32.5556	3.6	1.69767	8.2	0.2	1.016	1001.54	1011.8	70.5	0	19.3	0.01585	260.6	27.75	26.75	5.2	4.21844	6.6	0	0.7	972.761	45.4	60	0	21.6	0.0133	216.5	32.5	26.9	3.2	0	2.2	0	837.399		36	0	14.5
2010-06-09	0	2.3		1002.5		82.4	0	36.3	0.02161	231.6	30.2		2.8		0	0	0	1001.34	1012	64.6	0	19.1	0.01426	265.2	27.5	27.5	4.5	4.11556	11	10.9	0.2	971.926	55.1	84	0.1	22.1	0.01539	155.4	32	30.25	2.5	0	0.2	0	837.314		26.1	0	14.3
2010-06-10	0	1	0	1003.48	1002.7	83.2	0	35.7	0.02161	230.9	29.45	32.5	2.3	0.514444	0	0	0	1000.29	1010.6	70.8	0	18.8	0.01546	255.6	27.3	27.3889	4.7	3.85833	11	19.2	12.8	971.431	70.2	80	0.7	22.9	0.01744	137.8	31.8	26.7	1.7	0	0	0	837.984		36.8	0	14
2010-06-11	0	0.3	0	1003.46	1002.4	83.8	0	35.2	0.02171	272.4	29.25	32.0556	2.1	1.13178	0	0	0	1000.91	1011.1	69.6	0	18.6	0.01506	259.9	26.75	27.1944	4.8	3.85833	20.7	16.7	26.4	970.633	73.1	93.5	0.5	24.2	0.01776	211.8	28.35	27.15	2.7	0	0.2		837.935		39.4	0	13.8
2010-06-12	7.7	2.3	1.016	1003.65	1002.5	87	0	34.8	0.02123	247.7	28.3	30.0556	2.5	0.617333	0	1.1	0	1000.83	1011.4	68.8	0	18.4	0.01514	259.5	27.45	28	4.2	2.93233	4.1	0.1	0	970.415	72.1	83.5	0	24.9	0.01747	162.6	28.35	26	2.4	0	0.4		837.616		54	0	13.6
2010-06-13	7.7	1	1.778	1003.74	1002.4	92	0	34.6	0.02092	95.1	27.25	30	2.3	1.13178	0	12.8	0	1000.48	1010.7	73.2	0.1	18.7	0.01611	224.2	27.4	28.0556	4.3	3.34389	0	0	21.8	971.925	67.8	83	0	24.6	0.0166	214.9	28.3	27.5	3.7	0	0		837.389		56.3	0	13.4
2010-06-14	0	0.2	0	1002.05	1000.6	89	0	34.4	0.02178	266.6	28.45	29.6667	1.8	0.874556	9	4.9	0	1000.18	1010.7	73.9	0	19.2	0.01596	214.1	26.85	27.6111	5.2	5.04156	0	0	4.8	974.08	63.6	77.5	0	24.3	0.01549	235.7	28.45	27.65	3.8	0	0	0	836.818		61.4	0	13.2
2010-06-15	0	5.5	7.874	1000.61	1000	83.7	0.1	34.2	0.02186	234.1	30.45	30.3056	2	0.514444	0	5.3	0	1000.93	1011.1	70.3	0	19.2	0.01419	70.9	25.35	27.3056	5.7	4.93867	8.3	5.1	0	974.995	66.2	69.5	0	24.2	0.01592	154.2	28.3	28.75	3.1	0	0.4	0	835.736		60.5	0	13.1
2010-06-16	30.7	20.1	0	1000.68	1000	84.4	1	35.4	0.02239	253.7	29.75	30.25	3.1	1.54333	0	0	0	999.69		68.6	0	19.2	0.01493	257.4	27.1	27	5	4.06411	5.1	2	0	975.203	68.4	73	0	24.5	0.01625	95.1	27.8	29.45	2.5	35.1	31.5	0	835.871		58.5	0.7	14
2010-06-17	30.7	14.5	34.544	1002.03	1001.3	88.1	0.8	35.9	0.02261	212.2	29.25	27.8889	2.3	0.514444	16.3	4.5	0	998.873	1008.9	82.1	0	19.2	0.01703	222.5	26.15	27.9444	5.4	4.167	10.3	3.4	0	975.115	64.9	69.5	0	24.5	0.01581	160.4	29.05	29.55	2.6	0	0.5	7.62	836.479		75	0	15.8
2010-06-18	0	0.1	0.508	1003.34	1002.2	87.9	0	35.1	0.02158	225.4	28.6	30.1111	2.5	1.02889	0	3.3	1.016	999.01	1009.2	76.6	0	19	0.01651	255.3	26.95	27	4.6	4.57856	2.6	1.4	0	975.198	74.9	68	0	24.5	0.0165	55.3	26.1	29.6	1.9	0	1.4	0	837.427		79.7	0	15.7
2010-06-19	0	2.3	0	1004.16	1003	89	0	34.7	0.02142	193.5	28.4	30.0556	2.6	1.80056	0	0	0	998.001	1008.7	68	0	18.9	0.01517	259.8	27.5	27.5	4.6	4.06411	2.6	4.4	0	974.818	84.3	66.5	0	24.7	0.01709	27.4	24.9	29.4	2	0	1.8	0	837.939		74.8	0	15.6
2010-06-20	20.4	6.4	3.556	1003.81	1002.7	88.7	0	34.5	0.0213	237.9	28.15	29.4444	3.1	1.54333	0	0	0	997.645	1008.3	68.1	0	18.6	0.01486	256.6	27.2	27.5	4.7	3.18956	2.6	4.6	5.2	974.585	64.3	85	0	24.9	0.01596	238.6	28.7	29	2.4	0	0.5	0	837.65		80.2	0	15.4
2010-06-21	0	5.4	0	1001.6	1000.4	87.6	0	34.6	0.02182	254.1	28.85	30.8889	3.2	1.389	6	0	0	997.985	1008.5	70.5	0	18.4	0.01545	259.5	27.1	27.5	5.4	4.88722	0	4.9	0	974.058	55	71	0	25.2	0.01491	215.7	29.6	30.4	2	16.6	15.2	0	836.385		76.6	0.2	15.9
2010-06-22	20	10.6	0.508	1000.59	999.4	88.8	0.3	34.6	0.02192	250.3	28.5	30.4444	2.7	1.13178	0	0	0	999.227		68.3	0	18.1	0.01515	261.5	27.9	27.25	4.1	3.34389	0	2.8	1.4	972.947	51	71	0	25.1	0.01422	247.2	31.15	28.75	3.3	16.6	16.1	0.508	835.331	858.3	74.9	0.3	17
2010-06-23	0	0.9		999.815		89.3	0	34.7	0.02238	251.9	28.75		2.5		4.8	4.8	0	1000.25	1010.8	74.4	0.1	18.3	0.01627	245.6	27.2	27.0556	4.2	3.241	7	10.6	0	972.559	55.4	70.5	0.1	25.3	0.01492	206.5	30.4	31.15	3.8	16.6	10.5	0	835.197		74	0.2	17.5
2010-06-24	5	3.5	0.508	998.428	997.5	86.4	0	34.3	0.0212	254.2	28.5	30.8611	2.8	1.28611	0	0.1	0	1000.67	1011.8	70.5	0	18.1	0.0151	259.6	27.1	27.5	5.3	4.52711	3.5	0	1.2	971.371	51.7	74.5	0	25.4	0.01367	202.1	30	30.1	4.2	0	0.4		834.199		75.6	0	18
2010-06-25	10	7.6	2.794	997.66	996.4	89.2	0.1	34.4	0.02078	173.8	27.6	30	3.6	2.41789	0	0	0	1000.43	1011.5	61.8	0	17.9	0.01355	258.8	27.1	26.5	4.9	3.75544	0	1.4	2.1	970.262	50.8	61	0	25.1	0.01386	263.2	30.7	28.7	4.6	0	0.2	0	833.804		75.4	0	17.7
2010-06-26	23.3	18.3	27.686	999.332	998	91.4	1.2	35.4	0.02092	144.4	27.4	28	4.1	1.90344	0	0	0	999.409	1010	66.8	0	17.7	0.01433	261.6	26.55	27.5	5.6	4.83578	4.3	0.5	0	970.961	49.6	56	0	24.8	0.01389	261.2	31.05	30.7	4	16.3	8.8		834.684		84.4	0.1	18
2010-06-27	23.3	29.8	9.906	1001.56	1000.3	92.6	1.1	36.3	0.02113	117.9	27.25	30.3333	3.9	1.13178	0	0	0	998.929		66.2	0	17.4	0.01437	260.8	26.85	27.25	5.8	6.17333	4.3	5.5	0	972.055	53.1	62	0	24.8	0.01477	184.3	30.8	30.35	2.4	16.3	4.9		835.053		81.9	0	18
2010-06-28	54.4	41.6	50.292	1000.48	999.5	90.8	8.8	37.3	0.02203	249.6	28.25	29.1389	3.4	2.41789	0	0.5	0	999.425	1009.6	67.6	0	17.3	0.01472	259.5	27.3	27	4.6	4.37278	4.3	3.5	0	972.031	53.9	65	0	25	0.01486	208.1	30.6	32.1	2.2	0	4.1		834.505		71.6	0	18.2
2010-06-29	31.1	75	11.684	1000.58	1000	91.1	29.6	37.9	0.02221	211.1	28.35	26.6944	2.8	0.874556	0	1.8	0	999.38	1010	67.9	0	17.2	0.01476	247.9	27.05	27.6389	5.2	4.01267	4.3	2.3	0	972.05	55.1	66	0	25	0.01505	217.4	30.85	30.1	2.8	0	2.8		835.262		73.6	0	18.1
2010-06-30	0	0	0	1000.9	1000.1	89.6	0	37.9	0.02204	240.2	28.4	29.9167	2.6	0.874556	0	5.8	0	999.842	1009.8	68	0.1	17.1	0.01487	218.1	27.15	28	5.2	3.90978	4.3	7.9	1.2	971.18	52.4	69	0	25	0.01469	237.7	31.15	32.05	3.9	0	3.3		835.447		77.2	0	17.9
2010-07-01	6.7	0.8		1001.77		86.9	0	36.4	0.02098	239.5	28.35		2.5		0	7.4	0.508	1000.41	1010.8	75.7	0	17.7	0.01591	160.2	25.95	27.3056	5.1	3.241	8.3	0.8	0	971.397	58.5	59.5	0	25	0.01481	179	29.8	29.7	3.4	0	0.2		836.374		74.3	0	17.8
2010-07-02	13.4	7.2		1003.07		87.4	0.3	35.9	0.02025	144.8	27.5		2.6		0	0.2	5.08	1000.09	1010.1	75.9	0	17.6	0.01597	239.6	26.6	27	5.1	3.85833	0	0.1	0	972.031	63.5	60	0	24.9	0.01455	113.3	27.25	28.45	3.5	0	0.1		837.195		83.3	0	17.6
2010-07-03	0	1.7	3.81	1004.15	1002.8	90.1	0	35.8	0.02105	204	27.65	30.1944	2.9	0.771667	0	0.1	0	1000.2	1010	69.4	0	17.4	0.01459	158.9	26.75	28	4.7	3.85833	0	0	0	972.117	57.3	53.5	0	24.6	0.01447	219.2	29.1	28.5	3.3	19	3.4		838.386		82.9	0	17.6
2010-07-04	0	1.4	0.254	1005.66	1004.6	88.7	0	35.3	0.02108	230	28.35	30.9444	1.9	0.771667	0	0	0	999.329		60.5	0	17.2	0.01342	257.4	27.75	27.5	4.7	4.52711	1.7	0.4	0	972.63	63.1	54	0	24.5	0.0158	151.6	29.6	29.95	1.8	0	0.2		839.465		83.7	0	17.4
2010-07-05	20	4	15.494	1005.82	1004.5	88.8	0.1	35.2	0.02076	208.6	27.9	28.8611	2.5	0.514444	0	0.4	0	999.044	1009.1	64.2	0	17.1	0.01371	194.2	27	27	4.6	3.54967	6.6	21.3	0	973.622	68.2	66.5	0.7	25	0.01673	169	28.85	29.85	1.8	19	5		839.365		85.8	0	17.3
2010-07-06	0	0	1.016	1006.09	1004.9	87.3	0	34.7	0.02042	243.8	27.8	30.25	3.2	1.90344	0	0	0	999.134	1009.7	65.2	0	16.9	0.01415	259.9	26.7	26.5	5.4	3.704	12.4	10.8	1.2	975.119	72.4	67.5	0.2	26.6	0.01563	122.1	26.65	30	2.1	0	1.8		839.2		89.1	0	17.5
2010-07-07	0	0.1	0.254	1007.34	1005.9	89.3	0	34.3	0.02054	201.2	27.25	30.6944	2.7	1.02889	13.2	15.3	0	999.681	1009.7	71	0.1	17.3	0.01471	89.8	26.35	27.5	5.1	3.60111	7.4	18	5.9	975.674	75.4	84	0.6	28.2	0.01661	166	26.9	27.45	1.7	0	0		840.076		85.5	0	17.3
2010-07-08	0	0	6.096	1006.36	1005.4	85.4	0	34	0.02068	261.5	28.6	31.4444	2.7	0.977444	0	2.6	0	1000.16	1010.8	72.4	0	17.9	0.01497	121.4	26	27	3.8	3.75544	2.5	6.9	1.4	977.028	85.7	80	0.1	28.7	0.01738	75.4	25.1	28.55	1.6	0	0.3	0	839.572		89.4	0	17.1
2010-07-09	0	0.4	0	1003.89	1002.6	88.7	0	33.7	0.02124	235.2	28.25	31.1389	3.1	1.389	0	0.1	0	999.409	1010.4	73.4	0	17.7	0.01615	257.7	27.35	27	5.2	4.73289	5	3.5	0	976.179	77.8	78.5	0	28.9	0.01805	218.1	27.65	27.55	1.3	0	1.1		837.224		91.6	0	17.1
2010-07-10	0	27.4	12.954	1002.43	1001.4	88.4	1.8	34.8	0.02199	272.3	28.8	31.5	3.1	0.874556	0	5.8	0	999.307	1010.4	74.9	0	17.7	0.01591	247.1	26.85	26.4444	5.9	5.86467	5	5.1	0.4	975.561	73.1	71	0	29.1	0.01797	288.7	28.4	29.1	1.7	35	24.4	11.938	835.263		87.6	0.6	19
2010-07-11	22.5	20.5	1.778	1001.78	1000.4	92.2	1.3	35.7	0.02253	185	28.4	29.5	2.1	0.771667	0	0	0	998.515		72.3	0	17.6	0.01558	246.9	26.8	27	5.6	4.83578	0	0.5	27	975.373	68.2	75.5	0	28.9	0.01716	262	28.95	27.6	2.3	47.9	15.7	58.166	834.885		84.6	0.3	19.7
2010-07-12	0	10.8		1001.5		91.6	0.3	36.2	0.02168	152.1	28.1		2.2		0	0	0	998.302	1008.9	69	0	17.4	0.01524	259.5	27.7	26.5	4.7	4.11556	18.8	36.5	0	974.918	65.5	75.5	2.6	31.3	0.01659	242	29.65	29.05	2.4	0	3.7	0	834.864		84.5	0	20.9
2010-07-13	0	0.8	29.972	1001.57	1000.8	92.3	0	35.6	0.02168	206.9	27.9	29.3889	2.8	0.771667	0	0	0	998.172	1009	74.5	0	17.2	0.01637	172.1	27.05	27.3889	5.3	4.68144	9.4	6.7	28.4	974.991	65.9	81	0.1	31.7	0.01597	176.4	28.3	27.6	2.5	0	1.1		836.176		86.9	0	20.8
2010-07-14	0	0.2	1.524	1002.51	1001.3	89.4	0	34.9	0.02161	245.2	28.2	30.8333	2.6	0.977444	0	4.8	0	998.782	1009.5	68.9	0	17.2	0.01528	262.6	27.35	26.9444	5.7	5.60744	0	0	0	974.164	67.8	64	0	31.6	0.01508	152.3	27.2	28.35	3.1	0	0.7	7.62	837.194		86.3	0	20.5
2010-07-15	0	0.4	1.27	1002.89	1001.6	89.3	0	34.4	0.02168	211.7	28.2	30.8611	2.3	0.257222	0	0.1	0	999.523	1009.9	70.8	0	17.1	0.01529	263.4	26.95	27.5	5.4	4.57856	4.7	0.6	0	972.09	64.9	65	0	31.3	0.01612	228.2	29.4	29.5	2.7	47.9	12.2		837.517		88.4	0.1	20.9
2010-07-16	0	0.2	0	1002.65	1001.7	88.5	0	34.1	0.02184	225.5	28.65	31.4722	2.3	0.771667	26.9	0.9	13.97	1000.74	1011.5	82.1	0	17	0.0169	256.5	26.05	26.6667	5.2	4.01267	15	17.2	0	971.502	78.6	69	0.7	31.9	0.01744	87.9	26.8	29.9	1.6	38	24.4		836.962		88.6	1	21.6
2010-07-17	0	0	0	1003.07	1002	83.4	0	33.8	0.0215	263	29.65	31.5833	2.4	0.771667	0	1	0.762	1001.44	1011.5	77	0	16.9	0.01643	252.3	26.95	26	5.4	4.68144	6	6.6	48.2	971.96	69.7	78.5	0.2	32.4	0.01644	214.8	27.9	27.85	2.5	25.3	10.9		837.453		94.7	0.1	24.1
2010-07-18	16.4	15.3	0	1002.4	1002	88.8	0.5	34	0.02222	233.2	29.05	30.8889	2.3	0.771667	0	0	0	1001.22	1011.6	67.9	0	16.7	0.01428	268.1	26.75	27.5	4.8	3.96122	15	29.1	1.4	972.593	68.2	79	3.1	34.6	0.01675	204.6	28.45	27.15	2.2	12.7	11.7		836.067		92.3	0.2	24.9
2010-07-19	16.4	15.1	0	1002.69	1001.4	91.4	0.7	35	0.0218	177.2	28.2	31.1389	2.4	0.874556	0	0	0	1001.06	1011.5	68.7	0	16.5	0.01457	261.7	27.05	27.1389	4.5	3.704	3	5.4	14.2	971.72	78.3	91.5	0	34.7	0.01743	172.1	27.5	28.05	2.7	0	0.7		836.152		93.7	0	25.1
2010-07-20	16.4	4.9	0	1003.21	1002.3	91.5	0.2	35.2	0.02164	200.1	28.25	29.8611	2.8	1.28611	0	0	0	1001.36	1012	67.6	0	16.4	0.0142	267.6	26.6	26.3889	5.2	4.167	9	4.8	1.4	971.853	77.5	91.5	0	34.7	0.01658	98.8	26.05	27.7	2.7	0	10		836.767		91.1	0	25.3
2010-07-21	0	2.6	0	1003.4	1002.2	91.7	0	34.8	0.02141	186.2	27.7	30	2.6	0.977444	0	0	0	1001.23	1011.9	65.8	0	16.3	0.0138	274.2	26.15	26.3611	5.5	4.73289	8.8	3.2	4.8	972.753	67.7	89.5	0	34.4	0.01596	176.9	27.7	24.7	2.8	0	1.9		836.845		86.7	0	25.4
2010-07-22	0	5.5	5.08	1002.52	1001.2	90.1	0.1	34.5	0.02167	206.4	28.3	30.6111	2.6	1.02889	0	0	0	1001.04	1012	69.2	0	16.1	0.01471	249	26.7	26.5	6.2	5.556	1.8	0.1	0.4	973.492	70.3	86.5	0	34.2	0.01632	143.1	26.95	25.8	2.1	0	9.2		836.458		92.7	0	25.6
2010-07-23	0	3.1	2.54	999.885	998.3	86.6	0	34.5	0.02074	236.3	28.2	30.6944	2.5	1.02889	0	0	0	1001.76	1012.2	70.7	0	16	0.01457	269.2	26.5	26.6944	5.7	4.99011	0	0	0	973.619	62.8	69.5	0	33.8	0.01506	134.7	28.85	26	2.5	9.8	4.5	0	834.534		93.7	0	25.9
2010-07-24	20.5	12.6	14.986	997.716	996.3	87.1	0.1	34.8	0.02058	213.1	28.05	30.6111	3.5	1.69767	0	0	0	1001.01		66	0	15.9	0.01415	268	27.1	27.5	5.8	5.04156	5.3	4.1	0	972.403	59.6	71	0	33.5	0.01461	198.4	28.85	28.6	3.9	19.6	5.2		833.867		89.8	0	25.8
2010-07-25	6.8	3.2	1.524	997.811	996.3	86.2	0	34.8	0.02084	253	28.6	29.5556	4.4	2.82944	5.3	11.7	0	1000.66		69.4	0.1	16.5	0.01415	155.7	25.85	27.5	5.5	4.06411	3.5	0	0	971.739	61.8	74	0	33.1	0.01419	128.4	27.3	26.75	4.1	19.6	6.8		833.164		91.4	0	26.1
2010-07-26	6.7	10.9	10.668	1001.87	999.8	89.7	0.1	34.9	0.02074	178.7	27.75	29.25	3.9	2.21211	0	5	0	1000.63		71.3	0	16.7	0.01422	230.5	25.9	26.5	5.2	4.47567	5.4	1.9	0	972.802	55.1	67.5	0	32.7	0.01398	229.8	29.15	27.8	4.4	0	5.7		835.938		92.5	0	26.6
2010-07-27	6.7	7.7	0.254	1003.12	1002.1	89.7	0	35	0.02164	199.2	28.5	30.6944	2.4	0.977444	0	0	0	999.899	1010.1	62.4	0	16.6	0.0138	269.1	27.5	26.6111	5.7	5.14444	5.4	6.8	0	973.53	74	67.5	0	32.7	0.01647	90.9	26.5	27.6	2.7	11	12.6	7.62	838.376		87.4	0.1	27
2010-07-28	6.7	31	8.636	1002.43	1001	84.2	2.1	35.8	0.02135	240	29.95	31.3889	1.9	0.257222	0	0	0	999.863	1010.8	62.6	0	16.4	0.01416	262.9	28.25	26.6389	5.5	4.52711	13.6	2.6	0	973.174	65.2	84	0	32.8	0.01592	153.9	28.7	28.85	3.1	33	27	0	837.749		88	0.8	27.8
2010-07-29	33.4	41.5	17.526	1002.55	1001.2	80.4	3.5	37.4	0.0202	197.8	29.15	29.7778	2.6	0.514444	0	0	0	998.53	1011	64.1	0	16.3	0.01341	268.9	26.45	26.3056	5.2	5.45311	10.9	13.3	1.5	975.105	86.9	81.5	0.3	33.5	0.01696	73.3	24.2	27.6	2.5	43.9	16.4		834.277		85.7	0.4	30.3
2010-07-30	6.7	18.2	3.048	1003.4	1002	87.8	1.2	37.7	0.02063	181.4	28.3	29.6111	3.2	0.977444	0	0	0	996.674	1009.1	63.9	0	16.1	0.01289	278.5	25.95	26.5	5.9	5.24733	5.4	7.1	1.8	975.585	73.4	65	0.1	33.9	0.01627	150.2	27.05	28.6	2.9	0	0.2		834.33		81.3	0	29.5
2010-07-31	13.4	28.7	22.86	1003.89	1003	86.6	0.9	37.8	0.02054	189.9	28	26.6944	2.9	0.257222	0	0	0	995.744	1008.5	70.8	0	16	0.01447	160.4	25.6	26	4.9	4.63	0	0	0	977.153	64.3	65	0	33.8	0.01526	195.1	27.75	28.95	2.9	11	0.6		834.912		83.5	0	28.8
2010-08-01	0	0	23.114	1003.81	1002.9	81.6	0	36.9	0.02004	241.5	29.15	29.75	2.8	0.617333	0	0.2	0	995.898		70.4	0	15.9	0.01476	261.5	26.65	26.5	5.3	5.45311	0	0	0	977.259	63.5	60	0	33.3	0.01558	192.7	29.45	28.65	3.2	0	1		834.702		83.1	0	28.1
2010-08-02	7.3	0.7	0	1003.19	1002	81.6	0	35.9	0.02053	259.4	29.25	30.4444	2.3	0.874556	0	2.6	0	996.953	1009.2	65.1	0	15.8	0.0137	251.6	26.85	27.0556	5	5.29878	0	0	0	976.515	64.3	61.5	0	32.8	0.01568	259.8	28.7	29.75	3.1	14.2	2.1	11.176	835.01		84.3	0	27.6
2010-08-03	7.3	0.8		1001.98		77.1	0	35.3	0.01972	236.5	29.9		2.6		0	0.8	0	997.404	1010	67.5	0	15.9	0.01448	267	27.2	26.5	5.9	7.25367	5.6	2.7	0	975.383	63.5	69.5	0	32.5	0.01562	193	29.6	30.05	2.9	0	0.5	0	833.882		79.8	0	27.2
2010-08-04	14.5	26.7	29.972	1001.55	1000	81.9	1.2	36	0.02039	189	28.8	29.4444	2.4	0.617333	0	0	0	997.601	1010	64.6	0	15.8	0.01344	271.9	26.55	26.5	5	5.556	3.8	0	0	975.09	70.5	68.5	0	32.2	0.01623	148.6	28.35	27.95	2.7	21.4	17.2	0	833.957		81.7	0.1	27.5
2010-08-05	7.3	8.1	0.508	1003.63	1001.7	78.3	0	36.6	0.01963	250.9	29.75	30.1667	3.3	1.59478	0	0.1	0	997.961		64	0	15.7	0.01309	274.9	26.5	27	5.2	4.99011	0	0.8	0.2	976.033	60.4	65.5	0	31.9	0.01535	226.1	29.4	26.65	3	14.2	3.9		836.117		81.5	0	28.1
2010-08-06	3.4	1.8	0.254	1005.85	1004.5	79	0	35.7	0.01937	214.1	29.35	30	2.8	0.977444	0	0.5	0	998.136		66.2	0	15.6	0.01369	271.3	26.75	26.75	5.1	5.86467	0	0.5	0	976.508	60.3	66	0	31.6	0.01515	229.8	29.45	28.5	3.2	12.7	2	0	837.163		81.6	0	27.7
2010-08-07	3	0		1004.3		77.7	0	35.1	0.01933	259.7	29.7		2.2		0	3.9	0	999.303		71.5	0	15.7	0.015	246.4	27	26.5556	4.9	5.19589	0	9	0	976.02	56.3		0.1	31.7	0.01474	268.6	30.25		2.9	11.2	1.4		836.189		83.3	0	27.3
2010-08-08	3	0.1	6.096	1001.88	1001	74.4	0	34.6	0.01997	246.3	31.2	30.9722	1.7	0	0	1.7	0	999.854		67.9	0	15.7	0.01376	276.2	26.1	25.8889	5.2	6.12189	9	3.8	0	975.713	61.7	59	0	31.5	0.01579	269.6	30.4	30.15	2.5	11.2	3.1		834.55		83.7	0	27.1
2010-08-09	0	4.3	0	1001.02	1000.2	74.6	0	34.4	0.02045	255.5	30.95	31.8056	1.7	0.102889	0	0	0	999.245	1011.8	67.9	0	15.7	0.01369	282.2	26.55	27.5	4.7	5.50455	0	0	0	975.814	59.4	54	0	31.3	0.01528	251.3	29.9	31.1	2.8	0	0.4	104.902	833.898		83.4	0	26.8
2010-08-10	12	69.2	4.572	1001.89	1000.7	76.8	14.9	36	0.02082	255.4	30.5	31.5556	1.3	0	0	0	0	999.222		71	0	15.6	0.01493	224.6	26.65	27.5	5.6	6.07044	0	0	0	975.313	53.3	51.5	0	30.9	0.01416	264.5	30.1	31.15	2.7	0	2.7	0	834.641		82.2	0	26.6
2010-08-11	32	44.4	78.994	1002.81	1001.7	83.5	1.4	38.9	0.02122	129.5	29.35	30.4444	1.5	0.257222	0	0	0	1000.25		63.2	0	15.5	0.01283	283.4	26	26.5	5.7	5.81322	0	0	0	975.157	55	61.5	0	30.5	0.01472	268.1	30.4	31.7	3.4	0	2.9		835.168		78.6	0	26.4
2010-08-12	8	26	4.318	1003.56	1002.6	82.5	0.7	38.4	0.02105	233.6	29.65	29.9167	2.1	0	0	0	0	999.582		64.5	0	15.4	0.01303	282.6	26.2	26.25	5.7	7.04789	14	5	0.7	974.614	69.9	80.5	0	30.3	0.01772	278.8	30.3	32.3	1.8	64.5	11.9		835.436		79.2	0.1	26.8
2010-08-13	8	8.1	0.762	1004.26	1003	83.8	0	37.6	0.02024	222.6	29.2	30.25	2.8	0	0	0	0	999.05		64.5	0	15.3	0.01311	283	25.95	26.1944	5.4	5.86467	9.3	7.2	11.6	974.927	71.9	80.5	0.1	30.6	0.01792	252.8	29	29.9	1.4	0	14.9		835.175		80.1	0.7	28.2
2010-08-14	0	6.3	20.32	1004.04	1002.5	84.9	0	36.8	0.02066	166.6	28.5	29.5	2.1	0.771667	0	0	0	997.909	1010.9	64.3	0	15.2	0.01298	292.5	26.1	26.0556	5.3	5.60744	4.7	3.1	21	975.189	71.2	80.5	0	30.6	0.01783	265.5	28.7	28.7	1.7	0	0.6	12.192	835.117		88.2	0	27.8
2010-08-15	0	0		1005.84		80.2	0	36.1	0.02034	218.3	29.45		2.6		0	0	0	997.961		65.4	0	15.1	0.01323	288.8	27.05	26.3056	4.3	5.14444	4.7	5.8	0	975.852	76.4	86	0.1	30.6	0.01853	210.4	29.2	29	1.6	0	0	0	836.912		84.7	0	27.4
2010-08-16	0	0		1005.38		80.6	0	35.4	0.02027	235.1	29.3		2.8		0	0	0	998.397		71.6	0	15.1	0.01452	276.1	27.2	26.0556	4.3	5.86467	7.4	7.3	1.6	976.272	77.2	70	0.2	30.7	0.01844	218	28.15	27.95	1.7	37.9	30.9	3.302	836.258		88.9	1	28
2010-08-17	17.9	3.2	0.254	1003.4	1002	80.7	0	35.1	0.02007	238.2	29.55	30.3611	3.1	1.02889	0	0.1	0	998.979		65.9	0	15	0.01347	282.8	27.3	26.5	5.5	5.35022	14.9	6	2.8	975.453	76.1	77.5	0.1	31.4	0.01797	229.8	27.95	29.05	1.8	0	0	0	833.928		86.3	0	29.6
2010-08-18	26.8	0.3	0	1004.18	1002.6	85	0	34.8	0.0208	233.7	28.45	30.9722	2.4	0.514444	0	1.7	0	998.88		65.1	0	15	0.01358	283	26.9	26.5	5.7	5.19589	14.9	9.6	6.4	975.797	78.6	85.5	0.3	31.4	0.01762	121.5	26.8	28.5	2.1	12.6	2.9	3.048	834.675		90.3	0	29.3
2010-08-19	17.9	3.9	22.098	1007.09	1005.1	84	0.1	34.6	0.01975	202.3	28.5	29.8611	2.5	0.257222	0	0	0	997.495		60.5	0	15	0.01255	291.8	26.95	27.5	4.9	5.29878	0	0	0.6	976.134	73.4	65	0	31.7	0.0175	263.7	28.5	26.9	2	0	3.2	0	837.455		86	0	29.2
2010-08-20	0	0	44.196	1007.74	1006.6	81.8	0	34.4	0.02001	202.9	28.9	29.4167	2.6	0.771667	0	0.9	0	997.642		61.7	0	15	0.01248	268.2	26.45	27.1111	4.8	4.88722	7.4	6.3	0.6	977.04	81.2	74	0	31.6	0.01904	266.1	27.55	29.75	1.1	25.2	6.4	40.386	837.794		87.5	0.1	29.3
2010-08-21	8.2	6.4	8.636	1005.78	1004.5	82.5	0	34.2	0.02047	217.9	29.15	30.1667	2.8	0.874556	0	0.1	0	998.742	1011.6	68.2	0	14.9	0.01407	304	27.1	26.75	5.1	5.60744	16.5	38	0.4	976.378	79.9	89.5	4.2	33.3	0.01819	174.2	27.7	28.8	1.4	0	1.4	0	836.032		91.2	0	29.1
2010-08-22	16.4	2.4	0	1004.29	1003	85	0	34.3	0.02111	202.6	29.1	29.75	2.7	0.771667	0	0	0	999.422		72.7	0	14.9	0.01538	212.3	26.6	27.5	5.5	5.81322	20.6	27.2	42.2	975.654	83.9	88.5	1.1	35.6	0.01834	170.8	26.35	25.85	2.1	0	1.6		834.706		93.5	0	28.9
2010-08-23	8.2	3.3	0	1003.07	1001.8	81.4	0	34.1	0.02067	198.8	30.2	30.7778	1.6	0	0	0	0	998.561		70.1	0	14.8	0.01465	278	26.85	27	5.9	5.81322	16.5	18.6	8.8	973.99	81.3	80	0.8	37	0.01854	230.4	27.2	27	2.7	0	7.6		833.96		92.3	0	29.1
2010-08-24	12.3	13.4	3.81	1002.73	1001.7	81	0.4	34.3	0.02118	228.6	30.25	30.75	1.3	0.514444	0	0	0	997.801	1010.4	66.8	0	14.8	0.01402	300.3	27.1	26.5	5.5	5.71033	24.7	25.7	0.2	973.253	86.6	77	1.5	38.5	0.01877	155.7	26.4	27.35	2.2	82.8	25.7		834.129		90.5	1.5	29.7
2010-08-25	20.5	45.1	36.068	1004.61	1002.9	77.3	4.4	35.9	0.01952	195.7	29.85	30.5278	2	0.257222	0	0	0	998.012	1010.7	71.6	0	14.7	0.01494	314.2	26.9	26.5	5.2	5.35022	16.5	24.7	1.4	973.716	80.6	86	1.5	38.6	0.01732	151.3	26.3	26.7	2.9	0	0.4		835.971		87.1	0	31.1
2010-08-26	18.8	23	2.794	1005.19	1003.8	80.4	1.3	37.6	0.02001	208.8	29.2	29.4167	2.4	0	0	0	0	997.907	1010.2	71.9	0	14.7	0.01505	302.9	27.25	27	5.1	5.65889	5	0.4	3.4	974.534	77.1	71	0	38.6	0.01735	227.9	27.25	26.1	2.8	28.7	12.8		836.096		81.4	0.4	30.5
2010-08-27	0	4.7	5.08	1004.86	1003.3	81.3	0	36.5	0.02023	202.8	29.25	30.5556	2.4	0.874556	0	0	0	997.664	1010.2	73.4	0	14.6	0.01545	302.8	27.2	26.8056	5.2	6.019	0	0	0	975.534	75.8	57.5	0	37.3	0.0174	271.4	27.35	27.65	2.2	28.7	13.3		835.697		93.4	0.7	31.4
2010-08-28	0	4.4	0	1004.23	1002.9	82.6	0	35.8	0.01984	230.7	28.75	30.3611	2.3	0.771667	0	0	0	997.402	1009.7	70.3	0	14.6	0.01468	316.8	27.45	26.25	5.1	5.04156	5	4.9	0	975.54	74.9	64.5	0	36.6	0.01764	272	28.2	29.85	2	0	0		835.295		86.5	0	31.4
2010-08-29	4.7	18.6	0	1002.83	1001.8	80.4	1	36.4	0.01954	246.8	29.1	30.5	2.2	0.257222	0	0.2	0	997.332	1009.4	73.9	0	14.5	0.0154	311.2	27.5	27	5.2	5.14444	20.1	11.2	0	976.329	80.3	68	0.3	36.6	0.0181	228.1	27.4	30.15	2.3	0	3.7		834.786		87.1	0	30.7
2010-08-30	4.7	3.2		1002.33		85.2	0	35.8	0.0207	193.1	28.8		2.7		0	0.2	0	998.014	1010.4	70.3	0	14.5	0.01467	256.1	27.5	27	5	5.24733	15	19.1	0.4	976.179	79	72.5	0.6	37.5	0.01712	171.1	26.9	28.65	2.8	0	4.8		834.255		86.6	0.1	30.6
2010-08-31	4.7	0	0.762	1002.79	1001.4	83.3	0	35.2	0.02004	215.7	28.65	29.9444	2.9	1.13178	0	0	0	997.408	1009.7	69	0	14.5	0.01434	305.4	27.2	26.3056	5.6	5.76178	0	0	17	977.067	74.4	63.5	0	37.4	0.01609	267.4	27.4	27.2	2.9	28.7	8.7		834.483		81.2	0.1	30.6
2010-09-01	0	0		1003.85		81.4	0	34.7	0.01999	224.2	29.25		2.8		0	0	0	997.45	1009.6	65.3	0	14.4	0.01359	292	26.65	26	6.2	7.09933	0	0	0.2	977.785	73.1	56.5	0	36.7	0.01596	217.2	26.55	28.3	2.3	49.4	19.9	12.7	835.623		84.6	0.8	31.9
2010-09-02	0	0.1	0	1004.51	1003.1	78.2	0	34.3	0.01976	262.3	29.7	30.5	2.2	0.257222	0	0	0	998.399	1010.7	66.4	0	14.4	0.01369	289.3	27	26.5556	6.1	5.86467	0	0.3	0	977.703	70.4	59.5	0	36.1	0.01656	213.9	27.8	29.65	2.6	24.7	15.3	0	836.306		85.1	1	31.7
2010-09-03	12.1	18	1.778	1003.68	1002.9	78.6	1.1	34.5	0.02019	222.6	29.85	28.9167	2	0.102889	0	0	0	998.559	1011.3	63.9	0	14.4	0.0128	313	26.55	26	5.4	5.093	12.8	35.7	0	976.372	75	67.5	3.8	36.7	0.01703	162.8	27	29.05	2.4	0	0.1	28.448	835.395		84.6	0	31.8
2010-09-04	0	0	1.524	1003.51	1002	81.9	0	35	0.0201	205.4	29.3	30.75	2.6	0.617333	0	0	0	998.377	1011.3	65.3	0	14.3	0.01306	299.6	26.45	27.1111	5	5.71033	7.7	1.4	0	975.997	76.9	61	0	38.1	0.01711	211.3	26.75	27.05	2.6	0	0.1	0	834.738		85.9	0	31.1
2010-09-05	0	1		1003.63		81.2	0	34.4	0.02001	218.3	29		2.9		0	3.6	0	998.483	1011.2	69.3	0	14.4	0.01401	264.1	26.65	26.3611	4.8	6.43055	5.1	0	4.2	977.503	70.4	59.5	0	37.2	0.01651	211.3	27.85	28.8	2.6	0	1	0	835.09		79.2	0	30.6
2010-09-06	9	0	13.462	1002.86	1001.6	85	0	34	0.02076	233.8	28.8	30.3889	2.6	0.874556	0	6.2	0	998.651	1011.3	66.6	0	14.8	0.01329	293.1	26.75	26.1944	5.1	5.96756	3.5	0	0	976.997	71	60	0	36.5	0.01637	203.8	27.95	28.8	2.7	51.3	41		834.551		84.7	5.4	31
2010-09-07	0	1.3	0	1003.59	1002.2	82.8	0	33.7	0.02029	223	29.15	31	2.9	1.80056	0	1.1	0	998.769	1011.8	61.4	0	14.9	0.0123	318.6	26.25	26	6.2	6.945	3.5	0.7	0	975.371	71.1	57.5	0	36	0.01662	200.9	28.05	28.5	3	0	2.3		835.331		80.5	0	32.9
2010-09-08	0	1.5	1.778	1005.2	1003.7	87.5	0	33.6	0.0211	186.3	28.5	30.8889	3.2	1.389	0	0	0	997.891		70.9	0	14.9	0.01444	318.2	26.75	26.3889	5.2	5.24733	3.5	1.2	0	975.634	71.1	59	0	35.5	0.01635	220.5	28.65	28.75	2.7	0	1.8	0	836.443		74.2	0	32.1
2010-09-09	9	0.4		1005.54		86.1	0	33.4	0.02101	222.2	28.7		2.6		0	0	0	997.991	1010.8	73.2	0	14.8	0.01486	314.3	26.95	26.6667	5.5	6.482	7.1	21.7	0	977.147	72.9	57.5	0.7	36	0.01657	243.7	27.6	28.9	2.1	0	9.4		836.287		78.1	0.1	31.7
2010-09-10	17.9	10.4	0	1004.53	1003.1	87.5	0.1	33.8	0.02109	190.9	28.3	30.75	2.3	0.617333	0	0	0	998.044	1011.1	70	0	14.7	0.0146	235.5	27.55	26.1944	5.6	6.37911	7.1	8.3	0.4	976.64	71.3	76.5	0.5	37.3	0.01676	221.6	28.5	29.95	2.1	25.7	6.3		835.273		82.4	0	31.9
2010-09-11	30.4	25.2	2.032	1004.81	1003.7	86.1	0.9	34.8	0.02077	176.2	28.5	30.1389	2	0	0	0	0	997.531	1009.9	65.2	0	14.6	0.01349	325.2	26.45	26	6	6.019	19.3	12	20.2	977.228	73.2	70	0.3	37.1	0.01667	212.1	27.6	29.5	2.4	13.1	26.4		835.926		85	0.6	32.8
2010-09-12	12.1	23.3	4.318	1005.06	1003.6	83.6	0.8	36.4	0.02046	195.3	28.85	30	1.5	0.360111	0	0	0	997.068	1009.9	66.2	0	14.6	0.01341	320.6	26.55	27.5	4.9	5.04156	14.5	9.6	29.2	977.022	74.3	78	0.2	37.4	0.01715	231.3	28.15	27.75	2	0	0		836.517		89.3	0	33
2010-09-13	12.1	13	1.016	1003.8	1002.7	90.5	0.2	36.2	0.02047	154.4	27.05	29.8889	2.2	0.257222	0	0	0	996.797		64.2	0	14.5	0.01313	327	27.6	27.0556	5.8	5.60744	14.5	11.5	2.4	976.091	78.5	85	0.4	37.7	0.01726	176.7	26.9	27.85	2.3	0	4.8		835.151		82.7	0.1	32.2
2010-09-14	6.1	2	2.032	1003.61	1002.5	85.7	0	35.6	0.01979	215.4	27.9	28.9444	2.7	0.617333	0	0	0	997.349	1010.2	65.9	0	14.5	0.01331	311.5	26.85	27	5.7	5.24733	14.5	0.8	51.6	975.209	73.7	82	0	37.3	0.01651	258.3	27.65	27.55	2.6	13.1	10.1		834.653		85.5	0.1	32.4
2010-09-15	0	5.2	27.178	1004.66	1003.2	85.1	0	35.2	0.01912	178.9	27.65	27.8611	2.5	0.514444	0	0	0	997.314	1010	68.6	0	14.4	0.01427	314.5	27.5	27	5.8	5.71033	14.5	5	0	975.397	70.3	69.5	0	36.8	0.01616	184	27.15	27.05	2.6	26.2	8		834.772		88.6	0.2	32.4
2010-09-16	34.6	16.8	23.622	1004.81	1003.2	84.3	1	35.5	0.01899	216	27.4	28.9722	2.4	0.617333	0	0	0	996.077	1008.5	66.4	0	14.4	0.01346	328.4	26.8	26.9444	5.6	6.17333	7.3	5.8	0	975.34	72.6	68	0	36.8	0.01663	191.8	27.5	28.4	2.4	0	0		835.18		87.3	0	32.2
2010-09-17	0	3.2	0.254	1004.5	1003.2	84.6	0.1	35.4	0.01969	227.4	28.2	29.5	2.6	1.28611	0	0	0	996.42	1008.8	70.8	0	14.4	0.01455	324.1	27	26.8889	5.9	6.63633	14.6	4.6	1.2	974.972	72.3	69	0	36.7	0.01629	193.4	27.05	28.75	2.5	0	2.5	2.794	835.612		82.8	0	31.7
2010-09-18	8.6	1.2	6.096	1005.65	1004.2	83.8	0	34.9	0.01917	180.8	27.65	29.1389	2.8	0.668778	0	0	0	997.549	1010	70.9	0	14.3	0.01443	321.8	27.35	26	5.4	5.96756	7.3	14.5	0	974.227	65.4	75.5	0.4	37.1	0.01499	198.8	28.3	28.4	2.7	0	3.3	0	836.157		82	0	31.4
2010-09-19	8.6	2.3	6.35	1007.05	1005.7	85.1	0	34.6	0.01868	149.1	26.9	28	2.2	0.257222	0	0	0	996.956	1009.5	73.8	0	14.3	0.01509	309.1	27.4	27	5.7	6.63633	0	0	0	975.14	69.3	64	0	37	0.016	264.4	28.45	27.45	1.5	0	0.1		836.929		83	0	31.2
2010-09-20	8.6	4.2	0	1007.28	1005.8	81.5	0	34.6	0.019	193.4	28.05	29.4444	1.6	0.668778	0	1	0	996.51	1009.5	69.4	0	14.3	0.01444	163.3	27.55	27.6944	5.6	6.22478	0	3	0	976.791	79.3	72.5	0	36.4	0.01807	274.9	28.55	30.25	1.1	0	0		837.132		88.4	0	30.7
2010-09-21	12.2	2.9	0	1007.7	1006.3	90.7	0	34.4	0.01974	153	26.6	29.2778	1.1	0	0	0	0	996.54	1008.6	65	0	14.3	0.01331	306	27.2	27	5.6	5.96756	0	0	0	978.191	82.1	73	0	36	0.01821	281.7	26.95	29.75	1.3	0	1.8	0	837.796		90	0	30.4
2010-09-22	0	0	2.032	1006.59	1005.5	79.9	0	34.2	0.01929	194.6	28.95	29.5556	1	0	0	0	0	996.449	1009	68.1	0	14.3	0.01437	327.8	27.7	27.1389	5.8	5.86467	3	0	0	978.379	80.8	72	0	35.5	0.01831	290.4	28.55	29.6	1.4	0	19.3		837.948		87.4	0.6	31.1
2010-09-23	0	0	0	1005.29	1004	81.8	0	33.8	0.0198	221.2	29.2	29.5	1.3	0.257222	0	0	0	996.881	1009.6	66.8	0	14.3	0.01356	331.4	26.7	26.5556	5.8	6.37911	0	0	0	977.653	79.3	66.5	0	35	0.01841	283.1	28.95	30.45	1.5	0	0		836.788		80.4	0	31.7
2010-09-24	6.1	4.7	5.08	1005.34	1003.8	82.5	0.1	33.9	0.01944	231.2	28.65	29.75	2	1.54333	0	0	0	996.988	1010	65.1	0	14.2	0.0132	324	26.7	26.5	6	6.53344	3	2.4	0	977.178	79.6	70	0	34.7	0.01894	282.1	28.6	30.55	1.1	0	0	0	836.358		79.2	0	31.1
2010-09-25	24.5	26.5	14.478	1006.76	1005	87.3	4.5	33.9	0.01977	141.8	28	28.3889	2.8	0.514444	0	0	0	996.408		71.4	0	14.2	0.01467	246.6	26.9	26.5556	6	6.73922	3	0.3	9.5	978.135	80.1	70	0	34.4	0.0183	278.2	28.6	29.55	1.1	0	0	0	836.928		79.3	0	30.6
2010-09-26	0	26.1	31.496	1008.41	1007	88.4	1.5	36.6	0.0198	154.6	27.2	29.25	2.2	0.617333	0	0	0	995.928		71.5	0	14.2	0.01489	320.6	27.25	27	5.9	6.945	10.5	6.5	0	978.642	82	80	0.1	34.5	0.01787	210.7	26.95	29.2	1.3	0	0	0	838.113		74.4	0	30.1
2010-09-27	14.9	10.3		1008.44		86.8	0.1	36.1	0.02015	224.1	28.05		2.1		0	0	0	995.268		68.8	0	14.2	0.01424	299.3	27.3	26	5.7	6.32767	0	0.1	31.8	979.18	83.4	84	0	34.3	0.01771	254.5	26.05	27.75	1.6	0	0	0	837.859		74	0	29.7
2010-09-28	29.7	41.2	18.034	1008.34	1007.2	81.8	4.8	36.9	0.0195	201.1	28.8	28.5556	1	0.257222	0	0	0	994.706		73.8	0	14.1	0.01549	315	27.25	26.75	5.6	6.12189	0	0	0	979.498	82.7	80	0	33.9	0.0176	264.6	26.35	28.15	1.3	0	0	0	838.233		86.5	0	29.4
2010-09-29	0	0	0	1008.24	1007.1	80.5	0	36.8	0.01865	236.7	28.05	29.3056	1.6	0	0	0	0	994.987		73.9	0	14.1	0.01549	312.1	27.6	26.8889	5.1	5.76178	5.2	12.2	0	979.317	82.6	89.5	0.4	34	0.01815	216.2	27.75	27.95	1.4	0	0	0	838.978		86.1	0	29.1
2010-09-30	0	0.3	5.334	1008.1	1007	78.8	0	35.6	0.01846	233.4	28.25	29.6944	1.2	0	0	0	0	995.698	1008	73.5	0	14.1	0.01536	323.1	27.45	27	4.9	5.24733	0	0	12.6	977.635	79	76.5	0	34.3	0.01769	280.4	27.4	28.1	1.2	0	0		838.803		83.5	0	28.8
2010-10-01	0	0	0	1007.69	1006.7	82.5	0	35	0.01938	218.6	28.25	30.0833	1.2	0	0	0	0	995.75	1008.3	74	0	14.1	0.01576	306.2	27.5	26.75	4.7	5.24733	5.5	4.1	0	976.347	83	78	0	34.2	0.01838	241.3	27	28.95	1.4	0	0	0	838.39		79.8	0	28.5
2010-10-02	0	0	0	1007.36	1006.1	81.8	0	34.6	0.02009	239.3	29.1	30.6389	0.9	0	0	0	0	995.816	1008.5	75	0	14.1	0.01576	304	27.25	27	4.3	4.06411	0	1.6	0	976.973	84.4	79	0	34.1	0.0183	204.5	27.35	28.5	1.3	0	0	0	838.584		80.5	0	28.2
2010-10-03	0	0	0	1006.55	1005.4	81.5	0	34.3	0.02	229.7	29.15	31.0278	1.3	0.257222	0	0	0	995.852	1008.2	72.3	0	14	0.01554	280.7	28.5	27.4444	4.1	4.11556	5.5	1.2	0	977.167	82.5	79	0	33.9	0.0179	205.9	26.7	28.1	1.2	0	0	0	838.117		69	0	27.9
2010-10-04	0	0	0	1005.74	1004.5	83.5	0	34	0.02021	236.6	28.8	31.5556	1.3	0.257222	0	0	0	997.232	1009.5	73.5	0	14	0.01528	323.9	27.55	27.3056	4.6	5.45311	0	0	0	976.397	81.2	72.5	0	33.6	0.01823	252.2	27.95	28.15	1.2	0	0	0	837.552		63.9	0	27.6
2010-10-05	26.1	18.3	0.508	1005.74	1004.8	80.6	0.4	34.6	0.02003	214.8	29.5	30.8333	1.1	0.257222	0	0	0	997.264	1009.6	69.4	0	14	0.01442	317.5	27.85	27	5.1	5.40167	11.1	22.3	0	974.471	75.4	79	1.4	34.9	0.01801	202.2	28.2	30.05	1	0	0	0	837.072		60.6	0	27.4
2010-10-06	20.7	0.2	2.286	1006.97	1005.6	86.2	0	34.8	0.01845	170.1	27.3	26.9444	2.6	1.13178	0	0	0	996.459	1009.5	70	0	14	0.01449	334.4	27.75	26.5	4.5	4.52711	24.8	29.6	0	974.047	81.5	91	2.4	36.3	0.01842	161.7	26.8	29.45	2.1	0	1.2	0	837.083		68.4	0	27.1
2010-10-07	20.7	10.9	43.434	1005.03	1003.8	96.9	0.8	35	0.0182	151.6	23.75	24.6111	4.3	2.16067	0	0	0	997.217	1010	72.7	0	14	0.01486	328.4	27.15	27	5.1	5.24733	3.5	0.1	22.8	973.765	77.3	76	0	36.9	0.01815	223.9	27.65	27.95	2.7	7.8	0		835.649		79.3	0	27
2010-10-08	103.5	107.1		1001.56		97.2	27.3	37.7	0.01819	59.2	23.6		3.1		0	0	0	998.574	1011.6	70	0	14	0.01481	300.5	26.9	27	4.6	4.68144	3.5	0.3	0	974.758	73.9	73.5	0	36.1	0.01768	221.5	28.7	28.7	1.8	0	0		833.825		83	0	26.7
2010-10-09	0	0	0	1002.71	1001.1	88.8	0	38	0.01783	145.9	25.65	25.8056	1.6	0.977444	0	0	0	998.013		70.9	0	13.9	0.01484	333.5	27.65	26.8889	4.6	4.73289	0	0	0.2	975.246	72.2	85.5	0	35.5	0.01701	170.9	28.1	29.75	2	0	0	0	832.485		81.7	0	26.5
2010-10-10	0	0	0	1004.25	1002.8	85.7	0	36.3	0.01806	221.5	26.5	27.3889	0.9	0.257222	0	0	0	997.871	1010.6	72.9	0	13.9	0.01565	295.3	27.55	27	4.6	4.47567	0	0	0.8	976.065	70.5	75	0	35	0.01632	203.9	28.3	28.8	2.1	0	0	0	833.458		80.2	0	26.3
2010-10-11	0	0	0	1006.56	1005.2	86.8	0	35.6	0.01819	201.2	26.35	28.5278	1.7	0.257222	0	0	0	997.027	1010	69.4	0	13.9	0.01538	243.5	28.3	27.5	5	4.93867	16	15.9	0	978.185	73.6	83	1.2	34.8	0.01677	236.8	27.65	29.1	1.9	0	0	0	836.736		72.3	0	26.1
2010-10-12	0	0	0	1006.89	1005.1	85.4	0	35.2	0.01742	190.1	25.9	28.3056	2.1	0.360111	0	0	0	996.926	1009.9	70	0	13.9	0.01535	282	28.1	27.0556	4.7	5.093	0	1.4	4	979.392	73.6	75	0	35.5	0.01645	189.9	27.3	29.1	2.3	0	0	0	837.917		63.4	0	25.9
2010-10-13	0	0	0	1004.66	1003.6	88	0	34.8	0.0198	192.6	27.05	29.5833	1.7	0.102889	0	0	0	997.068	1009.8	70.9	0	13.9	0.01529	298.4	28.1	27.3889	5	5.04156	0	0.5	0	978.435	72.5	68	0	35.1	0.01627	206.2	26.9	29.6	2.3	0	0		836.986		56.5	0	25.6
2010-10-14	29.2	56.7	30.734	1003.7	1002.3	87.4	4.7	37	0.02038	167	27.9	29.9167	1.3	0.102889	0	0	0	997.16	1010.4	67.5	0	13.9	0.01427	283.6	27.5	28	5.9	6.482	0	0	0	976.934	68.1	71	0	34.6	0.01555	243.3	28	29.15	3.3	0	0		835.937		63.8	0	25.4
2010-10-15	0	0	0.508	1005.67	1004.3	86.3	0	37	0.01986	192.2	27.85	29.75	1.7	0.668778	0	0	0	996.133	1008.8	66.6	0	13.9	0.01436	205.8	27.65	27.8056	6	6.53344	0	0.2	0	976.303	73	63	0	34	0.01627	240.6	27.85	28.55	3.3	7.4	0.2	0.762	836.921		80.5	0	25.3
2010-10-16	0	0		1006.95		83.6	0	35.8	0.01905	200.9	27.95		1.6		0	0.5	0	995.983	1008.8	65.3	0	13.9	0.01406	222.1	28.05	27.5	5.7	6.32767	0	0.3	0	974.998	75.4	55	0	33.5	0.01598	268.9	27.05	29.45	3.3	0	11.3	0	838.11		86.8	0.1	25.6
2010-10-17	0	0		1007.81		85.5	0	35.2	0.0195	195.2	27.4		1.7		0	0	0	995.817	1008.3	66.5	0	13.9	0.01453	311.5	28.3	26.5	4.8	5.14444	0	0	0	975.622	68.8	51	0	33.1	0.01481	258.6	26.6	30.25	2.6	0	3		838.614		88.3	0	26.5
2010-10-18	0	0	0	1007.42	1005.9	86	0	34.8	0.01867	203.5	26.95	30.0278	2.1	0.257222	0	0	0	996.463		72.5	0	13.9	0.01582	207	27.75	27	4.9	5.19589	0	0	0	976.904	73.6	53.5	0	32.7	0.01613	272.6	27.65	30.3	1.5	0	0	0	838.693		82.1	0	26.5
2010-10-19	0	0	0	1006.85		83.6	0	34.5	0.01932	207.8	27.85	30.75	0.9	0	0	0	0	996.293	1009.5	73.8	0	13.9	0.01607	208.2	27.35	27.5	3.8	4.99011	17.1	1.5	0	977.954	78.7	57	0	32.4	0.01758	249	27.35	30.1	1.1	9.2	0	0	838.508		76.8	0	26.3
2010-10-20	0	1.1	0	1006.39	1004.5	83.4	0	34.2	0.01915	198.6	28	30.6111	1.7	0.257222	0	0	0	996.067	1009	73.9	0	13.9	0.01559	304	27.4	27	3.7	3.18956	0	3.1	41.8	978.06	79.2	72	0	32.2	0.01847	220.4	27.5	29.8	1	0	1.2		837.771		72.8	0	26.1
2010-10-21	0	1.1		1003.81		83.3	0	34.1	0.01853	205.3	27.1		1.5		0	0	0	995.506		76.1	0	13.8	0.01625	305.7	27.7	27.25	3.5	3.54967	7.9	6.4	0	976.448	80.9	79.5	0.1	32.4	0.018	163.3	27.4	28.55	1.6	8.6	0	0	835.237		59.9	0	25.9
2010-10-22	0	15.6		1002.69		82	0.4	34.6	0.01806	166.7	27.1		2.2		0	0	0	995.258	1008	78.7	0	13.8	0.01631	204.4	26.45	27.0556	3.4	4.11556	3.9	7.6	1.2	975.616	78	68.5	0	32.9	0.01765	232.9	27.5	29.25	1.7	0	0.2	0	833.89		59.3	0	25.7
2010-10-23	0	0		1003.69		83.9	0	34.7	0.0184	180.4	27.2		1.9		0	2.8	0	994.689	1007.9	71.2	0	14	0.01522	228.6	27.15	27.5	3.4	3.44678	15.8	7.5	0	976.722	73.9	70	0.1	33	0.0163	183.4	27.3	29.25	2.3	0	0	0	834.509		49.1	0	25.5
2010-10-24	0	0		1006.24		80.4	0	34.2	0.01703	189.5	27.1		0.9		0	0.5	0	994.565	1007.4	70.8	0	14	0.01515	267.5	27.4	27.1111	3.8	3.90978	3.9	5.1	0.8	977.079	77.5	70	0	33.4	0.01683	182.7	27.2	27.25	1.9	0	0	0	835.594		56.8	0	25.2
2010-10-25	0	0		1008.6		79.4	0	33.8	0.01645	191.5	26.55		1.3		0	0	0	993.729	1007	71.7	0	14	0.01543	231.8	27.5	27	4.4	4.52711	15.8	30.4	0	978.042	79.8	77	3.9	35	0.01744	233.4	27.3	28.45	1.5	0	0	0	837.836		62.2	0	25
2010-10-26	0	0.1		1009.98		83.4	0	33.6	0.01677	115.3	26.1		1.8		0	0	0	994.4	1007	74.4	0	14	0.01575	157	27.15	27.25	3.5	4.21844	11.4	4.7	13.6	979.435	81.4	87	0	35.5	0.01797	201.5	27.2	29.05	0.8	0	0	0	839.142		61.2	0	24.7
2010-10-27	0	0		1010.51		81	0	33.3	0.01617	192.9	25.7		2.2		0	0	0	994.019	1006.9	75.4	0	14	0.01589	202.9	26.3	27.0556	3.6	4.01267	11.4	10.7	11.2	980.274	88.4	86	0.5	35.6	0.01832	142.2	25.95	26.85	1.4	0	0	0	839.336		53.9	0	24.5
2010-10-28	0	0		1011.86		76.1	0	33.1	0.0138	193.9	24.4		2		0	0	0	993.863	1007.1	69.9	0	14	0.01525	298	28	27.4444	4.4	4.32133	11.4	25.8	0	980.362	87.8	90.5	1.7	36.8	0.0176	197.9	25.35	28	1.4	0	0	0	839.634		76.3	0	24.3
2010-10-29	0	0		1012.67		82.5	0	32.9	0.01485	198.8	24.4		2.1		0	0	0	994.723		72	0	14	0.0159	193.1	27.25	27.5	4.3	4.52711	11.4	11.1	10.8	979.624	86.7	87	0.2	38.1	0.01744	198.2	24.8	27.4	1.9	0	0	0	841.236		84.6	0	24.1
2010-10-30	0	0	0	1013.28	1011.7	84.9	0	32.8	0.0164	177.8	24.75	27.1111	1.6	0.257222	0	0	0	995.381	1008.2	73.1	0	13.9	0.0157	145.9	26.85	27.8056	4.6	5.24733	22.8	33.1	2.8	979.813	91.8	93.5	6.5	37.9	0.01755	100.8	24.45	25.6	1.3	0	7.3	0	842.505		66.5	0.1	24.5
2010-10-31	0	0	0	1012.12	1010.5	79.5	0	32.6	0.01552	159.6	25.25	28.1111	1.5	0	0	0	0	995.47	1008.6	69.1	0	13.9	0.01481	288.6	27.45	27.5	5.6	5.91611	22.8	22	1.6	978.375	89.3	87	2.5	39.9	0.01739	115.8	24.4	24.9	0.8	0	2.9	0	841.414		44.1	0	24.5
2010-11-01	0	5.6		1010.39		83.2	0.1	32.7	0.0165	177.1	25.55		2.3		0	0	0	996.453	1009.5	69.3	0	13.9	0.01537	302.5	28.3	27.5556	5.3	6.32767	7.3	9.7	7.8	976.818	90.5	94	0.4	39.3	0.01815	165.6	25.3	26.9	1.5	0	0	0	839.142		55.6	0	24.6
2010-11-02	3.3	0		1012.02		80.9	0	32.8	0.01466	102.7	24		2.6		0	0	0	995.013	1008.2	68.4	0	13.9	0.0153	301.1	28.5	27.5556	4.7	5.86467	8.4	6.2	26.4	977.899	88.5	85.5	0.1	38.9	0.01785	208.5	24.95	27.15	1.5	0	0	0	839.861		63.2	0	24.4
2010-11-03	0	0		1012.62		82	0	32.6	0.01513	152.8	24.9		1.7		0	0	0	994.682	1007.6	72.2	0	13.9	0.01557	172.7	27.15	27.5556	4.4	5.19589	7.3	8.2	2.8	980.506	89.2	87.5	0.2	38.8	0.01778	223.9	25.15	27.2	1.4	0	0	0	840.905		81.2	0	24.2
2010-11-04	0	0		1011.9		82.3	0	32.4	0.01551	182.7	25		2		0	0	0	994.796	1007.3	71.2	0	13.9	0.01548	179.7	27.3	27.8611	4.8	5.29878	0	0	0	980.619	87.7	82	0	38.1	0.01759	238	25.2	26.25	1.6	0	0	0	840.836		84.3	0	24
2010-11-05	0	0		1011		84.1	0	32.2	0.0165	179.1	25.35		1.6		0	0	0	995.482		69.7	0	13.8	0.01565	283.6	28.25	28	5.2	5.65889	7.3	2.2	0	979.812	84.7	79.5	0	37.4	0.01703	224.2	25.35	27.05	1.8	0	0	0	840.574		83.7	0	23.8
2010-11-06	0	0		1011.1		75.6	0	32	0.01456	179.9	25.4		1.8		0	0	0	995.132	1008.4	69.9	0	13.8	0.01567	228.6	28.75	27.5	4.6	4.93867	27.2	30.8	0.8	977.499	85.9	84.5	3.3	38.3	0.01684	147.2	24.85	27.65	2.2	0	0	0	840.069		77.9	0	23.6
2010-11-07	0	6.9		1012.18		74.8	0	32.2	0.01366	161.6	24.9		1.5		0	0	0	995.115	1007.9	71.7	0	13.8	0.0164	228.7	28.35	28	4.7	5.093	45.3	70.7	2.2	972.45	93.5	93	31.2	39.5	0.01521	64.3	20.95	25.5	6.2	0	0	0	840.689		79.8	0	23.5
2010-11-08	0	0.3		1013.9		77.7	0	32.3	0.01441	188.4	24.9		2		0	0	0	994.335	1007.8	69.5	0	13.8	0.01565	298.7	28.5	27.8056	6	7.25367	0	1.8	70.8	977.681	88.7	83.5	0	40.7	0.01681	226.7	23.7	21.2	2.3	0	0	0	842.182		90.3	0	23.3
2010-11-09	0	0		1014.3		79.7	0	32.1	0.01469	183.4	24.8		2.1		0	0	0	993.128	1005.8	64	0	13.8	0.01414	335.8	28	27.8056	6.1	7.09933	0	4.3	0.2	981.925	91.2	92.5	0.1	39.4	0.01819	189.4	24.75	26.15	1.4	0	0	0	842.892		88.4	0	23.2
2010-11-10	0	0	0	1012.36	1010.8	77.7	0	32	0.0144	186	24.9	26.25	1.6	0.257222	0	0	0	994.426	1007	65.1	0	13.8	0.01439	277.5	28.45	27.8056	5.1	5.96756	9.1	0	8	982.663	90.5	83	0	38.6	0.01773	220.4	24.9	27.1	1.2	0	0	0	840.974		89	0	23.1
2010-11-11	0	0		1011.07		75.2	0	31.8	0.01312	183.9	24.05		1.6		0	0	0	995.793	1008.7	71.2	0	13.8	0.01606	280.7	27.6	27.75	5.2	6.019	7.2	0.5	0	981.088	89.1	89	0	37.9	0.01763	224.9	24.85	28.2	1	0	0	0	839.112		93.6	0	23
2010-11-12	0	0	0	1008.85	1007.1	73.3	0	31.6	0.0133	176.4	24.25	25.4722	1.3	0.257222	0	0	0.762	995.746	1009	70.7	0	13.8	0.01629	264.6	29	27.6389	5.3	5.76178	0	0	0.4	978.712	85.7	77	0	37.3	0.01754	244.3	25.2	27	1	0	0	0	836.989		82	0	22.9
2010-11-13	0	0		1010.67		73.6	0	31.5	0.01299	183.9	23.8		1.8		0	0	0	994.955	1007.7	68	0	13.8	0.01568	327.5	29.1	28	5.4	6.53344	0	0	0	978.924	87.4	78.5	0	36.8	0.01757	249.5	25.45	28.45	1.1	0	0	0	838.821		83.2	0	22.9
2010-11-14	0	0		1013.77		77.1	0	31.4	0.01341	179.3	23.65		1.4		0	0.9	0	994.012		66.2	0	13.8	0.01524	154.1	28.95	28.1111	5.1	6.019	0	0	0	981.563	87.5	81.5	0	36.4	0.01707	241.8	24.7	28.4	1.3	0	0	0	841.303		80.1	0	22.8
2010-11-15	0	0		1013.71		77.3	0	31.2	0.01325	180.8	23.95		1.5		0	4.7	0	994.866	1007.7	70.6	0	14	0.01561	189.7	27.45	27.5	4.4	4.68144	14.5	3.9	1.2	981.757	87.8	92	0	36.2	0.01714	195.6	24.85	27.6	1.7	0	0	0	841.083		83.7	0	22.7
2010-11-16	0	0		1012.15		77.4	0	31.1	0.01363	182.1	23.4		1.5		0	0	0	995.693	1008.8	72.6	0	14.1	0.01558	239.3	27	27.3056	4.4	4.93867	42.5	55.6	35.2	979.275	89.4	93.5	10	37.8	0.01694	160	24.35	26.9	2.4	0	1.3	0	839.667		81.2	0	22.6
2010-11-17	0	0		1012.65		75.4	0	31	0.01354	177.7	24.4		1		0	0	3.048	994.944	1007.9	74.4	0	14.1	0.01604	200.1	26.85	27.6389	4.2	4.32133	21.2	1.6	33.4	979.763	92.7	93	0	39.5	0.01749	167.1	24.05	24.5	2.5	0	0	0	839.989		84.1	0	22.5
2010-11-18	0	0		1012.4		74.6	0	30.9	0.01346	179.8	24.35		1.2		0	0	0	993.379	1006.6	68.8	0	14.1	0.01541	156.8	28.6	27.5	4.1	4.68144	10.6	0.9	7	981.513	90.5	98	0	38.5	0.01712	197.8	24.05	25.55	1.9	0	0.9	0	840.196		72	0	22.4
2010-11-19	0	1.5		1009.72		76.4	0	30.9	0.01484	155.7	25.5		1.4		0	0	0	993.249		72.8	0	14	0.01661	251.7	28.35	28	4.6	5.60744	0	1.1	7.8	980.863	88.1	84.5	0	37.9	0.01656	187.5	23.9	26.25	1.7	0	0	0	837.896		47.3	0	22.3
2010-11-20	4.1	0	0	1008.13	1006.4	80.6	0	30.9	0.01461	159.5	24.3	26.4444	1.5	0.514444	0	0	0	995.465		71.5	0	14	0.01578	239	27.3	28	4.5	4.73289	10.6	4.8	0	979.244	85.8	86.5	0.1	37.4	0.01548	204	23.75	26.1	1.4	0	0	0	835.402		65.4	0	22.2
2010-11-21	0	0		1009.21		70.2	0	30.8	0.01179	173.9	23.15		1.9		0	0	0	995.006		69.1	0	14	0.0155	274.2	27.65	27.6389	5	4.88722	5.5	0	3.6	978.619	84.6	85.5	0	37.2	0.0159	182.8	23.35	25.35	1.2	0	0	0	835.9		90.1	0	22.1
2010-11-22	0	0		1010.16		70.5	0	30.7	0.01075	176.9	21.65		2.2		0	0	0	993.01	1005.9	67.8	0	14	0.0151	256.5	28.5	27.5	4.5	5.50455	0	0	14.4	978.512	88.9	88	0	36.8	0.01689	180.8	24.3	25.9	1.6	0	0.2	0	837.582		86.5	0	22
2010-11-23	0	0		1010.23		74.3	0	30.6	0.01113	174.4	21.4		1.6		0	0	0	991.774	1005.2	67.1	0	13.9	0.01481	233.5	28.2	27.1111	4.3	5.19589	5.5	1.6	0	979.35	86.7	87	0	36.4	0.01665	191.4	24.9	26.35	1.6	0	0	0	837.632		68.3	0	22
2010-11-24	0	0		1011.36		75.4	0	30.5	0.01198	172.4	21.8		1.4		0	0	0	992.68	1005.5	70.1	0	13.9	0.01585	230.3	27.65	27.6944	4.6	4.78433	11	12.2	0	980.556	86.7	88.5	0.8	36.3	0.01667	190.5	24.8	27.2	2.1	0	0	0	838.554		76.4	0	21.9
2010-11-25	0	0		1011.25		75.4	0	30.4	0.01247	173	22.75		1.5		0	0	0	994.099		70.9	0	13.9	0.01562	251.1	27.15	28	5	5.093	16.5	22.1	0	980.75	87.6	83	2.5	37.9	0.01652	120.7	24.2	26.1	1.9	0	0	0	838.471		84.8	0	21.8
2010-11-26	0	0	0	1010.02	1008.4	73.6	0	30.3	0.01258	167.5	23.35	24.2222	1.5	0.257222	0	0	0	993.917	1006.8	72.6	0	13.9	0.01575	249.7	27.75	27.6389	4.9	5.91611	30.4	38.4	0.8	979.945	86.6	91	7	40.1	0.01557	123.7	23.6	25.7	1.6	0	0	0	836.899		89.6	0	21.7
2010-11-27	0	0		1010.47		72.7	0	30.2	0.01291	161.4	23.65		1.4		0	0	0	993.285	1006.4	72.4	0	13.9	0.01639	258.7	28.35	28.3056	4.8	5.40167	24.3	18	8.2	979.826	84.3	93	2.3	39.9	0.01495	170.6	23.2	24.6	2.1	0	2.5	0	837.907		79.2	0	21.6
2010-11-28	0	0		1011.85		76.8	0	30.1	0.01381	164.8	24.05		1.5		0	0	0	993.716	1006.4	71.4	0	13.9	0.01626	168.5	27.9	27.75	4.8	5.14444	0	0.1	0.8	980.607	85.5	85.5	0	39.2	0.01582	192.5	24.05	23.5	2.6	0	0.5	0	839.284		59	0	21.7
2010-11-29	0	0		1011.8		76.7	0	30	0.01354	164.7	24.05		2.4		0	0	0	994.3	1007.3	72.8	0	13.8	0.01617	166.3	27.8	27.6389	4.6	5.35022	0	0	0	980.669	84.9	83	0	38.2	0.01568	224.1	24.4	25.15	2.4	0	0	0	838.258		64.9	0	21.6
2010-11-30	0	0		1011.73		72.2	0	30	0.0111	169.9	21.7		2.5		0	0	0	994.236	1006.9	70.6	0	13.8	0.01542	288	27.75	27.6111	5.6	6.482	0	7	0	979.6	84.7	87.5	0.3	37.7	0.016	187.6	24.3	26.45	2.8	0	0	0	837.542		84.5	0	21.5
2010-12-01	0	0		1011.87		72.8	0	29.9	0.01034	172.9	21		2.4		0	0	0	993.484	1006.7	67.2	0	13.8	0.01498	282.3	27.75	28	5.4	6.32767	18.7	28.8	14.2	979.719	90.2	96.5	5.8	39.6	0.01659	122	23.6	26.4	2.3	0	0	0	838.305		83	0	21.4
2010-12-02	0	0		1012.19		72.3	0	29.8	0.0104	171.9	21.25		1.8		0	2.9	0	993.829	1006.7	68.1	0	13.9	0.01543	191.2	28.4	28	5.3	5.45311	3.1	3.2	56.6	979.901	89.5	96	0	38.9	0.01665	151.2	23.85	23.9	2.5	1.1	0	0	838.978		64.8	0	21.3
2010-12-03	0	0		1012.47		65.4	0	29.7	0.00929	171	20.9		2.2		0	0	0	993.412	1006.5	68.4	0	14	0.01572	224.8	28.85	27.5556	5.3	5.86467	0	2.9	13.2	979.838	84.5	86.5	0	38.2	0.01574	161.2	24.3	24.55	2.6	0	0	0	839.683		61.2	0	21.2
2010-12-04	0	0		1011.18		70.9	0	29.6	0.01058	166.1	21.4		2.3		0	0	0	993.949	1007.3	68.3	0	14	0.01566	211.8	28.55	27.6111	5.2	5.19589	12.5	21.1	0	978.026	87.3	89.5	1.5	38.7	0.01549	101.5	22.6	24.3	2.4	0	0	0	838.691		54.3	0	21.1
2010-12-05	0	2.7		1010.58		67.3	0	29.7	0.01098	143.7	21.8		2.5		0	0	0	994.4	1007.8	72.9	0	13.9	0.01631	207.6	27.6	27.6111	4.5	5.60744	15.6	29.3	0	976.59	88.4	85	3.6	39.5	0.01364	107.9	21.05	22.9	3.5	0	0	0	838.829		36.6	0	20.9
2010-12-06	9.9	12.9		1011.61		78.6	0.2	30.3	0.01292	103.6	22.7		3		0	0	0	995.026	1007.5	72	0	13.9	0.01642	245.8	27.95	27.6944	4.4	4.88722	31	41.1	21.8	976.258	84.4	94	6	41.6	0.01371	136	21.6	21.9	3.4	0	0.3	0	839.7		44.8	0	20.8
2010-12-07	0	0		1011.24		84.3	0	30.8	0.01356	87.9	21.7		2.8		0	0	0	994.093	1006.9	72.7	0	13.9	0.01599	256	27.45	27.6389	3.8	4.37278	0	1.4	6.2	975.318	80.7	84	0	40.3	0.01488	185	24.25	22	2.8	0	0	0	839.222		49.9	0	20.7
2010-12-08	0	7.7		1010.38		88.5	0.1	31.1	0.01438	103.3	22.5		2.3		0	0	0	993.63		72.6	0	13.9	0.01579	221.5	26.85	27.5556	3.6	4.167	7.7	1.5	0	975.905	81	80.5	0	39.1	0.016	166.1	25.25	25.2	1.5	0	0	0	837.323		62.7	0	20.6
2010-12-09	0	0.6		1008.18		93.7	0	31.2	0.01441	65.5	20.8		2.4		0	0	0	993.226	1006	70.1	0	13.9	0.01552	172.7	27.15	27.5	3.2	2.72656	7.7	13.3	1.2	977.174	80.8	80.5	0.2	39	0.01652	217	25.45	26.75	1.6	0	0	0	835.523		56.3	0	20.5
2010-12-10	0	0		1005.98		86.2	0	31	0.01408	134	22.2		2.9		0	0.1	0	993.288	1006.1	71.3	0	13.9	0.01566	189.2	27.25	28	3.3	2.93233	3.9	1.1	0	978.024	81.9	89.5	0	38.8	0.01632	138.4	25.1	27.5	1.1	0	0	0	833.963		53.3	0	20.4
2010-12-11	0	0		1004.72		78.9	0	30.8	0.01254	161.9	22.15		3.4		3.5	10.7	1.016	993.67	1006	73	0.1	14.1	0.01628	177.3	27.2	27.5556	3.7	4.11556	0	0	9.2	977.374	76.5	80.5	0	38.1	0.01532	226.4	25.95	23.9	1.6	0	0	0	832.293		55.4	0	20.3
2010-12-12	0	0		1007.56		67.9	0	30.6	0.00948	165.7	20.6		1.9		0	0.7	0	992.183	1004.7	77.1	0	14.7	0.01686	185.9	26.9	27.8611	3.6	4.21844	0	0	0.2	977.111	78.2	79.5	0	37.5	0.01543	201	25.15	27.15	1.1	0	0	0	832.232		81.6	0	20.3
2010-12-13	0	0		1010.79		72.5	0	30.5	0.0097	160.3	19.55		3.2		0	6.4	1.016	991.472	1004.3	81.3	0.1	14.7	0.01701	181	25.9	27.5556	2.8	3.18956	0	0	0	978.844	81.9	83.5	0	37	0.01567	221.1	24.55	26.15	1.3	0	0	0	835.906		79.1	0	20.2
2010-12-14	0	0		1011.96		70.4	0	30.3	0.00928	153.5	19.35		2.6		5.3	9.8	0	991.804	1003.8	85.3	0.1	15.3	0.01713	172.8	25.2	26.75	2.7	3.39533	0	0	0.2	980.107	83.6	89.5	0	36.6	0.01554	149.6	24.6	27.15	1.7	0	0	0	836.667		65	0	20.1
2010-12-15	0	0		1012.42		70.3	0	30.2	0.00869	164.5	18.35		2.3		3.5	4.9	7.874	993.249	1005.7	74.8	0	16	0.01615	194.8	27.2	26.6111	4.3	5.04156	0	0	0	980.314	86	96.5	0	36.3	0.01549	162.6	23.75	25.15	2.2	0	0	0	837.357		89.8	0	20.1
2010-12-16	0	0		1011.53		80.5	0	30.1	0.01028	165.4	18.7		1.7		0	0.5	0	993.835	1006.1	76.6	0	16	0.01665	170.7	27.45	26.8056	4.4	5.14444	0	0	28.4	980.814	85.7	88	0	36	0.01511	160.4	23.45	24.25	2.2	0	0	0	837.363		79.6	0	20
2010-12-17	0	0		1011.72		76.9	0	30	0.00989	162.2	18.95		1.6		0	0.3	4.064	993.622		75.2	0	15.9	0.01618	225.9	26.95	27	4.1	5.29878	0	0	0.4	981.364	86.5	88	0	35.7	0.01528	130.5	23.6	23.45	1.8	0	0	0	837.793		45.1	0	19.9
2010-12-18	0	0		1012.52		76.8	0	29.9	0.01031	160.7	19.7		2.3		11	16.8	9.906	993.041	1005.7	74.4	0.9	16.4	0.01589	163.8	27.05	26	3.6	3.80689	0	0	0.6	981.383	85.5	84.5	0	35.5	0.0143	201	22.2	22.7	2.2	0	0	0	837.822		32.9	0	19.8
2010-12-19	0	0		1014.79		79.6	0	29.8	0.0106	161.7	19.75		2.7		0	5.3	0	993.299	1005.6	75.1	0.1	17.5	0.01636	173.1	26.85	26.8056	4.4	4.78433	0	1.1	0	982.339	80.8	84.5	0	35.2	0.01402	158.9	22.3	22.85	2.6	0	0	0	839.758		45.2	0	19.7
2010-12-20	0	0		1014.65		78.4	0	29.7	0.01026	165.4	19.55		2.8		0	0	0	995.204	1008.3	73.8	0	17.3	0.01646	279.8	27.65	27	5.1	5.50455	0	0.2	5.8	983.159	89.6	94.5	0	35.1	0.01511	118.7	21.9	22.1	2.8	0	0	0	839.25		61.5	0	19.6
2010-12-21	0	0		1011.76		80.1	0	29.7	0.01023	162	19.1		2.7		0	0.1	2.032	995.439		77.1	0	17.1	0.01691	287.1	27.25	27.5556	5.8	6.79067	0	0	0.6	981.99	82.2	79	0	34.9	0.01307	231.5	21.9	21.95	2.5	0	0	0	836.929		75.4	0	19.5
2010-12-22	0	0		1010.28		73.8	0	29.6	0.00922	162.6	18.45		2.5		0	0.6	0	994.302	1007.2	74.4	0	17	0.01678	263.2	27.95	28	5.2	6.07044	0	0	0	980.172	75.9	77.5	0	34.6	0.01067	237.1	20.7	22.7	1.6	0	0	0	835.098		68.9	0	19.5
2010-12-23	0	0		1011.97		72.2	0	29.5	0.00908	169.8	18.6		2.4		0	0.2	0	993.534	1006.3	70.9	0	16.9	0.01585	248.4	27.95	27.8611	4.4	4.93867	0	0	0	980.929	78.9	75	0	34.3	0.01142	240.9	20.3	22.4	2	0	0	0	836.599		50	0	19.4
2010-12-24	0	0		1012.05		70.3	0	29.4	0.00857	165.6	18.35		1.5		5.8	2.4	0	993.992		77.3	0	16.9	0.01704	208.6	27.1	27.5	4.5	4.32133	0	0	0	981.159	79.6	76	0	34	0.01207	226.8	21.3	22.45	2	0	0	0	836.499		63.4	0	19.3
2010-12-25	0	0		1012.18		69	0	29.3	0.00861	170.7	19		2.1		0	0.5	2.032	994.843	1007.1	74.7	0	16.9	0.01678	243.8	28	27.5	3.9	3.75544	0	0	0	981.015	81.4	78	0	33.7	0.01265	203.6	21.55	23.1	2.3	0	0	0	837.085		85.6	0	19.2
2010-12-26	0	0		1012.98		76.4	0	29.3	0.00945	170.9	18.6		2.4		0	0.3	0	994.899	1007.6	74.8	0	16.8	0.01674	277	27.45	27.5	4.1	4.52711	0	0	0	981.641	81.1	77	0	33.4	0.01234	237.9	21.3	22.95	2.4	0	0	0	837.838		79.8	0	19.2
2010-12-27	0	0		1013.25		75.8	0	29.2	0.00957	171	19.15		2.4		0	0	0	994.255	1007.1	71.8	0	16.7	0.01571	292.9	27.85	27.5	4	4.73289	0	0	0	981.553	81.2	74.5	0	33.2	0.01248	240.8	21.15	23.15	2.3	0	0	0	837.931		82.2	0	19.1
2010-12-28	0	0		1013.43		79.3	0	29.1	0.01018	171.5	18.95		2.5		0	0	0	992.915	1005.7	69.9	0	16.6	0.0155	295.2	28	27.5	3.8	4.167	0	0.6	0	981.634	82	84.5	0	33	0.01351	190.5	22.05	22.95	2.5	0	0	0	838.168		85.3	0	19
2010-12-29	0	0		1013.29		80.2	0	29.1	0.01054	171	19.2		1.8		0	0	0	992.626	1005.1	76.6	0	16.5	0.01679	299.6	27	27.3056	3.4	3.85833	0	0.6	0	981.546	81.5	81	0	32.8	0.01384	166.6	22.85	22.75	2.7	0	0	0	838.382		81.7	0	19
2010-12-30	0	0		1012.03		78.1	0	29	0.01054	171.8	19.8		1.7		0	0	0	992.794	1004.6	74.9	0	16.5	0.01647	275.4	26.95	27.75	3.7	4.11556	0	0.1	0	981.139	83.2	79	0	32.6	0.01439	221.5	22.95	23.1	2	0	0	0	837.606		50.7	0	18.9
2010-12-31	0	0		1010.59		75.2	0	28.9	0.01033	155.9	20.2		1.6		0	0	0	993.018	1005.8	73	0	16.4	0.01586	267.4	27.35	27.0556	4.3	4.167	0	0	0	979.988	81.4	78	0	32.4	0.01481	196	24.55	24.3	1.9	4.1	0	0	836.216		40.8	0	18.8
2011-01-01	0	0		1009.52		67.3	0	28.9	0.01002	129.5	20.5		2		0	0	0	992.913	1005.6	71.5	0	16.3	0.01555	272.5	27.25	28	4.4	4.47567	0	0	0	978.857	79.5	76	0	32.1	0.01421	222.2	24.25	25.7	1.6	0	0	3.81	834.459		71.2	0	18.7
2011-01-02	0	0		1012.89		69.5	0	28.8	0.00917	173	19.25		3.2		0	0.9	0	992.414	1006	74.2	0	16.3	0.0163	274.5	27.1	27.8056	4	4.88722	1.6	0	0	979.463	79.5	78	0	31.9	0.01434	221.9	24.2	26.1	2.1	0	0	0	836.622		87.5	0	18.7
2011-01-03	0	0		1013.87		71.7	0	28.7	0.00821	117.4	17.6		2.6		8.8	2.5	0	992.986	1005.9	76.7	0	16.4	0.01665	195.5	26.75	27.6111	3.7	3.80689	0	0.1	0	980.864	78.7	70.5	0	31.6	0.01398	210.5	24	26.85	2.8	0	0	0	838.326		92.3	0	18.6
2011-01-04	0	0.4		1012.5		75.4	0	28.7	0.00915	136	18.1		2.4		0	0	0	993.788	1005.9	71.9	0	16.3	0.01578	291.8	27.9	27.5	3.4	3.49822	6.2	6	0	981.114	84.6	80	0.1	31.9	0.01514	157.3	23.6	25.75	2.4	0	0	0	837.377		91.9	0	18.6
2011-01-05	0	0.7		1012.32		81.9	0	28.7	0.01043	173.3	18.55		2.9		26.3	17.5	30.988	994.273	1006.8	74.5	0.3	17.2	0.01632	227.7	27.6	25.8611	3.8	4.01267	0	0.1	0.4	980.645	84.3	79.5	0	31.8	0.01486	183	23.05	25.25	2.8	0	0	0	836.911		74.8	0	18.5
2011-01-06	0	0.2		1013.3		80.1	0	28.7	0.01028	174	19.05		2.8		0	0	0	993.715	1006	73.5	0	17.5	0.01652	266.4	27.85	27	5	5.29878	0	0	0	980.883	79.9	76.5	0	31.6	0.01381	218.5	22.95	24.5	3.1	0	0	0	838.356		62.9	0	18.4
2011-01-07	0	0		1012.58		81.4	0	28.6	0.01085	163.2	19.65		2.9		23.6	19.7	0	993.366	1005.9	71.9	0.3	18.5	0.01611	210	28	27.5	4.6	5.50455	0	0	0	980.013	75.7	73	0	31.3	0.01353	241.9	23.9	24	2.9	0	0	0	838.322		59.3	0	18.4
2011-01-08	0	0		1011.54		82.3	0	28.6	0.01112	143.1	19.9		2		23.6	18.9	2.032	993.841	1006.8	70.7	0.8	19.9	0.01596	175.3	28.1	26.8611	4.1	3.96122	0	0	0	978.857	76.5	74	0	31	0.01373	240	24.3		2.6	0	0	0	837.144		24.6	0	18.3
2011-01-09	0	0		1010.67		78.7	0	28.5	0.0108	166.9	20		2.4		7.9	9.3	0	993.836	1006.4	75.7	0.1	20.4	0.01662	251	27.15	26.6389	2.6	3.03522	0	1.8	0	979.225	74.7	75	0	30.9	0.01356	218.8	24.35	25.1	2.6	0	0	0	836.474		19	0	18.2
2011-01-10	0	0		1010.79		68.6	0	28.4	0.00821	177.4	18.15		3.5		39.3	40	74.93	994.48	1007.5	78.6	2.4	21.6	0.01648	167.1	26.9	23.75	2.6	2.05778	0	0.7	0	980.045	65.9	69.5	0	30.7	0.0116	222	23.4	25.35	2.4	0	0	0	835.135		61.9	0	18.1
2011-01-11	0	0		1011.04		67.2	0	28.3	0.00751	159.4	16.95		2.8		0	0.8	10.922	995.142	1007.4	72.3	0	23.2	0.01524	267.4	26.7	25	3.1	2.72656	0	0.2	0	980.528	52.5	64.5	0	30.5	0.00756	221.6	22	24.15	1.9	0	0	0	835.093		90.3	0	18.1
2011-01-12	0	0		1011.24		67.5	0	28.3	0.00766	144.1	17.1		3		0	0.4	1.016	995.407	1007.6	77.5	0	22.8	0.01684	222	27.1	26.5	3.9	3.96122	0	0	0	980.553	69.7	66.5	0	30.2	0.01066	248	21.05	23.3	1.8	0	0	0	834.553		90.2	0	18
2011-01-13	0	0		1012.39		65.5	0	28.2	0.00715	101.3	16.15		2		11.8	0.2	7.112	994.828		77.5	0	22.4	0.017	242.8	27.05	26.5	4.6	4.57856	0	0.1	0	981.252	69.7	69.5	0	30	0.01084	235.1	22.7	23.25	2.2	0	0	0	835.463		84	0	18
2011-01-14	0	0		1013.72		65.7	0	28.2	0.00707	103	16.85		1.6		11.8	7.1	2.032	994.036	1006.4	70	0.1	22.6	0.01506	277.5	27.15	26	4.1	4.26989	0	0	0	981.965	70.8	69	0	29.7	0.01087	248	22.5	23.45	2.4	0	0	0	836.606		72.3	0	17.9
2011-01-15	0	0		1013.47		71.2	0	28.1	0.00807	147.2	17.4		1.3		0	1.2	0	993.612	1005.9	73.1	0	22.5	0.01586	321.7	27.9	26.5	3.4	2.88089	0	0	0	982.815	77.7	76	0	29.5	0.01272	218.1	22.75	23.55	2.4	2.2	0	0	838.004		37	0	17.8
2011-01-16	0	0		1009.6		76.6	0	28.1	0.00965	153.8	18.9		2.7		0	3.9	0	993.859	1005.7	79.1	0	22.4	0.01715	214.6	26.6	26.8889	3	3.49822	0	0	0	981.864	77.8	69.5	0	29.2	0.01284	250.5	23.05	22.95	1.9	0	0		833.929		54.5	0	17.7
2011-01-17	0	0		1012.35		58.2	0	28	0.00643	183.4	16.45		1.8		21	6.9	7.874	994.638		79.7	0.1	22.7	0.01707	174.5	26.55	26.9444	3.3	3.65256	0	0	0	981.558	71.2	64.5	0	29	0.01154	249.5	23.05	25.1	1.4	0	0	0	834.095		77.5	0	17.7
2011-01-18	0	0		1012.09		51	0	27.9	0.00518	182.6	15.45		1.5		0	0.6	6.096	994.387	1006.8	80.8	0	22.6	0.01716	222.3	26.15	26.3056	3.1	3.54967	0	0	0	981.452	67.1	60	0	28.8	0.01056	251.9	23.05	24.2	1.5	0	0	0	834.441		77.5	0	17.6
2011-01-19	0	0		1011.82		63.7	0	27.8	0.00722	177.5	17.35		2.2		21	15.9	51.054	993.216		83.4	0.7	23.2	0.01713	165.1	25.65	25.5556	2	1.95489	0	0	0	980.996	69	62	0	28.5	0.01066	252.6	22.55	24.2	1.5	0	0	0	835.102		85.8	0	17.6
2011-01-20	0	0		1014.18		63.7	0	27.8	0.00693	186.2	17.4		2.9		63.1	22.2	55.88	992.595	1005.5	78.4	1.2	25.2	0.0164	194.7	26.35	24.1111	1.8	1.28611	0	0	0	981.984	68.6	68	0	28.2	0.01055	253.1	22.35	24.1	1.5	0	0	0	837.703		91.2	0	17.5
2011-01-21	0	0		1013.52		64.7	0	27.7	0.0071	187.1	16.9		2.2		15.6	19.2	1.016	992.295	1004.7	83.5	0.5	26.1	0.01651	196.1	25	25.5	1.8	1.69767	0	0	0	982.309	69.7	73	0	28	0.01102	247.4	22.85	24.25	1.9	0	0	0	836.795		82.2	0	17.5
2011-01-22	0	0		1014.43		62.5	0	27.6	0.00685	187.6	16.95		1.9		62.4	40.5	20.066	992.903		79.8	2.2	28.1	0.01601	163.5	25.7	24	1.9	1.08033	0	0	0	983.315	73.3	69.5	0	27.8	0.01197	249.7	22.85	24.75	2.1	0	0	0	837.515		79.6	0	17.4
2011-01-23	0	0		1015.61		60.8	0	27.5	0.00718	188.6	17.9		1.9		0	4.4	0	994.234	1006.7	78.9	0	29.3	0.01614	249.2	26.2	25.3611	2.1	1.74911	0	0	0	984.372	73.6	67	0	27.5	0.01177	249.4	23.35	25.15	2.5	0	0	0	839.388		59.4	0	17.4
2011-01-24	0	0		1015.03		66.5	0	27.5	0.00802	187	18.55		1.5		78	55	6.096	993.995	1006.9	83.9	4.8	30.7	0.01703	165.1	25.75	25.1389	1.8	1.28611	0	0	0	983.884	74.1	65	0	27.3	0.01173	247.5	23.1	23.95	2.6	0	0	0	839.647		54.1	0	17.3
2011-01-25	0	0		1015.48		65.1	0	27.4	0.00853	190.7	19.5		1.5		15.6	21.5	147.066	994.984		86.9	1.6	33.6	0.01634	158.3	24.55	23.5	1	1.64622	0	0	0	983.815	75.5	69	0	27.1	0.01212	247.6	23.1	24.15	2.3	0	0	0	840.388		41.1	0	17.2
2011-01-26	0	0		1015.66		61.3	0	27.3	0.00859	191.2	20.45		2.2		0	0.3	2.032	995.182	1007.9	75.9	0	32.8	0.01552	281.7	26	25.3889	2.3	2.46933	0	0	0	984.34	76.9	69.5	0	26.9	0.01253	223.7	23.15	24.4	2.5	4	0	0	841.415		44.3	0	17.1
2011-01-27	0	0		1015.44		61.6	0	27.2	0.00931	172.2	21.6		2.6		0	0.3	0	994.65	1007.2	76.8	0	31.8	0.01639	307.2	26.8	26.9444	3.9	3.85833	0	0	0	984.39	74.5	65	0	26.7	0.01212	252.3	23.85	24.7	2.5	0	0.1	0	840.251		50.1	0	17
2011-01-28	0	0		1015.09		52.2	0	27.1	0.00723	194.3	20.75		3.2		20.7	15.2	7.112	995.174	1007.4	79.5	0.4	31.9	0.01694	180.5	26.55	26.3611	4.1	3.34389	0	0	0	983.333	73.5	64	0	26.5	0.01253	258.1	24.1	24.9	2.6	0	0	0	839.741		47.5	0	16.9
2011-01-29	0	0		1014.27		50.6	0	27	0.00652	195.1	19.7		2.5		0	0.4	1.016	996.478	1008.9	78.8	0	31.6	0.01687	268.5	26.45	26	3.3	2.82944	0	0	0	982.783	70.3	58	0	26.2	0.01164	260.4	24.1	24.8	2.9	0	0	0	839.092		34.5	0	16.8
2011-01-30	0	0.5		1014.28		54.1	0	27	0.00724	171.6	20.55		1.5		20.7	7.3	8.89	996.625	1009.7	74.2	0.1	31.3	0.01631	236.7	27.65	25.8056	3	1.69767	0	0	0	982.914	71	66	0	26	0.01201	257.7	24.25	25.6	2.7	0	0	0	840.019		26.2	0	16.7
2011-01-31	0	0.2		1013.71		60.3	0	26.9	0.00868	196.2	20.9		2.1		10.3	1.7	9.906	996.064	1008.9	81.4	0	30.9	0.01716	249	26.05	25.6389	2.9	2.26356	0	0	0	982.852	70.9	78	0	25.8	0.01174	255.5	23.85	25.35	2.7	0	0	0	839.022		51.1	0	16.6
2011-02-01	0	0		1014.62		57.4	0	26.9	0.00791	162.4	20.8		2.5		0	0	5.08	995.82	1008.4	75.7	0	30.5	0.01649	209.1	27.6	27	3.5	2.93233	0	0	0	983.196	65.4	65	0	25.5	0.01069	263	23.65	24.85	2.9	0	0	0	838.95		74.9	0	16.6
2011-02-02	0	0		1014.52		60	0	26.8	0.00797	202.6	19.95		2.4		0	0.2	0	996.057	1008.4	76	0	30	0.01655	271.1	27.55	27.5556	3.3	3.96122	0	3.6	0	983.114	67.6	63.5	0	25.6	0.01145	261.8	23.65	25	3	0	0	0	839.982		80.9	0	16.5
2011-02-03	0	0		1013.92		61.3	0	26.7	0.00841	200.7	20.45		1.9		0	0	0	994.99	1007.8	76.4	0	29.6	0.01664	319.6	27.5	27.3889	3.6	3.704	0	1.9	0	983.045	65.9	61.5	0	25.5	0.01091	257.8	23.9	25.35	3.2	0	0	0	840.549		79.7	0	16.4
2011-02-04	0	0		1012.62		60.9	0	26.6	0.00847	202.4	21.1		0.8		0	0.1	0	994.609	1007.1	76	0	29.1	0.01641	300.1	27.45	27.6111	4	3.90978	0	2.4	0	982.533	66.8	64.5	0	25.5	0.01095	248	24.15	25.1	2.6	0	0	0	839.393		80.9	0	16.3
2011-02-05	0	0		1012.13		61.1	0	26.5	0.00887	203.5	21.8		1		0	0.1	0	994.162		73.2	0	28.7	0.0161	304.9	27.9	27	3.8	4.167	0	0	0	981.446	63.9	58	0	25.2	0.0099	266.5	23.25	23.65	2.4	0	0	0	838.899		75.9	0	16.2
2011-02-06	0	0		1011.54		57.1	0	26.4	0.00855	204.8	22.1		1.3		0	0	0	994.306	1007.1	73.1	0	28.3	0.01611	279.8	28.05	27.5556	4.1	4.47567	0	0	0	981.333	68.4	60.5	0	25	0.01084	264.3	23.15	24.55	2.4	0	0	0	838.396		69.7	0	16.1
2011-02-07	0	0		1009.49		60.9	0	26.3	0.00927	202.3	22		1.3		0	0.5	0	995.268		72.5	0	28	0.01613	281.5	28.2	28	4.2	5.04156	0	0	0	980.746	68.3	62	0	24.7	0.01087	268.6	23.05	24.5	2.2	0	0	0	836.546		51.1	0	16
2011-02-08	0	0		1007		57.2	0	26.2	0.00883	204.4	22.95		1.9		5.7	0.8	0	996.014	1008.5	73.9	0	27.7	0.0162	327.8	27.3	28	3.8	4.26989	0	0	0	978.777	60.6	57.5	0	24.5	0.00908	269	23.2	24.6	2.1	0	0	0	834.559		22.8	0	15.9
2011-02-09	0	0		1007.28		47.4	0	26.1	0.00809	192.6	23.05		2.7		0	0	0	995.295		76.8	0	27.3	0.01661	314.7	26.9	28.1389	4.1	4.52711	0	0	0	978.477	57	53	0	24.2	0.00813	270.5	22.5	23.25	1.8	0	0	0	834.406		46.9	0	15.8
2011-02-10	0	0		1011.2		37.7	0	26	0.00559	209.9	22.6		2.4		5.7	2.1		994.314		76.7	0	27.2	0.01652	215.8	27.05	25.5	2.8	2.16067	0	0	0	980.934	55.4	46.5	0	23.9	0.00792	271.3	22.6	23.7	2.3	0	0	0	836.813		59.6	0	15.7
2011-02-11	0	0		1011.42		36.7	0	25.9	0.00524	210.7	21.35		2		28.6	18	41.91	994.569		74.2	0.4	27.8	0.01649	219.9	28.1	25.3889	3.5	3.34389	0	0	0	982.015	62.3	57	0	23.7	0.0095	272.4	22.55	25.15	2.5	0	0	0	836.983		53.6	0	15.6
2011-02-12	0	0		1010.14		42.2	0	25.8	0.00583	216.5	21		1.8		28.6	21.8	6.096	995.768		79.7	0.5	29.3	0.0173	185.3	26.55	25.3889	3.2	2.21211	0	0	0	981.383	58.4	55.5	0	23.4	0.00876	276.3	23	24.25	2	0	0	0	836.003		68.5	0	15.5
2011-02-13	0	0		1009.17		46.3	0	25.7	0.00665	213.3	21.7		2.1		19.1	5.3	28.956	995.356	1008	78.6	0	29.9	0.01697	254.9	26.8	26	2.8	2.57222	0	0	0	980.477	56.3	47	0	23.2	0.00813	274.3	22.45	24.65	2.3	0	0	0	835.656		70.4	0	15.4
2011-02-14	0	0		1008.78		66.5	0	25.6	0.01043	188.1	22.05		1.7		19.1	14.4	24.892	995.305		76.7	0.1	30.3	0.01627	171.9	26.9	25.6389	3.7	3.60111	0	0	0	979.958	64.1	55	0	23	0.00992	275.2	22.6	23.85	2.2	0	0	0	836.218		49.5	0	15.3
2011-02-15	0	0		1010.06		69.1	0	25.5	0.01224	215.9	24.85		3.3		38.1	31.8	27.94	994.311		75	1.2	32.4	0.0166	206.2	27.2	24.75	3.8	1.74911	0	0	0	980.225	66.7	60	0	22.7	0.01102	279	23.65	24.6	1.7	0	0		838.093		67.7	0	15.2
2011-02-16	0	0		1010.62		68.4	0	25.4	0.01206	205.8	25.4		3.8		20.2	6.1	36.068	994.798	1007.8	72.1	0	32.3	0.01577	242.1	27.65	26	3.6	3.13811	0	0	0	980.537	70.7	62	0	22.5	0.01375	274.7	25.8	26.5	1.5	28.4	10.6		838.285		73.3	0.2	15.6
2011-02-17	5	0	0	1010.71	1009.7	72.8	0	25.3	0.01202	166.2	23.55	24.1389	2.8	1.02889	0	0.9	0	995.234	1008	77.9	0	31.7	0.01625	230.1	26.65	25.8611	2.3	1.69767	0	0	0	980.236	70.6	71	0	22.3	0.01436	264.1	26.6	28	1.7	0	0	6.604	837.082		44.8	0	15.9
2011-02-18	0	0		1012.54		59.3	0	25.2	0.00907	204.9	22.6		2.2		0	0.9	4.064	994.542	1007.3	78.6	0	31.2	0.01645	249.5	26.3	25	2.9	2.46933	0	0	0	980.005	71.4	65.5	0	22.1	0.01448	265.3	26.5	28.45	2.1	0	0	0	836.995		45.4	0	15.8
2011-02-19	0	0		1013.93		54.6	0	25.1	0.00872	215.7	23.05		2.3		10.1	9.4	8.89	994.092		80.5	0.1	31.2	0.01687	196.3	26.3	26	3.1	2.52078	0	0	0	981.456	71.5	67.5	0	21.9	0.01438	275.5	26.35	27.95	2	0	0	0	839.148		44.2	0	15.7
2011-02-20	0	0.6		1014.42		53	0	25	0.00854	202.8	22.9		2.4		30.3	10.9	0	994.858	1007.7	80	0.1	31.5	0.01649	212.2	26.15	26.1944	2.8	2.26356	0	0	0	981.637	71.9	66.5	0	21.7	0.01457	280.9	26.5	28.1	2.3	0	0	0	839.891		41.7	0	15.6
2011-02-21	2.2	4		1013.64		54	0	25	0.00853	144	22.4		3.4		12.5	5.4	27.94	995.931	1008.9	75.5	0.1	31.6	0.01632	299.5	27.05	25.8611	3.6	3.54967	2.1	2.6	0	981.705	72.9	65.5	0	21.7	0.0151	266.1	27.35	27.95	1.9	0	0		839.244		39.9	0	15.4
2011-02-22	0	0		1013.62		45.3	0	25.2	0.00711	226.9	23.05		3.6		0	2.3	3.048	995.223	1008.5	75.3	0	31.2	0.01675	286.3	27.7	26.6389	4	4.167	0	5.7	39.8	982.351	81.7	84	0.1	21.8	0.01545	170	24.45	28.05	1.4	0	0	0	839.742		50.1	0	15.3
2011-02-23	0	0		1012.79		47.6	0	25	0.00772	227.2	23.1		2.6		12.5	8.3	9.906	993.791		81	0.1	31.2	0.01755	277.8	26.55	26.3889	3.4	3.75544	0	0.3	6.4	983.182	82.8	89.5	0	22	0.01537	216.8	24.25	26	2.4	0	0	0	840.072		25.3	0	15.2
2011-02-24	0	0		1011.31		43.1	0	24.9	0.00711	228.1	23.65		2.9		0	1.4	4.064	993.383	1005.9	76.9	0	30.9	0.01713	224.5	27.4	26.9444	3.5	4.01267	0	0	0.8	981.888	77.5	74.5	0	21.9	0.01496	278.1	25.05	26.1	1.9	0	0	0	838.687		24.1	0	15
2011-02-25	0	0		1009.33		46.2	0	24.7	0.00766	222.6	23.25		1.9		25	19.5	16.002	994.267	1006.8	83.4	0.5	31.9	0.01763	189.2	26.3	26.25	2.6	1.54333	0	0	0.4	979.768	72.2	67	0	21.6	0.01421	284.4	25.65	26.6	1.8	0	0.8	0	837.639		21.3	0	15
2011-02-26	0	0		1011.16		41.1	0	24.6	0.00716	228.5	24.25		2.8		0	12.5	4.064	994.697		79	0.1	32.1	0.01639	198.5	26.4	26	2.4	2.10922	0	0	0	980.45	70.2	67	0	21.4	0.01356	275.8	26.05	27.25	2.3	0	0	0	839.014		25.3	0	14.9
2011-02-27	0	0		1013.4		36.7	0	24.4	0.00624	234.1	24.3		3.1		0	1.1	0	993.993		84.4	0	32.1	0.01686	257.4	25.1	26.25	1.8	2.57222	0	0	0	982.344	67.7	68.5	0	21.2	0.01225	289.6	25.1	27	2.6	0	0	0	840.2		24.9	0	14.8
2011-02-28	0	0		1012.79		29.2	0	24.3	0.00443	234	23.1		2.8		14.2	7.6	4.064	993.912		77.3	0.1	32	0.016	185.4	26.7	26.0833	1.8	2.10922	0	0	0	982.275	65	60	0	21	0.01171	284.6	25.3	26.15	3	0	0	0	839.382		22.1	0	14.6
2011-03-01	0	0		1011.09		31.6	0	24.1	0.00492	233.3	22.55		3.1		11.6	4.5	7.112	994.182		80.9	0	31.7	0.01639	225.4	25.5	25.75	2.1	3.241	0	0	0	981.819	68.6	64.5	0	20.8	0.01255	279.6	25.15	26.6	2.1	0	0	0	839.164		16.2	0	14.5
2011-03-02	0	0		1010.2		35.8	0	24	0.00619	235.4	24.2		2.5		0	0.2	0	994.335	1007.2	78.7	0	31.4	0.01635	309.5	26.55	26.5	2.4	2.16067	0	0	0	981.389	62.3	65	0	20.6	0.01074	289.3	24.7	25.85	2.1	0	0	0	838.772		32.7	0	14.4
2011-03-03	0	0		1009.9		35.7	0	23.8	0.00666	236.6	25.4		2.8		0	0.2	0	993.985	1006.7	75.8	0	30.9	0.01645	264.1	27.15	27.25	3	2.82944	0	0	0	981.451	60.9	52	0	20.4	0.01031	290.8	24.65	24.8	2	0	0	0	838.332		28.6	0	14.3
2011-03-04	0	0		1009.23		38.6	0	23.7	0.00724	232.8	25.1		2.4		0	1		993.902	1007.5	82.3	0	30.5	0.01778	287.7	26.6	27	2.9	2.62367	0	0	0	980.362	60.8	57.5	0	20.2	0.01055	285.8	24.55	25.8	1.6	6.1	0	0	838.005		26.8	0	14.2
2011-03-05	0	0		1008.96		40.4	0	23.5	0.00808	238.9	26.85		2		0	1.1	7.112	994.191	1006.9	77.8	0	30.2	0.01686	303.6	27.45	26.8056	3.1	2.36644	0	0	0	980.875	61.6	53.5	0	20	0.01084	293.2	25.5	26.05	1.5	0	0		837.917		16.7	0	14.1
2011-03-06	0	0		1010.42		32.3	0	23.4	0.00681	236.5	27.2		2.7		0	1.6	0	993.828	1006.7	78.6	0	29.9	0.01695	322.2	26.85	27.0556	3.2	3.18956	0	0.2	0	982.213	57.5	55	0	19.8	0.00992	289.9	25.55	26.7	2	0	0		838.554		17.7	0	13.9
2011-03-07	0	0		1009.86		24.5	0	23.2	0.00445	240.7	25.65		2.7		0	1.1	4.064	993.992	1006.5	77.5	0	29.6	0.01685	261.6	27.25	27	3.5	3.54967	0	0	0	982.474	50.7	55.5	0	19.6	0.00936	290.9	26.35	26.4	2	0	0	0	837.593		24.9	0	13.8
2011-03-08	0	0		1007.92		28.4	0	23.1	0.00521	236.1	25.5		2.9		43.6	24.2	3.048	994.085	1006.5	84.8	1	30.4	0.01773	222.3	26.5	26.8889	3.1	3.13811	0	0	0	980.779	36.4	42.5	0	19.4	0.00793	281.8	28.3	28.7	2	0	0	0	835.514		27.4	0	13.7
2011-03-09	0	0		1010.02		38	0	22.9	0.00719	245.5	26.95		2.9		34.9	34.7	23.876	994.326	1008.1	88.2	2.2	32.8	0.01719	171.7	25	25.6389	2.6	2.62367	0	0	0	980.417	37	39	0	19.2	0.00771	295.6	28.35	30.15	2	0	0	1.524	838.333		20.6	0	13.6
2011-03-10	0	1		1010.32		52.3	0	22.8	0.01005	186.5	26.75		2.5		0	8	8.89	993.892	1006.5	76.1	0.2	33.4	0.01666	187.6	27.5	26.0556	3	2.00633	0	0	0	980.486	48	42.5	0	19	0.00918	295.8	27.15	28.4	1.9	0	0	0	839.616		29.5	0	13.5
2011-03-11	6.4	18		1009.67		74	0.4	23.8	0.01414	188.7	27.05		2.5		59.4	35.5	36.068	994.245		89.8	4	35.2	0.01749	165.8	24.3	25.6667	2.1	2.00633	0	0	0	979.68	58.1	48	0	18.8	0.01087	291.1	26.3	27	1.9	0	0	0	838.238		34.5	0	13.4
2011-03-12	0	1.5		1010.3		67.9	0	24.2	0.01282	200.8	25.75		1.8		35.6	15.9	37.084	994.181	1007.6	82.2	0.4	34.6	0.01734	244.6	26.65	25.5	2.9	3.39533	0	0	0	979.654	68.7	64	0	18.7	0.01401	289.9	26.55	28.2	1.8	0	0	0	838.156		32.9	0	13.3
2011-03-13	0	0		1010.15		57.2	0	24	0.01097	244.5	25.45		1.6		0	0.4	5.08	994.142	1006.6	76.6	0	34.2	0.01671	257.8	27.65	26.5	3	2.26356	0	0	0	980.192	66.6	57	0	18.5	0.01393	293.4	27.85	28.15	2.3	0	0	0	837.881		48.4	0	13.2
2011-03-14	7.9	4.5		1009.21		55.7	0	24	0.01161	237.6	26.1		2		0	0.1	2.032	995.199	1007.8	78	0	33.2	0.0164	310.2	27.3	26.5	2.6	2.57222	0	0.7	0	979.317	62.8	57	0	18.4	0.01274	291.4	27.75	29.15	2.3	0	0	0	838.392		37.7	0	13.1
2011-03-15	0	17.4		1009.09		58.7	0.2	25	0.01132	239.7	26.25		1.6		23.8	17.2	0	996.493	1009.2	75.3	0.6	33.7	0.01619	215.6	27.8	26.6389	2.7	2.52078	0	0.1	0	978.848	64.1	62	0	18.3	0.01265	291.6	27.35	28.75	2.1	0	0	0	839.705		29.9	0	12.9
2011-03-16	0	0.2		1008.16		58.1	0	25.2	0.01117	252	26.3		2.8		0	0.8	5.08	996.503	1009.4	78.7	0	33.4	0.0167	270	27.2	25.75	2.5	2.21211	0	0	0	978.192	63	62	0	18.1	0.01228	300.7	26.9	28.4	2.3	0	0	0	837.707		45.9	0	12.8
2011-03-17	3.6	0		1009.45		69	0	24.8	0.01315	254.7	25.75		3.7		0	0.1	0	995.799		78.5	0	32.7	0.01678	308.5	27.3	26.5	2.6	2.315	0	0	0	979.73	61.8	64.5	0	18	0.01132	300.8	25.75	28.5	2.6	0	0	0	837.422		62.7	0	12.7
2011-03-18	4.6	0		1006.5		72.9	0	24.6	0.01413	238.9	26		5.2		0	0.2	1.016	995.514	1008.4	77.9	0	32.2	0.01685	267.7	27.6	28	2.4	2.00633	0	0	0	979.449	63.2	52	0	17.8	0.0115	294.4	25.85	27	2.2	0	0	0	835.074		60.4	0	12.7
2011-03-19	0	0		1004.84		78.5	0	24.3	0.01626	196.9	26.7		6.3		0	0.1	0	995.263	1007.9	78.4	0	31.8	0.01668	312.1	27.4	27.1389	2.7	1.90344	0	0	0	978.424	60.4	57	0	17.7	0.01107	300.4	26.15	27.15	1.8	0	2.3	0	834.211		51.9	0	12.6
2011-03-20	0	0		1004.28		74.8	0	24.1	0.01643	215.7	28.15		6.1		0	0	0	994.262	1007.3	77.4	0	31.4	0.01701	315.5	27.85	27.6944	2.8	2.72656	0	0	0	978.216	61.4	56	0	17.5	0.01223	301.3	26.55	27.2	2.1	4.9	5.9		834.435		30.4	0	13.1
2011-03-21	0	0	0	1005.8	1004	76.1	0	23.9	0.01686	254.4	28.9	29.5	5.4	1.80056	0	0.8	0	993.585	1005.8	78.6	0	31	0.01694	285.7	26.95	27.6389	2.6	2.315	0	0	0	978.709	64.3	63	0	17.4	0.01482	302.7	29.1	29.05	2	0	0	0	835.311		25.7	0	13
2011-03-22	0	0		1008.5		74.9	0	23.7	0.0162	190.7	27.7		3.4		0	0.4	0.508	993.802	1006.2	80.3	0	30.8	0.01726	265.1	26.6	27	2.8	2.778	0	0	0	978.965	61.2	66.5	0	17.3	0.01335	297.2	29.75	30.95	2.3	0	0	0	837.273		19.9	0	12.9
2011-03-23	0	0		1009		73.1	0	23.6	0.01575	195.8	28		2.8		0	0.8	0	994.389	1006.8	73.1	0	30.5	0.01621	321.1	28.3	27.3889	3.3	3.18956	0	0	0	979.329	58.4	59.5	0	17.1	0.0118	299.6	28.4	30.6	2.2	0	0	0	838.232		17.7	0	12.8
2011-03-24	0	19.3		1008.58		62.4	0.6	24.1	0.01442	237.6	29.2		2.8		13.8	17.8	2.032	995.179	1008.2	75.7	0.4	31	0.01667	225.9	27.55	28	2.5	1.69767	0	0	0	979.51	57.7	62	0	17	0.01175	300.4	27.45	29.9	1.8	0	0	0	838.334		18.3	0	12.6
2011-03-25	0	0.5		1008.71		58.7	0	25	0.01302	207.7	29.05		3.3		13.8	7.4	11.938	995.491		74.7	0.1	32	0.01654	242.2	27.6	26	3.1	2.82944	0	0	0	979.929	65.7	65.5	0	16.9	0.01406	299.5	28.4	30.8	2.3	0	0	0	838.356		23.6	0	12.5
2011-03-26	0	3.5		1009.22		74	0	24.8	0.0151	211.6	27.25		2.8		0	3.3	0	994.4		75.4	0	31.7	0.01699	248.6	27.4	27.9444	3.3	3.34389	0	0	0	980.09	63.6	65.5	0	16.7	0.01424	257.9	28.5	30.4	1.9	0	0	0	838.852		28.4	0	12.4
2011-03-27	3.2	2.9		1010.07		78.3	0	24.8	0.01417	204.3	25.45		2.1		33.6	17.8	8.89	994.765	1007.4	76.6	0.6	32.3	0.01675	224.9	27.05	26.8056	3.2	1.90344	0	0	0	979.747	63.1	63	0	16.6	0.01453	293.1	29.4	29.85	1.8	8.2	0.4		838.783		35.6	0	12.4
2011-03-28	12.1	3.3		1009.47		67.1	0	25	0.01286	234.8	25.75		1.9		11.2	29.8	8.89	996.017	1008.5	83.7	1	33.9	0.01804	237.1	26.85	26.5	3.2	2.21211	0	0	0	979.096	59.4	63	0	16.5	0.01372	276.6	29.7	30.05	1.9	0	0		838.131		54.1	0	12.3
2011-03-29	8.7	1.1		1010.5		75.6	0	24.8	0.01437	225.3	25.1		2.2		0	8.8	23.114	996.3	1008.6	78.1	0	34.2	0.01706	284.1	27.45	27.5	3.6	3.18956	0	0	0	980.015	54.9	56	0	16.4	0.0126	308	29.3	30.55	1.9	0	0		838.918		53.6	0	12.2
2011-03-30	25.8	3.3		1009.59		81.1	0	24.8	0.0158	227.7	25.4		2.8		22.4	9.5	3.048	995.946		75.4	0	33.9	0.01667	246.1	28.15	27.4444	3.7	3.03522	0	0	0	979.934	51.6	55	0	16.3	0.01132	301.8	29.25	30.95	2.1	0	0	0	837.665		53.3	0	12.2
2011-03-31	0	0.1		1008.98		83.7	0	24.7	0.016	225	25.25		2.4		0	0.4	0	995.39	1008.2	78.7	0	33.3	0.01735	268.3	27.4	27.5556	3.5	3.44678	0	0.1	0	979.389	46.1	60.5	0	16.2	0.01083	295.9	30.55	30.65	1.9	0	0		836.777		53.4	0	12.1
2011-04-01	0	0		1008.67		77.1	0	24.5	0.01535	236.3	26.3		2.6		0	1.6	0	995.265	1007.9	77.4	0	32.7	0.01712	290	27.15	27.8611	3.1	2.93233	0	0	0	978.638	49.4	48	0	16.1	0.01232	300	31.75	31.1	1.8	0	0	0	837.203		45.8	0	12
2011-04-02	0	0		1009.05		74.4	0	24.3	0.01566	238.9	27.65		3		13.6	12.9	18.034	995.571	1008.4	75.1	0.2	32.9	0.01641	199.6	27.6	27.1944	3.4	2.46933	0	0	0	978.883	55.5	57	0	16	0.01337	300.1	30.8	32.45	2.4	0	0	0	837.914		34.4	0	11.9
2011-04-03	0	0		1009.01		76.1	0	24.1	0.01637	214.7	27.2		2.2		0	1	6.096	995.035	1007.6	76.5	0	32.9	0.01682	290.4	27.7	27	3	2.98378	0	0	0	978.845	55.8	58.5	0	15.9	0.01364	271.3	30	32.4	2	0	1.6	0	838.441		38.2	0	11.9
2011-04-04	41.4	6.6		1009.01		70.8	0	24.3	0.01554	264.9	28.45		2.3		20.4	8.3	1.016	994.628	1007	80.5	0.1	32.5	0.01761	260.3	27.2	27.6111	3.3	3.34389	0	0.5	0	978.395	53.7	52.5	0	15.8	0.01376	286.9	32.55	32.25	2	0	0.1	0	838.593		33.7	0	11.9
2011-04-05	0	0		1010.15		60.7	0	24.4	0.0134	177.6	27.6		1.6		13.6	7.2	4.064	995.127	1007.8	79.4	0.1	32.9	0.01738	248.1	27.65	26.6111	3.5	3.13811	0	0	0	979.283	55.8	54.5	0	15.7	0.01355	300.3	30.2	32.55	2.2	0	0	0	839.633		30.6	0	11.8
2011-04-06	0	0		1009.91		45.8	0	24.1	0.00952	257	27.85		1		0	0	16.002	995.215	1007.6	78.5	0	32.5	0.01707	306.8	27.75	27	3.5	3.44678	0	0	0	980.598	60.5	58.5	0	15.6	0.01345	295.8	28.65	31.95	2.4	0	0	0	839.116		26.9	0	11.7
2011-04-07	0	0		1009.55		48.7	0	23.9	0.01019	275.4	28.1		2.3		0	0	0	994.298	1006.9	71.8	0	31.9	0.01529	313.8	27.85	27.0556	3.5	3.39533	0	0	0	981.298	57.6	58.5	0	15.5	0.01217	307.7	28.2	29.65	2.1	0	0	0	838.86		21.1	0	11.7
2011-04-08	0	0		1009.25		52.8	0	23.7	0.01153	271.4	29.1		2.6		0	0	0.508	994.73	1007.1	75.6	0	31.4	0.01682	310.4	27.25	27	3.6	3.704	0	0	0	981.122	59.2	53.5	0	15.4	0.01301	305.4	28.4	29.45	2	0	0	0	839.298		25.7	0	11.6
2011-04-09	0	0		1011		53.4	0	23.5	0.01266	227.1	29.4		2.6		44.7	19.3	4.064	995.988	1008.6	76.8	0.9	31.6	0.01664	165.8	27.3	26.0556	3.4	2.05778	0	0	0	981.622	63.4	53	0	15.3	0.01458	306.1	29.35	30.95	2.5	0	2.7	0	841.268		34	0	11.6
2011-04-10	0	0		1011.58		53.5	0	23.4	0.01294	229.3	30.55		1.8		29.8	19.8	43.942	995.801	1008.6	77.2	0.5	33.1	0.01693	188.2	27.6	24.0833	3.2	2.00633	0	0	0	981.903	65.1	60.5	0	15.3	0.01524	290.5	29.5	31.65	2.3	12	9.1	0	842.16		32.2	0	12.1
2011-04-11	7.1	0.8		1009.45		49	0	23.3	0.01238	255.6	30.55		2		0	15.8	3.048	995.219	1008	74.5	0.3	33.9	0.01605	241.6	27.55	24.9722	3.2	2.52078	0	0	0	980.622	61	61	0	15.2	0.01406	301.8	29.35	30.9	2.1	0	1.4	0	839.944		37.6	0	12.4
2011-04-12	0	0		1009.33		45.1	0	23.1	0.01114	267.4	31.15		1.8		56.4	29.8	62.992	994.348		74.9	1.3	35.3	0.01632	198.6	27.5	24.6111	2.7	1.64622	0	0	0	980.184	61.5	56.5	0	15.1	0.0144	301.4	29.1	30.5	1.9	5.6	8.4		839.638		53.8	0	12.8
2011-04-13	0	0		1008.28		52.8	0	23	0.01365	270.4	31.5		2.2		33.8	19.2	3.048	994.15	1006.9	80.5	0.4	35.7	0.01713	179.5	26.9	24.4444	2	2.05778	0	0	0	979.595	62.6	56	0	15	0.01542	306.7	31.05	31.25	2.2	2.8	10		839.634		45.4	0	13.3
2011-04-14	7.1	9.7		1007.73		63.3	0.2	23.6	0.01491	196.1	30.65		2.4		0	6.5	3.048	994.359	1006.7	77	0	35	0.0165	283.9	27.6	26.3611	3.1	3.704	0	0	0	978.582	61.6	54.5	0	14.9	0.01559	273.2	31.1	31.6	1.9	2.8	3		837.935		49.9	0	13.8
2011-04-15	0	0		1007.76		64.5	0	23.5	0.015	247.8	29.15		1.9		33.8	16.7	6.096	994.604	1007.1	79	0.7	34.8	0.0166	194.1	26.3	26.3889	2.9	2.10922	6.7	3.4	0	978.114	60	61.5	0	15	0.01553	231.9	31.05	31.7	1.8	0	1.6	0	838.163		41.3	0	13.7
2011-04-16	0	3.5	8.382	1008.75	1007.1	58.1	0	23.4	0.01401	266.6	30.3	29.2778	2.2	0.874556	0	2.9	0.762	993.892	1006.6	74	0	34.9	0.01598	247.6	28.05	26.0556	3.5	3.96122	0	0	0	979.314	60.3	52.5	0	15.1	0.01487	281.2	30.65	30.35	2.1	0	0	0	839.114		39.5	0	13.6
2011-04-17	0	0		1007.86		63.1	0	23.3	0.01578	275.6	31.3		1.8		0	5	0	994.737	1006.8	78.6	0	34.3	0.01674	232.3	26.45	26.6944	3.2	3.18956	0	0	0	979.739	60	57	0	15	0.01526	300.4	30.25	30.85	2.1	0	1.2	0	838.725		50.9	0	13.5
2011-04-18	40.6	31.7		1005.64		64	1.1	24.2	0.01648	239.9	30.4		2.5		52.9	20.3	20.066	996.106		85.5	1.5	34.3	0.01693	176.1	25.45	24.9444	2.8	2.10922	0	0	0	977.694	58.1	56.5	0	14.9	0.01568	286.1	32.55	32.1	1.9	4.7	6.1	0	837.149		39.1	0	13.6
2011-04-19	0	0		1005.94		67.1	0	25.6	0.01681	247.1	31.2		2.2		26.4	3.9	12.954	996.112	1009.4	83.7	0	35	0.01654	176.1	25.05	25	2.5	2.67511	4.5	0	0	976.85	59.4	54.5	0	14.8	0.01643	281.3	32.65	32.65	1.8	4.7	0.6		836.779		32.3	0	13.9
2011-04-20	0	6.3		1006.93		67.1	0	25.4	0.01631	257.4	30.1		2.9		0	3	2.032	995.491	1008.5	77.7	0	34.5	0.01632	279.9	27.3	26	2.8	2.88089	4.5	7.6	0	977.738	62.7	55	0.2	15.3	0.01683	244.8	32.35	32.75	1.9	0	0	0	837.246		27.3	0	13.7
2011-04-21	21.3	4.8		1007.78		66.3	0	25.6	0.01603	255	30.55		3		16.2	18.4	0	995.425		80.3	1.1	34.4	0.01644	178.9	25.8	25	2.2	1.90344	8.3	4.9	8.6	978.227	66.2	79.5	0	15.5	0.01666	150.3	30.45	31.35	1.3	0	0	0	837.485		23.3	0	13.5
2011-04-22	0	0		1007.69		58.8	0	25.2	0.01516	249.1	30.65		2		0	3.7	0	995.022	1007.3	79.8	0	34.8	0.01681	216.6	26.05	25.25	2.5	2.16067	20.9	48.3	3.4	978.929	82.1	92.5	3.8	17.8	0.018	114.9	27.45	30.05	1.2	0	0	0	837.753		19.4	0	13.4
2011-04-23	0	0		1007.89		66.9	0	24.9	0.01504	236.9	29.25		1.7		5.4	5.4	6.096	994.725		79	0	34.5	0.01681	203.5	26.7	25.25	2.2	1.852	16.7	25.8	48.2	978.217	83.1	82	1.4	20.6	0.01732	137	26.2	28.7	1.3	0	0	0	837.051		22.8	0	13.2
2011-04-24	0	0		1008.35		66.7	0	24.7	0.01529	268.9	28.35		2.5		16.2	16.5	3.048	994.823		81.7	0.8	34.6	0.01732	225.7	26.4	26	1.9	1.90344	8.3	8.9	11.8	977.465	70.6	77.5	0.2	22.5	0.01658	283.6	28.9	27.45	1.5	0	0	0	837.17		39.1	0	13.1
2011-04-25	0	2.5		1009.11		64.4	0	24.6	0.01463	257.1	28.2		2.3		16.2	22.7	3.048	995.386	1008.2	83.3	2.9	35.8	0.01688	148.5	25.85	25.9444	1.6	1.95489	0	2.9	0.4	977.29	69.2	66.5	0	22.5	0.01687	273.6	29.1	29.05	1.6	10	4.9		837.831		64.1	0	13.3
2011-04-26	0	0.2		1008.76		59.5	0	24.5	0.01403	264.1	29.65		1.4		25.2	20.4	4.064	996.018	1008.2	82.1	0.6	35.7	0.01685	263.1	26.15	25.5	2.1	2.16067	0	0.4	0	977.402	68.3	71	0	22.2	0.01693	295.2	29.65	29.5	1.7	0	0	0	839.05		62.2	0	13.3
2011-04-27	0	0.7		1006.31		57.2	0	24.3	0.01266	269.2	27.95		2		6.3	5	2.032	995.802		79.6	0	35.8	0.01681	243.4	26.2	25.9444	2.3	2.00633	0	0	0	976.189	65.3	66	0	22	0.01654	299.8	30	30.1	2.1	7.4	3		837.108		58.5	0	13.3
2011-04-28	0	0		1005		62.6	0	24.1	0.01415	259.4	29.2		1.9		18.9	15.7	1.016	995.717	1008.1	80.1	0.2	35.5	0.01723	268.5	26.55	26.1944	1.9	1.49189	0	0	0	974.719	60.2	69	0	21.7	0.01616	263.2	31.7	30.35	1.7	0	2.7		835.571		62.3	0	13.4
2011-04-29	0	0	0	1005.41	1004.1	62	0	23.9	0.01442	272.8	29.25	26.9167	2	0.617333	6.3	4.2	0	995.192	1007.8	81.7	0	35.5	0.01739	250.6	26.95	26.5	1.7	2.00633	8.2	4.2	0	974.625	61.5	52.5	0	21.6	0.01684	258.7	32.25	30.7	1.8	3.7	1.9		835.69		72.6	0	13.4
2011-04-30	0	0	0	1007.13	1005.8	66.1	0	23.7	0.01535	266.4	28.8	29.75	2.6	0.514444	6.3	9.6	0	994.689	1007.8	77.2	0.6	35.3	0.01649	229.6	26.95	27	1.5	1.54333	0	0	0	976.006	62.6	59	0	21.6	0.01761	261.9	31.9	32.9	1.6	0	0.6		837.158		63.4	0	13.4
2011-05-01	41.2	3.2		1006.51		70	0	23.6	0.017	268.1	29.4		2.7		0	5.1		994.673	1007.2	82.9	0.1	34.9	0.01747	227.9	26	26.5	1.6	1.69767	0	1.2	0	977.05	59.7	63	0	21.4	0.01713	247.8	32.95	32.15	1.5	0	5.2		836.415		52.4	0	13.6
2011-05-02	0	0	4.826	1004.93	1003.8	71.1	0	23.6	0.01735	264.5	29.2	27.75	3.4	2.05778	23.8	7.3	12.954	995.019	1007.9	81.9	0.1	34.8	0.01763	189.3	26.45	26.25	1.9	1.69767	0	0	0	976.393	56.6	58	0	21.3	0.0161	275.9	32.65	32	1.8	0	0		834.948		58.4	0	13.5
2011-05-03	0	0		1004.45		74.5	0	23.4	0.01807	251.8	29.85		3.7		0	2.6	6.096	995.175	1007.6	81.4	0	34.5	0.01767	250.3	26.8	26.8611	2.5	2.67511	0	0.7	0	975.393	48.5	54.5	0	21.1	0.01442	253.4	32.65	33.55	2.1	0	0.7	2.032	834.494		70.5	0	13.5
2011-05-04	0	0.2	0	1006.21	1004.8	76.1	0	23.2	0.01781	213.2	28.3	28.0833	2.2	1.13178	55.6	41.3	9.906	995.829		88	3.9	36	0.0181	101.9	25.6	27.0556	1.6	1.13178	4.7	3.3	0	975.837	46	50.5	0	21	0.01394	256.2	32.7	33.65	2.3	0	0	0.508	836.615		75.7	0	13.3
2011-05-05	0	0		1005.6		70.6	0	23.1	0.01652	262.6	28.35		1.9		23.8	22.6	12.954	995.626	1008.3	85.2	2.4	37.1	0.0176	164.9	27.1	25.8889	2.8	2.41789	4.7	0.1	4.5	975.668	41.1	65	0	21	0.01254	211.2	33.45	32.75	2	0	0	0	836.584		66.6	0	13.2
2011-05-06	0	0	0	1005.04	1003.9	65.4	0	22.9	0.01598	268.6	29.45	29.3333	2.2	0.977444	12.7	15.7	0	995.839		79.9	0.5	36.6	0.01742	218.2	27.7	27	3.4	3.39533	0	0	6.9	975.367	34.8	48.5	0	20.8	0.01057	305.1	34.2	32.65	3	0	0		836.136		64.9	0	13.1
2011-05-07	0	0		1003.35		68.5	0	22.7	0.01703	269.7	29.45		2		0	6.4	5.08	996.547	1008.8	72.3	0	36	0.01617	229.8	28	26.5	2.9	2.21211	0	0	0	974.554	32.8	44.5	0	20.6	0.01013	298.9	34.15	34.95	3.1	0	0.1	0	834.68		62.3	0	12.9
2011-05-08	0	0	0	1002.22	1000.8	60	0	22.6	0.01528	272.2	30.65	31.1944	1.5	0.257222	0	0.5	0	995.025	1007.8	75	0	35.3	0.01674	264.5	28.2	27.5	2.5	2.26356	0	0	0	974.073	33.8	45.5	0	20.4	0.01041	297.6	33.8	34.35	2.2	0	0		833.666		53.2	0	12.8
2011-05-09	43.9	0.1	19.812	1001.94	1000.7	60.3	0	22.4	0.01657	277.7	31.7	29.6389	2.6	0.514444	0	3.4	2.032	994.365	1006.9	76.8	0	34.8	0.01672	244.6	26.95	27.4444	3.6	2.93233	0	0	0	974.917	30.6	41.5	0	20.2	0.00986	300.3	33.75	33.75	2.4	0	0	0	833.617		62.9	0	12.7
2011-05-10	0	0.3	16.764	1001.99	1001.3	68.4	0	22.2	0.01851	270.3	31	28.8333	4.3	2.16067	25.4	15.4	20.066	994.227	1006.5	82	0.7	34.8	0.01783	254.1	26.9	26.5	3.4	2.88089	0	0	0	975.817	33.9	44.5	0	20.1	0.01093	291.1	33.9	34.8	1.9	0	0.6		834.002		71.7	0	12.6
2011-05-11	15.9	5.7	24.638	1002.83	1002	79.5	0	22.3	0.02001	152.6	29.2	26.8056	4.3	1.64622	0	23.5	17.018	994.856	1006.9	86.3	1.7	36.3	0.01763	91.1	25.85	26	4.3	3.54967	0	0	0	975.923	35.3	40.5	0	20	0.01119	296.2	33.3	33.2	2	0	0.2		834.195		61.7	0	12.5
2011-05-12	0	0	0	1004.04	1003.2	74.6	0	22.5	0.02021	262.9	31	28.3056	4.2	0.874556	47.7	28	1.016	994.56	1006.7	74.5	1	36.7	0.01548	248.5	25.8	26.5556	4.5	2.82944	0	0	0	975.992	36.9	50	0	19.8	0.01196	276.5	34.25	34.45	1.8	0	0	19.558	835.64		55.4	0	12.4
2011-05-13	15.9	6		1003.75		79	0	22.5	0.02064	138	30.3		3.7		0	1.1	0	993.686	1005.9	70.1	0	36.1	0.01461	241.9	26.4	27.3889	3.4	3.29244	0	0	0	976.148	38.3	45	0	19.7	0.01227	295	34.25	34.05	2.1	13.2	3.1	0	835.335		58.6	0	12.4
2011-05-14	0	0.2		1004.77		72.3	0	22.6	0.01932	260.8	30.65		3.6		9.5	18.7	3.048	994.812	1007.1	80.2	2.4	35.7	0.0164	135.7	26	26.4444	2.3	2.21211	0	0	0	975.948	40.5	46	0	19.6	0.01343	263	34.65	33.75	1.9	0	0	0	835.832		56.7	0	12.4
2011-05-15	0	0		1007.15		69.5	0	22.4	0.01892	261.1	30.7		3		9.5	6.1	22.098	995.204	1007.9	82.6	0.3	36	0.01655	174	25.65	26.3611	3.5	3.54967	0	0	0	976.986	41.7	51	0	19.5	0.01346	276.7	34.35	33.9	2.5	0	0	0	838.079		68.5	0	12.2
2011-05-16	0	1.3	0.508	1009.18	1008	66.3	0	22.2	0.01831	258.5	31.3	31	2.6	0.360111	0	0	2.032	994.689	1006.9	83.7	0	35.2	0.01735	246	26.1	26.75	3.2	2.315	0	0	0	978.568	47.2	56	0	19.4	0.01462	290.4	33.7	33.35	2.4	0	3.7	0	840.152		70.8	0	12.2
2011-05-17	8.8	8.3	0.508	1007.65	1006.6	66.4	0.2	22.2	0.01839	269.8	31.85	31.1667	2.4	0.257222	0	0	1.016	995.287		83.1	0	34.5	0.01699	255.7	25.9	27.5	2.2	2.41789	0	0	0	978.706	50.2	49	0	19.3	0.01471	292.1	32.95	32.65	2.9	51.5	17.9		839.189		72.5	0.4	13
2011-05-18	17.6	7.7	0	1005.98	1004.9	66.5	0.1	22.9	0.01777	261.9	30.8	29.9167	2.3	0.874556	0	0.8	0	995.461	1007.9	83	0	34.1	0.01691	259.4	25.75	27.6944	2.4	2.67511	0	0	0	978.186	46.7	56	0	19.2	0.01446	250.9	33.85	33.3	2.1	51.5	31		837.152		68.3	0.6	15.4
2011-05-19	8.8	25.7	18.034	1004.2	1002.9	71.4	1.4	24.3	0.01759	265	29.55	24.8056	2.8	0.360111	0	2.1	11.938	996.143	1008.5	82.9	0	33.7	0.01722	248.1	26	26.6389	3.8	2.57222	4.9	1.7	0	976.886	42.9	56.5	0	19.2	0.01408	259.9	34.35	33.15	1.6	0	0		835.181		67	0	16.3
2011-05-20	0	0	0	1001.65	1000.2	74	0	24.7	0.01886	246.6	29.75	28.5278	3.4	0.874556	0	2.2	0	996.91	1009.4	82.7	0	33.5	0.01708	252.3	25.7	26.8611	4.1	3.90978	7.4	15.6	0	976.03	47.5	54.5	0.2	19.9	0.01517	230.9	33.25	32.8	2.2	0	4.3		832.611		71.5	0	16.3
2011-05-21	17.4	26.5		1000.32		77.5	1.2	25.5	0.02027	221.2	30.3		5.1		0	0	0	997.452	1010	77	0	33.2	0.01574	243.5	25.5	26.1944	5.5	3.96122	7.1	8.2	8.4	975.124	50.8	72.5	0.2	20.7	0.016	242.8	33.2	32.25	2	0	0	0	831.6		69.1	0	16.2
2011-05-22	8.7	34.3		1003		78.3	3.8	27.2	0.02037	197.3	30.55		4.9		0	0	0	996.848	1008.9	73.4	0	32.8	0.01517	260.8	25.4	26.5	5.2	3.85833	0	0	0	976.205	49.3	48.5	0	20.7	0.01487	281.6	32.8	30.35	2.7	0	7.5		834.316		53.5	0	16.2
2011-05-23	26.1	44.6	17.526	1003.13	1001.9	83.8	5.1	29.2	0.02104	161.2	29.1	27.1944	3.8	0.771667	0	0.6	0	996.53	1008.8	80	0	32.5	0.01664	230.2	26.1	27	4	4.47567	0	0	0	976.33	48.4	52.5	0	20.5	0.01553	245.1	32.6	32.85	1.8	0	0	0	833.985		58.1	0	16.3
2011-05-24	17.4	36.2		1003.6		81.6	6.5	31.1	0.0206	247.2	29.5		4.2		0	0	2.032	996.886	1009.1	81.9	0	32.2	0.01708	254.8	26.05	26.8056	4.2	4.26989	0	0.8	0	975.999	48.5	58	0	20.3	0.01508	263.1	33.6	34.3	2.6	0	0	0	834.28		79.4	0	16
2011-05-25	17.4	63.7	13.462	1004.03	1002.4	81.3	12	34	0.02065	246.3	29.45	29.1667	2.6	0.514444	0	0.6	7.874	997.186	1009.4	79.5	0	31.9	0.01666	235.3	26.2	26.3611	5.2	4.37278	3.5	0.7	0.2	975.48	48	62	0	20.1	0.01505	269.1	33.1	33.95	2	23.3	2.5	0	835.534		77.6	0	16
2011-05-26	0	0		1004.55		70.9	0	34.8	0.0183	269.3	29.65		2.6		0	3.3	0	997.729	1010.1	78.2	0	31.8	0.01641	240.5	26.1	26.75	5.3	3.85833	0	1.1	0	975.886	46.7	58	0	20	0.01487	269.5	32.8	33.75	2	19.3	13.6		836.402		67.4	0.1	16.3
2011-05-27	0	0.1	9.906	1003.96	1002.5	74.6	0	33.4	0.01875	259.9	29.75	30	3.3	0.668778	0	0	0	997.479	1009.7	76.5	0	31.6	0.01591	256.2	26.25	27	4	3.49822	5.5	0.4	0	975.442	45	49.5	0	19.9	0.01467	264.2	33.5	33.1	1.8	19.3	8.1		836.298		63.7	0	17
2011-05-28	0	1	2.794	1003.04	1001.5	70.9	0	32.6	0.01814	270.1	29.55	29.9722	2.4	0.360111	0	0.2	2.032	996.209		76.8	0	31.3	0.01634	259.4	26.55	26.5	4.5	4.32133	0	0.3	0.1	975.299	46	53.5	0	19.8	0.01472	229.3	32.65	34.75	2.9	0	1.5		835.533		65.2	0	17.2
2011-05-29	0	0	17.272	1003.51	1001.9	77.2	0	32.1	0.01863	161.5	28.75	29.9722	3.2	0.771667	0	0	0	996.54	1008.7	76.5	0	31	0.01641	255	26.45	27	4.9	4.26989	0	0	0	975.13	48.8	50	0	19.6	0.01557	262.6	33.4	33.9	3	0	0		835.806		64	0	16.9
2011-05-30	0	0		1002.16		82.2	0	31.6	0.01957	196.6	27.85		3.4		0	0	0	997.247	1009.4	79.9	0	30.7	0.0164	252	25.9	27.5556	5.2	4.21844	10.9	7.1	0	974.986	55.1	63.5	0	19.8	0.01637	246.1	33.45	34.85	3	0	0	1.016	834.369		68.8	0	16.6
2011-05-31	53.1	18.7		1001.32		77.9	1.3	32.6	0.0202	269.2	29.7		3.5		0	0	0	996.363		77.4	0	30.4	0.01613	256.9	25.95	26.5	5.8	4.26989	10.9	6.2	4.6	973.874	56.4	70.5	0	20.1	0.01691	284.7	32.25	33.3	2.8	0	1.4	0	832.756		66.6	0	16.5
2011-06-01	0	0		1002.69		77.2	0	32	0.0198	249.9	30.05		4.1		0	2.7	0	996.103	1007.8	77.3	0	30.3	0.01561	241.5	25.15	26.4167	5.6	4.63	12	7.4	1.8	974.068	53.5	68	0.1	20.6	0.01639	268.5	33	32.75	1.5	0	0	0	834.164		60	0	16.3
2011-06-02	7.3	17.5		1004.27		76.8	0.2	32.3	0.02051	245.2	30.2		3.3		0	10.3	0	996.441	1008.3	74.1	0.2	30.8	0.01521	204.1	25.2	26	5.5	4.42422	0	1.1	0	976.116	73.7	60	0	20.7	0.01724	122	27.1	32.1	2.6	0	3.9		835.908		60	0	16.3
2011-06-03	7.3	11		1003.82		72.3	0.3	32.9	0.01956	269.1	30.65		2.4		19.8	9.9	0	996.503	1008	77.9	0.2	31.1	0.01583	254.3	25.45	26.1944	5.1	3.39533	0	0	0	976.383	69.5	59.5	0	20.5	0.0173	225.3	29.45	30.7	2.7	23.1	9.2	0	835.554		58.8	0	16.5
2011-06-04	7.3	0.8		1002.45		73	0	32.5	0.01989	253.5	30.8		3.1		19.8	22.6	8.89	997.568	1007.9	80.7	1.3	31.6	0.01619	208.1	25.8	25.0556	3.3	3.34389	0	0	0.4	975.57	67.8	56	0	20.3	0.01729	132.1	29.15	30.75	2.2	0	0	0	834.382		50.3	0	16.5
2011-06-05	0	0	0	1003.17	1001.8	67.9	0	32	0.01894	271.1	31.15	31.9444	2.5	0.771667	0	0.1	0	997.235	1009.3	79.7	0	32.6	0.01547	263.7	25.4	26.5	2.4	2.16067	0	0	0	975.683	68.1	57.5	0	20.2	0.01718	196.4	30.35	32	3.1	0	0	0	835.163		65.8	0	16.2
2011-06-06	0	0		1003.48		67.8	0	31.5	0.01903	274.3	31.35		2.4		0	0.1	0	997.73	1009.7	73.8	0	31.9	0.01544	252.4	26.7	27.6389	4.6	3.60111	23.1	22.5	0	975.538	61.6	62	0.9	20.6	0.01696	260.5	30.45	32.35	3.3	24	9.7	0	835.808		59.1	0.1	16.8
2011-06-07	0	0.1		1002.99		67.3	0	31.1	0.01797	257.9	30.2		3.1		0	0	0	998.6	1011.2	75.4	0	31.4	0.01551	250.2	25.8	27.1389	4.7	4.167	0	0	0.2	975.84	63.8	60	0	21.8	0.01595	127.3	29.15	32.4	1.9	0	5.8	0	834.779		54.7	0	16.7
2011-06-08	0	0.1		1001.23		74.7	0	30.7	0.01827	216.2	28.85		3.1		0	8.1	0	998.817	1011.1	79.5	0.1	31.2	0.01626	213.1	25.65	26.6944	4.9	4.32133	0	3.5	0	975.269	56	50.5	0	21.7	0.01553	233.8	30.65	32	2.7	0	0		833.339		60.5	0	16.7
2011-06-09	0	1.6		999.427		75.5	0	30.5	0.01842	190.8	28.55		2.7		0	3.9	2.032	998.657		77.9	0	31.4	0.01604	234.5	26.3	26.3611	4.6	4.78433	0	0.2	0	974.644	53.9	48.5	0	21.6	0.01495	238.4	30.4	32.45	2.6	0	0	0	832.163		62.4	0	16.4
2011-06-10	0	1.4		998.679		75.1	0	30.4	0.01995	232.7	30.4		2.9		0	0	0	999.515	1011.5	77.6	0	31.1	0.01568	205.5	25.7	26.0556	3.6	3.75544	11.6	5.1	0	974.65	51.8	50	0	21.6	0.01449	228.7	30.35	32.6	3.7	0	0.5		831.128		66.6	0	16.2
2011-06-11	29	24.3		999.404		73.3	2.5	32.1	0.02017	236.4	31		3.4		0	0	0	998.695	1011.4	80	0	30.7	0.01571	250.4	25.55	24.75	3.7	3.13811	6.5	5.8	0	975.357	53.6	53	0	21.7	0.01475	172.8	30.2	32.25	3.3	0	0	0	831.764		67.3	0	15.9
2011-06-12	0	0		1000.9		74.7	0	31.5	0.01948	257.9	29.95		2.8		0	0	0	998.119		81.1	0	30.4	0.0167	247.6	25.85	27	4.9	4.93867	0	0	0	975.619	52.5	50	0	21.8	0.01466	203.9	30.9	31.4	3.9	0	0		833.168		73.4	0	15.7
2011-06-13	0	3.6		999.966		71.6	0	31.2	0.01919	268.2	30.45		2.8		0	0	0	998.775	1011.1	76.2	0	30	0.01482	257.5	24.75	26.5	4.9	4.26989	0	0	0	976.225	51.2	55.5	0	21.5	0.01431	190.4	30.65	31.8	4.6	0	0.1		833.071		74.2	0	15.5
2011-06-14	19.3	31	0.254	998.353	997.5	73.8	1.2	32.5	0.01976	266.3	30.35	30.3889	3	0.668778	0	0	0	998.034		74	0	29.7	0.01438	253.4	25.55	26.5	3.6	3.60111	0	1.2	0.4	975.819	50	49.5	0	21.3	0.01408	262.1	31.65	31.35	6	0	0	0	831.997		73.9	0	15.3
2011-06-15	9.7	24	2.032	996.366	995.1	77.2	0.6	34.1	0.01998	228	29.95	30.6111	4.8	1.90344	0	0	0	996.791	1008.7	66.3	0	29.4	0.01282	255.1	25.2	26.5556	3.7	3.90978	0	0	0	977.053	58	49	0	21.1	0.01381	50.7	27.05	31.4	3.5	0	0	0	830.763		75.1	0	15
2011-06-16	0	2.2		993.59		84.1	0	33.9	0.01891	92.8	27.95		8.3		0	4.8	0	997.28	1009.1	73	0	29.3	0.01454	217.7	25.05	27.3611	4.9	3.704	0	0	0	976.22	49.9	45	0	21	0.01343	199	29.8	30.65	4.4	0	5.1		830.113		77.2	0	15.3
2011-06-17	45.7	20.7		994.602		83.2	1.8	34.6	0.01931	131.6	27.1		7.9		0	6.5	0	997.702	1009.8	77.9	0.1	29.6	0.01609	245.7	25.8	26	4.9	4.73289	0	0	0	975.157	50.6	49.5	0	20.8	0.01375	234.7	30.85	31.9	5.4	18.4	21.3		829.944		79.4	0.4	15.8
2011-06-18	45.7	59.8		996.128		80.8	7	35.9	0.01972	176.7	28.95		6.5		0	1.2	0	997.576	1009.9	81.9	0	29.4	0.0167	244.9	26	26.5556	3.9	3.704	0	0	0	974.263	49.9	44	0	20.6	0.01304	124.7	29.8	31.5	5.2	0	0.9		829.815		78.3	0	17
2011-06-19	11.4	0.2		997.265		80.3	0	36.1	0.0198	186.9	28.9		5.8		0	2	14.986	996.748	1009	80.7	0	29.3	0.01672	244.1	26.05	26.1389	4.3	4.06411	0	0	0	973.581	48	48	0	20.5	0.01312	275.6	30.15	32.45	4.7	36.8	19.6		829.274		80	0.5	18.5
2011-06-20	0	2.3		999.128		80	0	34.8	0.02044	252.4	29.1		4.4		0	0.6	0.508	997.356	1009.5	81.8	0	29	0.01648	242.1	25.7	26	5.1	4.93867	0	0	0	974.656	46.3	43	0	20.3	0.01281	271.5	30.9	32.8	4.7	0	0.1		830.722		75.5	0	18.4
2011-06-21	0	0	0.508	1000.18	998.9	77.8	0	34	0.01937	208.6	28.9	30.4444	3.7	0.771667	0	0	0	997.664	1009.5	75.5	0	28.7	0.01523	251.9	25.9	26.8889	4.3	4.63	0	0	0	974.962	44	41	0	20.2	0.01254	282.2	31.05	33	4.8	0	8.5	0	831.706		78.1	0	18.7
2011-06-22	0	0.8		998.865		77.9	0	33.5	0.02009	212.9	29.6		2.9		0	0.1	0.508	998.338	1010.2	77.4	0	28.4	0.01591	248.7	25.95	26.5	4.3	4.32133	0	0	0	973.805	43.2	44.5	0	20	0.01282	282.5	31.75	33.3	4.9	0	6	0	831.124		81.6	0	18.8
2011-06-23	10.7	4.4		998.116		74.1	0.1	33.3	0.01952	248.7	30.15		3.1		0	3.8	0	997.937	1010.5	81.3	0	28.2	0.01643	236.2	25.65	27	4.7	4.63	0	0.1	0.6	973.706	49.9	54	0	19.9	0.01447	263.4	31.4	32.9	4.6	8.6	20.9		830.917		80.3	0.8	19.2
2011-06-24	16	31.2	10.414	997.666	996.8	76.9	2.4	34.5	0.02085	251	30.6	28.9444	2.2	0.257222	51.1	7.5	11.938	997.342	1009.5	80.2	0.3	28.2	0.016	181.1	24.9	25.5556	4.3	3.49822	6.6	13.6	0	973.587	52.1	46	0.2	20.4	0.0149	261.1	31.15	31.95	3.5	25.8	55.6	5.588	830.484		86.3	1.6	22.9
2011-06-25	21.3	18.4	2.286	996.741	995.4	74.4	0.5	35.5	0.01967	237.1	29.65	30.9444	2.8	0	0	0.2	0.508	997.364	1009.1	77	0	28.6	0.01558	239	26	26.5	3.4	2.46933	9.9	0.3	0	973.175	51.3	44	0	20.7	0.01455	235.9	31.9	32.35	4.5	17.2	31.2	0	830.11		82.7	0.7	26.9
2011-06-26	40	16.9	19.304	997.866	996.3	76.8	0.9	36.1	0.01959	257.5	29.65	32.9167	3.4	0.874556	0	0	0	997.433		76.7	0	28.2	0.01566	245.2	26	26.5	4	3.704	0	0	0	973.925	50.7	51	0	20.4	0.01407	221.6	30.9	32.65	4.3	18.8	29.7		830.845		81.3	1.3	29.1
2011-06-27	30	11.8		998.478		78.6	0.7	35.5	0.01955	180.7	29.25		4		0	0.2	0	997.377		77.9	0	27.9	0.01594	249.6	25.7	25.8889	4.6	5.093	0	0	1.6	974.795	54.5	49.5	0	20.2	0.01384	155.8	28.95	31.5	4.7	56.5	18.2		830.678		82.1	0.2	30.1
2011-06-28	30	5.5		999.889		83.4	0	35.2	0.01968	138.2	28.35		4.5		0	5.3	2.032	997.88	1010.2	80	0.1	28	0.01615	243.1	25.45	25.6389	3.6	2.36644	0	0	0	974.739	54.5	46	0	20.1	0.01356	89.4	28.6	31.35	4.4	0	1.7		830.253		82.2	0	29.8
2011-06-29	50	42.1		1001.18		82.7	2.7	36.8	0.01982	177.7	28.75		3.9		39.9	15.6	6.096	997.463	1009.7	80.3	0.8	28.4	0.01613	228.8	25.8	25.3611	3.8	2.57222	0	0	0	975.031	45.6	43.5	0	19.9	0.01259	283.7	30.8	32.2	3.9	0	11.1		831.461		84.9	0.1	29.7
2011-06-30	20	36.8		1001.09		83.5	3.4	37.6	0.02032	210.1	29.25		4.6		0	0.5	14.986	997.131	1009.2	81.8	0	28.8	0.01643	245.1	25.35	25.8889	5	4.21844	0	0	0	975.387	43.3	42	0	19.7	0.01272	256.1	31.5	33.25	2.4	18.8	29.6		831.084		88.1	2.4	31.9
2011-07-01	34.1	65.6		1000.24		85.2	12.6	38.7	0.02065	179	28.95		3		0	0	0	997.098	1009.3	73.1	0	28.4	0.01428	258.2	24.6	25.5	5.5	4.99011	4.1	12.3	12.4	975.444	51.9	66	0.1	20	0.01493	272.8	31.45	32.1	3.3	0	1.6		830.696		89.6	0	30.9
2011-07-02	17.1	31.1	21.082	1000.05	999	84.8	0.6	39.1	0.02046	183.2	28.75	26.2222	3.9	0.257222	0	0	0	996.911	1008.8	73.1	0	28	0.01433	253.8	24.95	26	4.6	3.85833	16.2	10.4	44.4	975.92	56.7	64	0.2	21.1	0.01488	244.4	29.75	30.85	4.5	79.7	48.5		830.794		90	1.5	32.6
2011-07-03	0	0.5		1001.53		85.8	0	37.6	0.01979	155	28.15		2.1		0	0.7	0	996.948	1008.8	75.7	0	27.7	0.01496	199.2	24.8	26.5556	5.3	4.99011	16.2	5.9	1.2	976.139	55.4	86.5	0	21.1	0.01459	217.8	29.35	28.85	3.3	0	5.1		832.057		86.1	0	33.1
2011-07-04	8.5	0.7	0	1003.92	1002.7	86.6	0	36.5	0.01963	154	27.5	29	4.1	0.874556	0	4.9	0	997.225	1009.2	75.5	0	27.7	0.01519	247	25.4	26.5556	5	4.47567	8.1	8.1	14.4	975.688	50.7	74.5	0.1	21.4	0.01422	246.7	30.95	29.4	4	0	1.9	0	834.64		92.5	0	32.1
2011-07-05	0	0		1005.4		79.6	0	35.8	0.01892	263.8	28.45		3.4		23.6	2.1	26.924	998.458	1010.4	79.6	0	27.6	0.01579	249.4	25.3	25.6389	4.2	2.88089	20.3	25.6	10.8	974.695	54.6	63.5	1.9	22.1	0.01425	145.9	29.85	28.85	2.9	0	1.9		835.992		85.3	0	31.3
2011-07-06	0	0	0.508	1004.88	1003.4	78.8	0	35.2	0.01872	268.8	28.4	29.3056	4	0.874556	0	19	0.508	998.553	1010.4	80.6	0.8	28.6	0.01603	250	25.6	26.3056	4.1	3.44678	15.1	17.7	1.2	973.775	50.8	58	0.4	24	0.01403	262	30.8	29.9	3.7	0	0		835.463		80.6	0	30.6
2011-07-07	0	0.6		1006.19		80.1	0	34.8	0.01895	209.6	28.05		4		0	6.9	0	997.755	1009.9	82.4	0	29.1	0.01649	248.7	25.55	26.6944	4.1	4.21844	10.1	5	1.4	975.619	49.2	65.5	0	24.8	0.01347	217.3	30.3	30.25	2.8	0	1.1		835.426		84.9	0	30.1
2011-07-08	0	0	6.604	1006.51	1005.2	81.5	0	34.4	0.01984	238.9	28.5	30.3889	4	1.28611	0	8.9	2.032	997.635		83.9	0.4	29.4	0.01671	231.4	25.35	25.8056	3.8	2.98378	0	0	0	977.844	45.7	56.5	0	24.6	0.01302	247.5	31.2	30.25	3	0	0	0	836.284		85.1	0	29.6
2011-07-09	0	0		1003.5		78.8	0	34.1	0.01964	267.9	28.95		3.3		0	4.9	7.874	999.057	1011.2	82.4	0	29.4	0.01621	250.7	25.15	25.6389	4.3	3.96122	0	0.1	0	977.606	44.6	60	0	24.2	0.01287	258.5	31.4	30.85	3.4	51.2	6.1	0	834.296		81.3	0	29.3
2011-07-10	0	0		1000.91		78.4	0	33.8	0.02043	267.8	30		3		0	6.5	2.032	999.622	1011.7	76.3	0.1	29.5	0.01475	250.5	24.7	26	6.1	6.12189	0	0	0.2	976.193	42.1	48.5	0	23.9	0.01235	260.4	31.85	31.45	3.7	0	12.6		832.804		81.5	0.1	29.6
2011-07-11	16.4	12.5	7.112	998.941	997.9	76.9	0.3	34.3	0.02061	263.7	30.45	31.75	2.6	0	0	0.1	0	999.092	1010.9	80.1	0	29.2	0.01553	205.3	24.45	26	5.4	5.24733	6	9.5	0	974.55	49.9	57	0	23.9	0.01435	243.4	31.75	31.95	4.4	13	9.7	4.064	831.848		83.3	0.2	30.2
2011-07-12	9.4	16.5		999.578		78.8	0.3	34.8	0.02061	239.5	29.65		2.9		0	5	4.064	998.52	1010.6	84.3	0	29.1	0.0158	211.9	24.1	25.5	3.1	3.18956	0	1.6	0.6	972.506	49.4	54	0	24	0.01381	233	30.85	31.5	5.1	14.9	10.2	0	832.131		80.8	0.1	30.6
2011-07-13	0	1.7		1000.41		77.3	0	34.8	0.01996	236.1	29.75		4.1		0	10.1	5.08	997.744	1009.9	79.8	0.1	29.2	0.01531	236.2	25	24.8611	4.8	3.49822	18.1	0.3	0	972.707	51.8	53	0	23.7	0.01369	176.4	30.2	30.6	5.3	26	19.1		832.475		84.6	1	31.4
2011-07-14	0	1.4		1000.2		80.5	0	34.3	0.02017	237.3	29.25		4.6		0	0.3	0	996.864	1009	76.4	0	29.4	0.01455	254.7	24.25	25	5.3	4.37278	0	0.4	0	973.475	49.5	55	0	23.4	0.01311	237.8	31.1	29.85	5.2	39.1	4.8		832.176		83.1	0	31.8
2011-07-15	32.8	26.4		1000.3		79.9	1.6	35.1	0.02015	212.3	29.55		3.8		0	0.7	0	997.434	1009.8	71.5	0	29	0.01393	259.1	24.6	24.8889	4.3	3.65256	0	0	0	973.438	52.5	54.5	0	23.2	0.01398	168.2	29.9	30.2	4.8	13	4	22.606	831.754		83.6	0	31.5
2011-07-16	12.4	7.3		999.99		78.9	0.2	35.7	0.01989	207.2	29.35		3.8		64.4	16.9	43.942	998.499	1011	82	0.8	29.6	0.01581	198.1	25	25.6111	3.9	2.315	6.3	9.8	0	973.014	62.6	54.5	0.1	23.4	0.01526	133.4	29	31.2	3.9	15	0.3	0	831.66		80.8	0	30.9
2011-07-17	12.4	13	0	999.14	998	81.5	0.2	35.3	0.02019	209.7	29.05	30.3056	4.8	1.54333	0	6.2	0	998.732		83.1	0.1	29.8	0.01632	221	25.4	25.1389	2.6	3.44678	0	0	2.6	972.951	62.8	55.5	0	23.6	0.01592	184	29.6	29.95	3.5	0	2.5	0	831.197		85.5	0	30.6
2011-07-18	24.8	22.9		998.153		81.6	2.2	36.5	0.02059	233.6	29.15		4.9		0	0.1	0	997.967	1010.5	79.1	0	29.7	0.01572	256.1	25.5	25.75	3.5	3.65256	3.2	1.2	0	974.377	64.7	53	0	23.4	0.0159	156.8	29.25	30.6	3.7	0	2.6	0	830.06		81.1	0	30.1
2011-07-19	49.6	38.7	51.562	997.228	995.8	87.7	5.8	37.2	0.02096	142.1	28.95	28.3333	3.3	1.13178	0	1.1	0	998.702	1010.6	73.6	0	29.3	0.01457	262.4	25.35	25.8611	4.5	3.80689	3.2	2.8	0	975.132	59	53	0	23.3	0.0153	192.8	30.05	31.45	3.8	44.9	18.3		828.907		87.8	0.6	30.2
2011-07-20	0	2.6		995.715		83.2	0	36.5	0.02039	227.6	28.8		3.9		0	0.8	0	998.784	1011.1	74.1	0	28.9	0.01468	259.9	25.2	25.5	5.6	5.14444	3.2	2.4	0	974.945	56.3	54	0	23.2	0.01482	215.1	29.9	31.45	4.5	0	1.5		829.469		84.2	0	31.1
2011-07-21	0	5.3	33.274	995.74	994.1	82.3	0	35.9	0.01974	208.8	28.8	27.75	6.2	1.64622	0	0	0	998.779	1009.8	72	0	28.6	0.01447	261	25.4	25.5	5.2	4.57856	6.6	4.1	0	975.477	63.1	54	0	23.3	0.01541	164.6	28.25	31.3	4.1	0	2.7		828.903		84.3	0	30.7
2011-07-22	0	0		999.677		82.1	0	35.2	0.01957	147.2	27.75		4.5		0	0	0	998.826	1011.3	72.9	0	28.2	0.01496	259.6	26	27	4.3	3.49822	6.6	7.6	0	975.108	58	55.5	0.1	23.5	0.0148	167.7	29.65	30.4	3.9	19.1	4.2	0	829.97		90	0	30.6
2011-07-23	0	0	0.762	1001.84	1000.1	80.6	0	34.7	0.0191	202	28.3	29.1944	3.3	0.771667	0	0.1	0	998.889	1010.2	73.8	0	27.8	0.01525	253.5	26.05	26.75	5.1	4.21844	4.4	7.2	0	974.877	62.5	52	0.2	23.7	0.01525	166.8	28.55	31.15	3.6	0	0.1		832.486		88.6	0	30.3
2011-07-24	0	0.1	0	1003.34	1001.7	77.8	0	34.3	0.01867	246	28.6	30.3611	2.7	0.257222	0	0.1	0	1000.16	1011.6	71.6	0	27.5	0.01421	261.2	24.75	25.1389	6.1	4.26989	6.6	7.9	0	974.12	54.8	51.5	0.1	24	0.01421	230.2	29.45	31.45	3.8	19.1	2		834.847		83.9	0	29.9
2011-07-25	37	20.2	0	1005.45	1004.2	69.2	3.3	34.9	0.01773	267.2	29.5	30.25	2	0	0	1.2	0	999.338	1011.2	71.8	0	27.2	0.01411	255.4	24.95	26	5.3	4.21844	0	7.3	21.4	974.92	60.5	79.5	0.1	24.6	0.01557	260.4	29.85	30.65	2.4	19.1	0.1		837.167		85.2	0	29.7
2011-07-26	0	0	0.508	1005.81	1004.6	80.6	0	34.9	0.01954	109.9	28	30.1111	2.6	0.257222	0	8.7	0	998.16	1009.3	70.1	0.1	27.4	0.01382	262.8	25.1	26.1111	5.7	4.63	5.7	2.9	5.8	976.002	62	79.5	0	24.6	0.01566	227.9	29.9	29.45	2.2	0	0		836.914		86.4	0	29.5
2011-07-27	0	0	0	1004.34	1002.8	76.7	0	34.3	0.01912	251.3	29.05	31.2222	2.4	0.514444	0	1.6	0	997.085	1009.3	68.2	0	27.4	0.01326	269	24.65	25.5	5.8	4.73289	7.6	20.9	33.8	975.608	59.4	84.5	1.4	24.8	0.01504	250.6	29.2	30.2	3.6	0	2.3		834.993		90.5	0	29.5
2011-07-28	0	0		1002.4		76.7	0	33.9	0.02018	254.8	30.1		2.8		0	0	0	996.151	1006.9	71.7	0	27	0.01424	265.8	24.95	25.5	5.4	4.73289	1.9	8.9	20.4	975.283	60.4	68.5	0.1	26.3	0.01488	188.2	28.1	28.6	3.5	0	0		833.888		88.8	0	29.4
2011-07-29	0	0	0	1002.3	1000.6	84.2	0	33.6	0.01986	112.1	28.35	31.6667	2.5	0.257222	0	0.2	0	995.448	1007	70.8	0	26.7	0.01414	265.2	25.45	26.6389	5.6	4.93867	1.9	2	0.2	974.771	61.6	74	0	26.2	0.01508	172.2	28.2	29.9	2.9	0	0.2		833.31		88.8	0	29.3
2011-07-30	0	0	4.064	1000.35	999.4	76.6	0	33.4	0.01972	230.2	29.65	31.6111	2.6	0.257222	0	0	0	995.716	1008.1	78.2	0	26.4	0.01579	237.7	25.4	27.6389	5.5	5.19589	0	1.6	1.8	974.671	70.1	64.5	0	26.1	0.01654	215.5	28.8	29.85	3.3	0	7.6		831.576		90.6	0	29.6
2011-07-31	0	0.2		998.467		72.9	0	33.1	0.02061	261.6	31.05		1.3		0	0	6.096	996.664		80.4	0	26.1	0.01615	238.9	25.45	26.1111	5.2	4.06411	1.9	0	1.8	974.44	66.7	64	0	25.9	0.01576	165.5	28.35	28	3.5	0	13		831.035		90.2	0.2	30.6
2011-08-01	0	2.5	0	997.167	996.1	75.9	0	33	0.02135	254.1	31.05	31.5	1.7	0.257222	0	0.1	14.986	996.757	1008.8	78.5	0	25.9	0.01567	262	25.55	25.8056	4.7	4.32133	0	0	1.2	974.732	53.7	58	0	25.5	0.01374	242	29.8	28.35	4.2	9.5	4.5		830.512		84.4	0	30.8
2011-08-02	20.6	52.3		997.841		79.1	6	34.5	0.02168	222.1	30.45		2.4		0	0	0	997.282	1008.8	76.6	0	25.6	0.01532	268	26.1	26.4444	4.6	3.90978	3.8	4.1	0	975.253	69.8	68	0	25.4	0.0162	129.2	27.9	30.05	3.1	0	7	1.524	831.409		85.6	0	30.9
2011-08-03	13.7	4.9		999.24		78.5	0	36.2	0.02038	245.2	29.85		4.3		0	0	0	998.751	1010.9	79.1	0	25.4	0.01554	216.3	25.7	25.5556	4.1	3.39533	5.8	0.4	0.4	976.091	75.9	62.5	0	25.4	0.01687	132.2	26.95	29.5	2.8	0	4.7	0	832.154		82.5	0.1	31
2011-08-04	6.9	10.7	0	998.89	997.8	80.2	0.6	35.7	0.02047	252.6	29.7	30.5	3.8	0.874556	0	0	0	999.838	1012	80	0	25.1	0.01595	260.6	25.85	26.3889	4.8	4.63	0	0.4	0	976.034	63.6	57.5	0	25.2	0.01545	232.8	28.7	29.1	3.9	28.5	20.2		831.214		88.2	0.9	31.9
2011-08-05	34.4	65.5		999.003		83.4	13.1	37.2	0.02067	191.4	29.25		3.5		0	0	0	1000.11	1011.4	78.9	0	24.9	0.01588	176.3	25.85	26.1111	5.1	5.45311	3.8	6.9	2.4	975.101	60.6	62	0	25.2	0.0157	271.2	29.55	29.75	3.8	28.5	48.2		830.833		85.7	2.3	33.1
2011-08-06	20.6	12.9		998.327		82.5	0	37.5	0.02006	211.7	28.85		4.2		0	0	0	1000.81	1012.2	74.6	0	24.7	0.01475	273.7	25.3	25.3611	6.1	5.86467	0	0.3	0	974.501	58.9	64.5	0	25.1	0.01525	238.9	29.5	30.5	3.6	76.4	33.5		830.904		91.7	1.4	35.8
2011-08-07	20.6	39.7		998.227		85.4	7	37.7	0.02029	143.2	28.45		4.6		0	0	0	1000.16	1012.5	70.7	0	24.5	0.01408	277.5	25.6	26.5	5.3	4.26989	4.7	0	0	974.151	58.4	74	0	24.7	0.01517	223.6	30.25	30.5	3.4	0	1.2		831.088		95.9	0	34.6
2011-08-08	34.4	9.4		1000.33		86.4	0.2	37.5	0.01953	117.1	26.9		5.3		0	0	0	999.385	1011.1	69.6	0	24.2	0.01407	278.4	25.6	26.5	5.5	4.06411	9.3	13	15.4	974.576	58.2	60.5	0.2	24.9	0.01525	219.9	30.1	30.65	3.2	0	6.1	8.89	832.635		86.1	0	33.7
2011-08-09	41.3	20.9	80.264	1002.38	1000.3	89.1	0.3	37.3	0.01994	146.7	27.6	26.5	4.3	0.771667	0	0	0	998.589	1010.4	72.3	0	24	0.01473	276.2	26.35	26.5	4	3.90978	4.7	2.2	10.6	975.47	61.6	69.5	0	25.3	0.01602	272.6	30.55	29.9	2.6	25.5	0.6	0	833.165		86.7	0	33
2011-08-10	20.6	32.8		1002.75		87.7	3.7	37.7	0.01959	135.1	27.05		3.6		0	0	0	997.979	1008.7	71.8	0	23.7	0.0149	274.4	26.5	26	4.3	4.167	14	17.5	0	976.214	65	68	1.6	26.6	0.01654	218.4	28.95	30.95	2.4	0	0.6	0	832.733		85.4	0	32.2
2011-08-11	0	0		1000.28		81.8	0	37.3	0.01912	246.4	27.8		4.1		0	0.3	0	997.675		75.7	0	23.5	0.01598	265.1	26.8	26.8611	5.2	5.14444	9.5	18.3	9.6	975.785	76.1	69.5	0.7	27	0.01726	102.5	26.95	30.4	3.4	0	1.2		832.38		85.3	0	31.7
2011-08-12	0	0.4		999.452		79.8	0	36.1	0.01894	229.1	28.35		5.1		0	1.2	0	998.152	1010.4	73.4	0	23.3	0.01509	274.4	26	26.6111	5.6	5.60744	4.2	0	3.4	974.14	68.9	73.5	0	27.6	0.01659	206	27.85	29.1	3.2	0	1		831.917		84.6	0	31.3
2011-08-13	0	5.9		1002.84		81.4	0	35.7	0.01924	181.8	28.1		4.5		0	0	0	997.647	1009.5	72.7	0	23.1	0.01503	256.2	25.75	26.3056	6	5.91611	0	0	0	973.695	61.1	60.5	0	27.3	0.01571	217.9	29.7	29.4	3.1	46.4	3.2		833.035		84	0	31
2011-08-14	19.4	15.6	8.382	1006.54	1005	80.5	1.5	36.4	0.01944	195.5	28.5	28.7222	3.7	0.617333	0	0	0	997.471	1009.1	75	0	22.9	0.01533	268.4	25.9	26.0556	5.5	4.83578	4.2	2.8	0	977.052	61.4	60	0	27.1	0.01523	200.4	29.3	30.5	1.9	0	0		836.129		86.4	0	30.8
2011-08-15	38.9	21.9		1006.06		83.5	1.5	36.1	0.01976	143.7	28.1		3.6		0	0	4.064	997.036	1008	71.9	0	22.7	0.01495	275.8	26	26	6	4.68144	4.2	5.7	0	977.465	66.6	69	0	27.1	0.0169	270.5	29.6	29.35	1.9	0	2.6		834.79		86.6	0	30.5
2011-08-16	58.4	105.8		1004.97		90.3	26.9	39.4	0.02057	99.8	27.65		3.6		0	0	0	997.907	1009.8	67	0	22.5	0.01345	283.2	25.4	25.75	5.9	5.40167	0	3.2	2.8	976.596	68.3	80.5	0	27	0.01679	257	28.95	29.95	2.7	0	8.2		833.007		91.1	0.1	31.1
2011-08-17	29.2	27.5		1004.41		87.4	0.4	39.5	0.01967	159.9	27.05		2.8		0	1	0	997.819	1009.6	69.5	0	22.3	0.01403	274	25.35	25.5	6.2	5.91611	9.6	16.5	10.2	976.078	77.5	83.5	0.3	27.5	0.01767	204.9	27.25	28.9	1.7	0	3.3		833.624		93.9	0	31.2
2011-08-18	7.3	0		1004.33		81.2	0	37.3	0.01912	241.2	28.25		2.7		9.3	8.3	0	996.796		70.3	0	22.4	0.01424	253.9	25.5	25.5	5.7	5.81322	14.5	18.4	1.6	975.785	73.4	72	0.4	29.3	0.01664	211.6	27.3	28.05	3.2	0	0.6		834.55		90.1	0	31
2011-08-19	7.3	5.5	4.826	1005.04	1003.8	79.6	0.2	36.5	0.01915	248.1	28.6	29.6389	2.4	0	0	0	0	996.092		70.7	0	22.5	0.01423	286.3	25.75	25.9444	6.2	5.86467	9.6	23.3	0	975.722	71.1	74	0.9	30.5	0.01613	166.9	27.1	28.45	2.8	0	0		836.276		85.4	0	30.7
2011-08-20	0	2.6		1005.41		78.4	0	36	0.01953	252.4	29.65		1.8		0	0	0	996.471	1007	72.7	0	22.3	0.01457	278.8	25.65	25.5	6	6.12189	19.3	14	0	975.928	73.9	65.5	0.6	32.1	0.01675	203.5	27.6	28.3	2.5	0	0	2.794	836.939		80.4	0	30.3
2011-08-21	16.6	52.7		1004.99		81	8.1	37.3	0.02055	239.7	29.7		1.8		0	0	0	997.496	1007.8	71.1	0	22	0.01442	280.8	26	26.3611	5.9	6.07044	7.8	23.1	4.4	976.116	77	80.5	0.7	33.1	0.0173	191.9	27.05	29.4	1.9	18.3	16.6	0	836.226		84.4	0.2	30.5
2011-08-22	12.4	10.2		1005.35		81.7	0	37.7	0.0203	216.5	28.8		2.7		0	0.1	0	998.305	1009.3	77	0	21.8	0.01553	235.2	25.6	27.0556	5.7	5.65889	3.9	3.1	0	976.653	73.7	75.5	0	33.9	0.01736	237.4	27.95	27.65	1.8	0	12.9		836.228		88.2	0.1	31.5
2011-08-23	12.4	10.3	8.89	1004.48	1003.4	81.4	0	37	0.02013	241.8	29.1	28.6111	3	0.257222	0	0	0.762	998.987	1010	74.6	0	21.6	0.01526	259.4	25.85	25.8056	5.9	5.093	7.8	5.2	0.2	976.378	71	68	0	33.9	0.01708	231.7	28.6	29.5	1.8	36.7	16.5		836.019		93.1	0.2	32.5
2011-08-24	12.4	27.3	37.338	1004.5	1003.1	86.6	1.3	37.5	0.0201	132.5	27.6	27.4722	3	0.257222	0	0.2	0	999.554	1012.1	72.4	0	21.5	0.01467	283.2	25.75	25.5	6.3	6.482	11.8	18.4	12.2	975.715	73.2	71.5	1.4	35.1	0.01724	157.6	27.95	30.1	2.2	0	9.9	8.89	835.299		92.2	0.1	32.9
2011-08-25	4.1	1.9	0.508	1003.99	1002.7	82.9	0	37	0.01971	216.3	28.55	28.9444	3.4	0.257222	0	3.4	0	999.414	1011.2	70.6	0	21.4	0.01461	288.2	26.2	26	5.1	5.35022	7.8	14.8	3.6	976.459	73.3	72	1.5	34.7	0.01717	198.2	27.5	29.6	2.6	0	6.1	6.35	835.787		97.5	0.1	32.9
2011-08-26	0	1.3	5.334	1003.64	1002.2	80.9	0	36	0.01963	228.2	28.65	29	3.3	0.514444	0	11.5	7.112	1000.03	1012.5	74.8	0.2	21.8	0.01539	277.4	26.2	25.5556	5.9	5.24733	8.2	10.4	52.4	976.753	68.9	75	0.2	35.9	0.01653	189.4	28.3	28.35	2.8	46.6	0	0	835.39		91.9	0	32.2
2011-08-27	0	0	0	1002.98	1001.3	82.1	0	35.4	0.01959	220.2	28.8	30.1389	2.7	0.874556	0	0.6	0	1000.05	1010.8	73.4	0	22	0.01499	276.8	25.85	26.25	5.8	4.99011	5.5	19.8	17.4	976.321	64.4	70	0.9	36.3	0.01542	264.9	27.95	28.4	3.5	0	0		835.007		83.4	0	31.5
2011-08-28	2.8	4.5		1002.39		76.6	0.1	35	0.01914	239.8	29		1.9		0	0	0	999.723	1012.3	69.4	0	21.8	0.01403	290.7	25.9	26.5	5.9	5.91611	0	0	0	975.434	65.4	59.5	0	36.1	0.01507	199.4	28	28.75	4	0	6.8	0	834.832		83.6	0	31.2
2011-08-29	0	0		1003.54		75.1	0	34.8	0.01959	248.1	29.85		2.2		0	3.1	0	998.837	1010.7	75.3	0	21.6	0.01538	246	25.6	26.6111	6.1	5.45311	0	0	0	975.711	79.1	63	0	35.3	0.01621	100.4	25.95	29.1	3.6	0	0		836.158		83.8	0	30.9
2011-08-30	8.5	4.3		1004.09		74.3	0.1	34.4	0.01918	248.7	30.15		2.3		0	0	0	998.934	1011.4	69.5	0	21.5	0.01387	293.3	25.2	25.5	6.9	6.58489	0	0	0	974.871	69.5	62	0	34.7	0.01612	170.7	27.65	28.3	3.6	0	4.4		836.105		81.5	0	30.6
2011-08-31	5.7	0		1004.05		79	0	34.3	0.01969	218	29.35		3.4		0	0	0	999.793	1010.6	69.8	0	21.3	0.01439	289.4	26.05	25.9444	6.3	5.24733	2.7	0.2	3.4	974.165	75.2	69	0	34.1	0.01727	189.8	27.35	28.55	2.7	0	2.2		835.745		82.9	0	30.4
2011-09-01	0	1		1003.6		80.5	0	34	0.01903	244.6	28.7		4.1		0	0	0	999.874	1011.3	69.9	0	21.1	0.01429	292.8	26.2	26	5.4	5.35022	15.5	19.6	0	974.191	81.3	63.5	1.3	35.3	0.0173	72.2	25.3	28.3	2.5	0	0.1		834.513		81.8	0	30
2011-09-02	14.1	6.8		1003.99		84.3	0.1	34	0.01906	180.3	27.55		3.4		0	0	0	999.306	1010.2	70.5	0	20.9	0.01439	293.4	26.05	25.5	5.6	6.07044	0	1.4	0.8	975.135	76.8	64.5	0	35.2	0.01704	136	26.65	29.5	2.6	0	1.6	0	834.195		86.8	0	29.7
2011-09-03	0	0	0	1003.39	1001.7	80	0	33.9	0.01939	244.5	28.9	29.3611	3.4	0.257222	0	0	0	998.678	1009.7	68	0	20.7	0.01417	293.5	26.5	26.5556	6	5.35022	0	0.2	0	975.735	71.7	61	0	34.7	0.01618	166.3	26.5	29.15	2.8	0	0.8		835.053		82.2	0	29.4
2011-09-04	0	0	1.524	1003.75	1001.7	80.2	0	33.5	0.0198	225.9	29.25	30.5	3.1	0.771667	0	0	0	998.691	1010	65.4	0	20.5	0.01367	291	26.55	26.8611	6.7	5.04156	0	0.6	0	976.259	66.6	60	0	34.2	0.01599	217.7	28.4	29.85	3.3	26.7	1.4		836.133		74.7	0	29.1
2011-09-05	0	1.4	0.254	1002.73	1001.2	77.3	0	33.3	0.01905	248.4	29.3	30.5556	3.8	0.977444	0	0	0	998.558	1010.9	67.9	0	20.3	0.01394	320.2	26	26.5556	6.4	5.19589	0	1	0	976.84	67.1	63.5	0	33.7	0.01596	247.6	27.7	30.05	2.4	0	6.6		834.81		77.9	0	29.2
2011-09-06	0	1.2	4.064	1001.56	1000.1	82	0	33.1	0.01992	246.8	29.05	29.8056	4.4	0.771667	0	0	0	998.495	1010.7	67	0	20.2	0.01358	322.9	25.95	26.0556	6	4.83578	2.8	0	0.8	976.996	67.6	61	0	33.2	0.0162	235.7	28.5	30.2	3.3	28.6	9.8		833.68		82.4	0.3	29.3
2011-09-07	0	3.4		1000.18		80.4	0	33	0.0191	200.5	28.35		5		0	0	0	998.661	1010.4	68.3	0	20	0.01372	305.8	25.65	26.5	6.6	6.32767	0	0	0	976.671	67	55.5	0	32.7	0.01622	251.8	28.45	30.45	3.4	0	10.4	0	832.36		85.2	0.2	30.3
2011-09-08	15.6	4.2		1001.13		81.5	0	33	0.0186	172.3	27.5		5		0	0	0	997.894	1010	69.1	0	19.9	0.01397	265.8	25.8	26	6.8	6.79067	8.3	6.6	0	976.459	69.3	66.5	0.1	32.6	0.01646	218.9	28.8	30.3	2.9	0	4.8		832.988		92.5	0.1	30.4
2011-09-09	0	2	1.524	1004.09	1002.2	78.8	0	33.1	0.01854	168.8	28.3	28.75	4.5	1.54333	0	0	0	996.946		68.6	0	19.7	0.01379	324.5	25.7	25.5	6.7	6.53344	8.3	17.3	5.6	977.085	74.6	63.5	1	32.9	0.01722	197.4	28.35	30.35	2.6	28.6	12		835.128		90.3	0.5	31.4
2011-09-10	0	1.9		1005.15		77.6	0	32.9	0.01864	227.8	28.9		3.5		0	0	0	997.751	1010	70.2	0	19.6	0.0141	300.4	25.65	26	6.9	6.37911	2.8	10.2	2	976.734	72.6	67	0.5	34.4	0.01682	249.4	28	30.1	2.2	0	6.1	0	836.305		86.2	0	31.1
2011-09-11	0	1.1	0	1003.43	1001.7	73	0	32.7	0.01846	248.9	29.4	30.5	1.4	0	0	0	0	1000.03	1011.4	71.3	0	19.5	0.01468	221.9	26.3	26.6111	5.7	6.12189	13.2	5	1.2	975.628	69.7	67.5	0.1	34.2	0.01634	235.6	27.9	29.6	2.3	0	4.4	0	835.658		84.8	0	30.9
2011-09-12	7	9.1		1002.55		72.1	0.2	32.7	0.01783	231.8	29.75		1.3		0	0	0	999.327	1011.8	67.1	0	19.3	0.01381	325.8	26.65	26.3611	5.7	4.21844	13.2	6	0.2	975.077	68.2	76	0	34.2	0.01631	267.4	28.3	29.8	2.7	35	8	0	835.602		84.1	0.1	30.8
2011-09-13	35.1	63		1001.84		77.6	10.5	34.9	0.02029	209.8	30.55		2.2		0	0	0	998.753	1010.8	65.9	0	19.2	0.01351	319.2	26.65	26.6944	6	5.71033	13.2	3.3	4.2	975.053	71.6	69.5	0	33.9	0.01667	232.3	28	29.45	2.2	17.5	7.3		834.991		80.7	0.1	31.2
2011-09-14	21.1	16.4	11.938	1002.6	1001.2	78.5	0.6	36.7	0.01893	162.1	28.85	29.6944	3.2	1.69767	0	0	0	998.436	1010.4	66.9	0	19.1	0.01381	316.7	27.1	26.5	5.4	4.52711	19.7	3.5	6.8	975.09	73.6	75	0	33.9	0.01713	218	27.55	29.2	2.4	0	4.5	0	834.343		81.6	0	31
2011-09-15	7	3.5		1002.4		84.5	0	35.8	0.01943	199.7	27.65		5		0	0	0	998.624	1010	71.4	0	19	0.01502	313.2	27.35	26.25	5.6	4.83578	6.6	5.7	0	975.559	75.4	62	0	33.7	0.01706	244	27.8	29.4	2.9	0	7.7		834.123		85	0.1	31.1
2011-09-16	37.2	23.5		1002.21		85.6	1.4	35.8	0.01959	130.6	27.65		4.7		0	0	0	998.145	1009.2	66.6	0	18.8	0.01419	291	27.2	26.6944	6.7	6.68778	15.3	6.3	3.2	976.365	71.9	60	0	33.8	0.01673	260.4	28.25	29.9	3	37.1	26.6		833.081		87.9	0.5	32.2
2011-09-17	24.8	29.1		1001.43		90.3	1.6	37.4	0.01999	113.3	27.1		4.5		0	0	0	997.506	1008.7	66.2	0	18.7	0.01386	323.5	26.55	26.5	7.2	8.07678	15.3	4.8	4.4	977.172	67.7	61.5	0	33.7	0.01599	242.9	28.25	30	2.4	37.1	15.3		831.248		86.3	0.3	33.4
2011-09-18	12.4	3.3		1002.39		86.2	0	36.6	0.01981	176.9	27.75		4.5		0	0	0	997.849	1010.1	63.1	0	18.6	0.01305	329.2	26.55	26.5	7.2	6.84211	7.7	0	0	978.078	67.3	67.5	0	33.5	0.01589	253	28.1	29.75	2.6	0	13.1		833.029		89.9	0.3	33.5
2011-09-19	0	0		1003.46		85.1	0	35.6	0.02034	217.5	28.5		3.8		0	0	0	997.5	1010.4	63.3	0	18.5	0.01315	325.5	26.6	26.25	6.7	6.019	30.7	16.5	1	978.891	71.6	71	0.3	33.8	0.01696	221.5	28.3	30.15	2.3	0	4.8		835.07		82	0.1	32.9
2011-09-20	24.8	28.2	0.508	1003.44	1002	82.6	4.1	35.4	0.02	206.5	28.9	30.3889	2.7	0.257222	0	0	0	997.497	1009.9	62.4	0	18.4	0.01269	330.3	26.25	25.5	6.1	5.65889	15.3	14.5	73.4	979.417	75.2	89	0.3	34.6	0.01698	192.5	27.35	29	2.3	0	2.4		835.148		85.2	0	32.4
2011-09-21	0	0	12.7	1002.38	1000.8	80	0	36.3	0.0188	230.9	28.2	29.2222	4.2	1.28611	0	0	0	997.989	1010.6	69.3	0	18.3	0.01406	321.9	26.15	26.1111	5.9	5.96756	0	0	0	977.953	67.2	72.5	0	34.9	0.01571	251.9	28.1	27.3	3.5	15	4.6		834.148		82	0	32.1
2011-09-22	0	0.4		1002.85		78.7	0	35.3	0.01849	223.9	28.25		4.2		0	0	0	997.954	1010.8	72.4	0	18.2	0.015	324.9	26.6	27	6	5.71033	0	0	0	977.29	61.5	69.5	0	34.3	0.01422	231.5	27.85	29.2	3.1	0	1.7		834.761		86.1	0	31.9
2011-09-23	0	0		1003.45		83	0	34.7	0.01927	190.7	28.1		4.8		0	0	0	997.466	1009.9	72	0	18.1	0.01536	316.6	27.4	27.8056	6.4	5.60744	0	0	0	977.053	55.8	57	0	33.7	0.01259	292.5	27.8	28.25	2.8	0	9.9		833.913		85.9	0.2	32.3
2011-09-24	0	1.1	11.176	1005.55	1004.2	81.6	0	34.4	0.01902	157.9	28.25	27.8889	4.1	0.977444	0	0	0	997.44	1010	71.1	0	18	0.015	328.1	27.35	26.8056	5.6	5.45311	0	0	0	978.191	59.3	58	0	33.1	0.01329	296.6	27.5	28.9	2.1	0	0.7		834.654		89.8	0	31.9
2011-09-25	0	1.1	0.508	1006.8	1005.2	83.5	0	34.2	0.01904	236.4	27.75	29.9722	4	0.874556	0	0	0	997.626	1010.2	70.8	0	17.9	0.01486	332	27.35	26.4444	5.2	4.63	0	1.4	0	978.891	59.6	65.5	0	32.7	0.01392	296.3	28.25	29.35	1.6	44.9	33.3		835.415		87.3	3.3	33.5
2011-09-26	0	0.4		1005.96		83.2	0	33.9	0.01944	233.3	28.05		3.8		0	0	0	998.313	1011	68.4	0	17.9	0.01441	327.9	27.6	27.5	7	6.945	0	0	0	979.015	52.5	68.5	0	32.2	0.01322	293.4	28.75	29.9	2.3	61.8	42.4		835.33		90.1	9.9	33.9
2011-09-27	0	3.5		1004.14		85.5	0	33.9	0.0201	189.3	28.25		2.6		0	0	0	998.83	1011.7	69.2	0	17.8	0.01463	303.3	27.05	27.3889	6.6	7.25367	0	0	0	977.877	56	67	0	31.7	0.01386	278.7	29.2	30	2.6	0	0		834.657		79.6	0	34.7
2011-09-28	0	0	0	1004.1	1002.4	79.9	0	33.6	0.01894	244.9	28.45	29.3056	1.2	0	0	0	0	998.435	1010.7	72.7	0	17.7	0.01505	269.4	26.9	26.5	5.1	4.21844	0	0	0	977.671	55.4	64	0	31.2	0.0144	291.9	29.7	29.95	2.4	0	0		835.143		79.4	0	33.3
2011-09-29	0	0		1004.08		75	0	33.3	0.01826	234.5	28.4		1.6		0	0	0	998.154	1009.7	73.8	0	17.7	0.01529	312.4	27.1	26.75	5.5	5.81322	12.6	2.1	0	977.934	67	77.5	0	30.9	0.016	199.1	28.5	30.8	1.7	0	0		835.496		82.5	0	32.4
2011-09-30	0	2.1		1003.86		77.7	0	33.2	0.01915	242.6	28.85		2.2		0	0	0	997.917	1010.1	68.8	0	17.6	0.01426	331.5	26.7	27	6.2	6.32767	0	1.2	0.6	978.172	66.4	76.5	0	30.7	0.01579	270.7	28.8	28.65	1.3	0	0		835.692		79.8	0	31.8
2011-10-01	0	9		1003.65		77.1	0.1	33.6	0.019	216.5	29.2		1.9		0	0	0	996.918	1009.5	71.3	0	17.5	0.01471	322.9	26.55	26.9444	6.4	7.25367	0	1.5	0	978.071	66.3	71	0	30.4	0.01612	260.9	29.2	30.25	1.2	0	0	0	834.964		80.5	0	31.3
2011-10-02	0	0		1004.5		79.3	0	33.5	0.01817	222	27.9		1.7		0	0.3	0	996.137	1007.3	70.1	0	17.5	0.01446	223.6	26.3	26.5	6.3	7.20222	0	1.8	0.8	978.071	62.7	74	0	30.3	0.01545	200.5	28.95	30.4	1.8	0	0.2		835.111		79.5	0	30.8
2011-10-03	0	0		1004.83		78.8	0	33.1	0.01871	227.8	28.7		0.6		0	0.1	0	996.3	1008.4	71.1	0	17.4	0.01466	264.5	26.6	26.6944	6.1	6.53344	17.8	15.3	0	978.228	67.7	75.5	0.3	30.7	0.01618	151.3	29	30.1	1.7	0	0		835.786		87.4	0	30.5
2011-10-04	0	0.3		1006.08		79.3	0	32.9	0.01857	220.7	28.35		1.8		0	0.1	0	996.589		71.2	0	17.4	0.01494	313.8	27.2	26.8611	6.2	6.63633	0	0	0	978.154	69.1	75	0	31.1	0.01536	189.8	27.6	28.65	2.1	6	0.1	0	837.333		90.8	0	30.2
2011-10-05	0	1.8		1008.33		78.3	0	32.7	0.01817	226.5	28.15		1.9		0	0	0	997.002	1009.6	71.5	0	17.3	0.01508	310.5	27.3	28.5	7.2	7.56233	0	0.7	0	979.454	72.7	70	0	30.8	0.01662	273.6	28	27.1	1.3	0	0	0	839.628		88.1	0	29.9
2011-10-06	0	0		1009.33		74.2	0	32.6	0.01715	215.7	28.35		1.2		0	0	0	996.758	1008.5	68	0	17.3	0.01416	299.2	26.8	27.8056	6.9	7.15078	27.7	17.9	0	980.517	71.8	75.5	1.1	30.9	0.01627	247.7	28.1	29.75	1.4	0	0	0	839.861		81.8	0	29.6
2011-10-07	0	1		1009.14		76.4	0	32.4	0.01777	213	28.25		1.3		0	0	0	996.645	1008.7	65.5	0	17.2	0.01361	308.4	27	27.25	6.2	6.43055	6.9	3.9	4.2	979.879	70.9	81	0	31.7	0.01641	257.6	27.75	29.35	1.6	0	0.2	0	839.57		77.4	0	29.2
2011-10-08	0	4.7		1009.17		76.1	0	32.4	0.0174	208.2	27.95		1.3		0	0	0	995.909	1008.4	66.3	0	17.2	0.01368	308.4	27.15	26.8611	5.8	6.019	13.9	5.4	0	979.354	71.6	71	0	31.8	0.01654	249.2	28	28.55	1.6	0	0	0	839.57		68.7	0	28.9
2011-10-09	38.8	6.2		1009.65		74.3	0	32.7	0.0174	207	28		1.3		0	0	0	995.668	1006.8	69.2	0	17.1	0.01462	323.9	27.4	26.5	5.7	5.96756	6.9	2.9	88.4	979.517	75.8	78	0	31.7	0.01679	261.8	27.05	28.85	1.3	0	0	0	839.945		66.3	0	28.6
2011-10-10	0	0.3		1010.22		75.3	0	32.7	0.01773	214.4	28.45		1.3		0	0	0	995.205	1006.6	74.5	0	17.1	0.01582	239.6	26.85	27.1667	5.3	5.71033	0	0.8	3.6	979.86	76	77	0	31.4	0.01717	268.9	27.75	28	1.1	0	0	0	840.473		72.6	0	28.3
2011-10-11	0	0		1010.24		73.2	0	32.4	0.01699	225.4	28.05		2.2		0	0	0	995.72	1008	75.2	0	17.1	0.01561	273.7	26.35	26.5	5.5	6.07044	15.4	23.4	0	980.098	80.1	92	1.5	31.9	0.0175	177.5	27.3	29.1	1.1	0	0	0	840.584		79.1	0	28.1
2011-10-12	0	0		1009.1		73.6	0	32.1	0.0161	229.1	27.55		2.4		0	0	0	995.192	1006.8	71	0	17	0.015	230.1	27.2	27	5.4	5.76178	5.1	12	11.8	979.386	83.4	79	0.2	33.4	0.01752	229.7	25.65	27.35	1.4	0	0	0	839.202		85.1	0	27.8
2011-10-13	0	0	0	1008.14	1006.5	73	0	31.9	0.0157	227.9	26.95	29.4444	1.7	0.257222	0	0	0.508	994.433	1007.4	73	0	17	0.01571	198.2	27.1	26.8611	6	5.35022	5.1	6.2	0	978.849	84.7	79.5	0	34	0.01773	179.5	25.6	29.1	1.4	0	0	0	837.867		87.8	0	27.6
2011-10-14	0	0	0	1007.55	1005.9	72.6	0	31.7	0.01633	217.9	27.65	29.6111	1.1	0	0	0	0	994.3	1006.8	74	0	17	0.01571	173	26.6	26.6389	5	4.93867	5.1	5.3	0	978.786	85.3	81.5	0	34.2	0.01796	256.9	25.9	28.7	1.3	3.4	0	0	837.159		86.2	0	27.4
2011-10-15	0	0	0	1007.54	1005.8	74.7	0	31.5	0.01632	222.7	27.2	29.6944	1.4	0	0	0	0.762	993.871	1006.2	74.1	0	16.9	0.01583	240.6	26.5	27	4.5	4.32133	0	2.5	0	978.379	80.3	76	0	34	0.01768	249.8	26.75	28.45	1.2	0	0	0	837.255		84.2	0	27.2
2011-10-16	0	0	0	1007.86	1006.1	68.6	0	31.3	0.01522	216.2	27.2	28.6944	1.4	0	0	0	0	993.669	1006.3	73.1	0	16.9	0.01621	204.6	27.65	27.3611	5.4	5.19589	0	1	0	978.067	79.8	79	0	33.6	0.01753	221.5	26.95	29.3	1.1	0	0	0	837.862		75.9	0	27
2011-10-17	0	0.4		1008.84		76.1	0	31.2	0.01718	214.3	27.45		2		0	0	0	993.732		75.6	0	16.9	0.0161	171.1	26.3	27	4.9	4.73289	0	0.1	0	978.548	78.8	76	0	33.2	0.01722	267.4	26.8	28.9	1.2	0	0.1	0	839.005		63.4	0	26.8
2011-10-18	24.3	25.7		1008.9		75.9	0.8	32.6	0.01652	142.3	26.9		2.6		0	0	0	992.934	1005.3	75.3	0	16.9	0.01606	203.2	26.7	27.1111	4.4	4.73289	11.8	1.9	0	978.936	75.8	82.5	0	32.9	0.01632	181.2	26.55	29.2	1.4	0	0	0	838.903		60.8	0	26.5
2011-10-19	0	0.4		1006.21		79.1	0	32.9	0.01678	193.8	26.55		2.5		0	0.4	3.048	994.572	1006.3	76.4	0	16.9	0.01594	179.9	25.95	27	4.1	3.54967	0	0	1.2	977.904	70	72.5	0	32.5	0.01528	276	27.05	27.3	1.2	0	0	0	836.877		69.4	0	26.3
2011-10-20	0	0		1007.41		75.3	0	32.5	0.01654	218.6	27.65		2.5		0	4.9	7.874	995.268	1007.4	80	0	17.2	0.01639	172.6	25.85	26	4.1	3.18956	0	0	0	978.148	72	68	0	32.1	0.016	272.3	27.8	28.45	1.1	7.7	3.5	0	837.758		61.7	0	26.2
2011-10-21	0	4		1009		77.8	0	32.2	0.0174	181.3	27.55		1.9		0	1.3	2.032	995.555	1007.9	72.7	0	17.3	0.01555	237.4	26.85	26.5	5.4	4.21844	0	0	0	978.336	77.1	71.5	0	31.6	0.01649	273.6	26.7	28.7	1.6	6.3	3.7		837.549		68.8	0	26.4
2011-10-22	0	0.2		1009.61		79.9	0	32.2	0.01676	117.1	26.2		1.9		0	0	0	996.01	1008.9	71.1	0	17.3	0.01507	286	26.85	26	5.1	4.93867	0	7.1	0	979.024	81.6	80	0.1	31.5	0.01683	223.8	25.45	29.35	1.5	0	0		838.683		60.4	0	26.3
2011-10-23	0	0		1010.98		78.8	0	32	0.01637	210.9	25.95		1.8		0	0	0	997.261	1010	68.4	0	17.2	0.01473	266	27.6	27	5.6	6.12189	0	11.9	0	979.611	83	82	0.2	32	0.01751	244.9	26.65	28.1	1.7	0	0	0	839.436		74.3	0	26.1
2011-10-24	0	0	0	1010.71	1009.6	74.6	0	31.7	0.01507	212.3	26.2	27.75	2	0.514444	0	0	0	996.829	1009.3	70.7	0	17.1	0.01525	299.2	27.5	27.1667	6.8	7.408	0	10.4	0.4	979.168	82.6	88	0.1	32.8	0.01718	217.2	25.95	28.9	2.1	0	0	0	839.522		76.8	0	25.9
2011-10-25	0	0	0	1010.56	1008.9	71.8	0	31.5	0.01459	208.6	26.15	27.5556	1.6	0.257222	0	0.2	0	995.891	1008.4	71.5	0	17.1	0.01514	273.2	26.5	27.0278	6.3	6.37911	37.5	29.8	10.2	979.475	86.3	93.5	2.6	33.4	0.01705	154.2	25.2	28.1	2	0	0	0	839.444		66.5	0	25.7
2011-10-26	0	0	0	1010.97	1009.5	70.5	0	31.3	0.0146	178.4	26.4	27.8056	1.6	0.257222	0	0	0	995.859	1008.4	72	0	17	0.01509	312.5	26.3	27.5	5.4	5.86467	32.9	32.7	8.6	980.244	89.6	94.5	1.8	36.4	0.01692	174.7	23.45	25.85	1.7	0	0		839.739		58.2	0	25.4
2011-10-27	0	0	0	1011.81	1009.8	71.1	0	31.1	0.01398	194.8	25.5	27.8611	1.6	0	0	0	0	995.394	1008	73.7	0	17	0.01596	267	26.95	27.4444	5.5	5.24733	0	3.1	20.6	980.737	85.9	94	0	37.6	0.01705	197.5	25.05	25.65	2.3	0	0	0	839.737		76.5	0	25.2
2011-10-28	0	0		1012.05		70.9	0	31	0.01381	208.4	25.6		1.9		0	0	2.032	994.88	1007.2	71.3	0	16.9	0.01573	299.7	27.75	26.8889	6.4	5.91611	0	3.1	8.8	980.293	84.6	95	0	36.9	0.01686	232.1	25.25	26.1	2.5	0	0	0	840.351		80.7	0	25
2011-10-29	0	0	0	1010.56	1009.2	72	0	30.8	0.01412	207.5	25.8	27.2222	1.2	0.257222	0	1	2.032	995.002	1007.2	68.8	0	16.9	0.01502	242	27.05	26.8889	5.8	4.93867	16.5	11.4	4.4	979.781	85	96.5	0.7	37	0.01693	179.4	25.1	27.4	2.5	0	0	0	839.395		79.7	0	24.9
2011-10-30	0	0	0	1010.32	1008.5	69.6	0	30.7	0.01296	197.4	24.85	26.6667	1.4	0.257222	0	0	2.032	994.39	1006.7	68.2	0	16.9	0.01466	256.8	27.15	25.9444	4.1	2.98378	0	0.4	33.8	979.037	85	89	0	36.4	0.01676	217	25.15	25.3	2.2	0	0	0	837.761		79.6	0	24.7
2011-10-31	0	0		1011.4		70.1	0	30.6	0.01287	197.9	24.6		1.8		0	0	0.508	994.124	1005.8	70.4	0	16.9	0.0155	237.4	27.7	27	4.6	4.37278	16.5	1.7	5.2	979.663	85.7	90	0	35.8	0.01646	187.6	24.4	25.5	2	0	0	0	838.87		78.3	0	24.6
2011-11-01	0	0		1011.87		69.6	0	30.4	0.01221	196.6	24.1		1.4		0	0	0	995.158	1007.3	71.3	0	16.9	0.01575	184	26.95	27.3056	5.4	4.63	0	16.6	3.6	979.781	88.3	95	0.7	35.9	0.01725	174.8	24.5	25.6	1.7	0	0	0	839.174		74.4	0	24.4
2011-11-02	0	0	0	1011.15	1009.3	66.8	0	30.3	0.01144	198.8	23.5	25.8611	1.2	0	0	0	0.254	996.631	1009.4	69.4	0	16.8	0.01528	269.7	27.25	26.9444	5.2	4.78433	0	15.7	5	979.157	89.1	92	0.9	37.5	0.0165	158.7	23.3	26.65	1.6	0	0	0	838.398		81.6	0	24.3
2011-11-03	0	0	0	1011.3	1009.1	65.9	0	30.2	0.01146	194.2	23.55	24.5556	1.2	0.257222	0	0.1	0	996.738	1009.2	69.8	0	16.8	0.01541	274.4	27.9	26.8889	4.9	4.21844	0	16.2	0.2	979.043	85.4	91	1.2	37.7	0.01686	203.4	25.1	25.65	2.2	0	0	0	838.574		83.4	0	24.2
2011-11-04	0	0	0	1011.83	1010	66.3	0	30.1	0.01149	195.5	23.45	24.6389	1.6	0	0	0	2.032	996.638	1009.4	70	0	16.7	0.01542	256.3	27.6	27.0833	5.9	5.556	26.6	12.7	12.7	980.463	87.5	95.5	0.8	37.9	0.01673	184.1	24.05	25.45	2.8	0	0	0	839.411		80.1	0	24.1
2011-11-05	0	0	0	1011.45	1009.7	66.3	0	29.9	0.01125	190.9	23.25	24.5833	1.8	0	0	0	0.508	996.09	1009.4	68.8	0	16.7	0.01527	259.4	27.3	26.5	6.7	6.07044	17.8	16.6	13.2	981.275	86.4	96.5	2	39.1	0.01692	174	24.8	25.95	2.7	0	0	0	838.952		76	0	24
2011-11-06	0	0	0	1011.23	1009.3	71	0	29.8	0.01223	193.5	23	24.6944	1.5	0	0	0	0	995.676	1008.5	67.6	0	16.7	0.01472	242.9	27.25	27.3611	5.7	6.019	0	0.6	16.6	981.507	81.6	91	0	37.9	0.01553	226.5	24.45	24.7	2.6	0	0		838.59		80.4	0	23.8
2011-11-07	0	0	0	1011.12	1009.6	70.1	0	29.7	0.01184	189.5	23.15	25	1.9	0	0	0	0	994.778	1007.7	67.1	0	16.6	0.01471	285.2	27.4	26.5	5.7	4.57856	0	0	0	982.264	74.7	80	0	37.1	0.01273	243.7	23.2	25.6	2	0	0		839.31		84.9	0	23.7
2011-11-08	0	0		1011.03		71.9	0	29.6	0.01223	192.6	23.35		2.6		0	0	0	994.079	1005.4	68	0	16.6	0.01474	331	27	27.25	5.9	6.32767	0	0	0	982.303	60.6	78	0	36.4	0.0097	261.1	22.7	24.25	1.8	0	0	0	839.357		79.9	0	23.6
2011-11-09	0	0		1011.09		71.1	0	29.5	0.01176	183.4	23.1		2.1		0	0	3.048	994.798	1006.5	68.3	0	16.6	0.01515	233.2	27	26.8056	6.5	6.63633	0	0	0	981.371	63.6	62.5	0	35.8	0.01037	250.2	22.6	24.75	1.5	0	0	0	839.236		81.4	0	23.4
2011-11-10	0	0		1011.11		67.4	0	29.4	0.01134	191.5	22.85		1.6		0	0	0	995.092	1007.6	68.8	0	16.5	0.01536	265.6	27.8	26.8889	6.7	6.019	0	0	0	981.396	70.7	92	0	35.3	0.01179	257.1	22.6	25	2	0	0	0	838.816		81.3	0	23.3
2011-11-11	0	0		1011.35		66.1	0	29.3	0.01108	181.5	22.75		0.9		0	0	2.032	995.044	1006.8	69.1	0	16.5	0.01561	227.7	27.9	27.1389	5.9	6.12189	0	0	0	981.432	74.8	72.5	0	34.9	0.01404	226.7	23.45	25.9	1.8	0	0	0	838.4		84.4	0	23.1
2011-11-12	0	0		1012.32		72.4	0	29.3	0.01311	175.3	23.6		1.6		0	0	4.064	995.146		71.1	0	16.5	0.0155	292.3	26.85	26.25	6.7	6.12189	0	0	0	981.545	73.8	81	0	34.5	0.01281	243.7	23.7	25.85	1.6	0	0	0	839.403		92.7	0	23.1
2011-11-13	0	0		1013.12		72	0	29.2	0.01303	178.5	24.45		1.4		0	0	0	994.791	1007.7	67.8	0	16.5	0.01489	247.8	27.55	26.8611	6.6	5.81322	0	0	0	981.671	73.2	79	0	34.1	0.01241	254.8	22.65	25.65	1.6	0	0		840.194		84.9	0	23
2011-11-14	0	0		1013.93		65.6	0	29.1	0.01119	179.2	23.45		1.9		0	0	0.254	995.096	1007.7	69.6	0	16.4	0.01521	233.9	27.45	27.4444	6	5.91611	0	0	0	982.333	76.2	80.5	0	33.7	0.01328	244.6	23.55	26.15	2.3	0	0	0	840.579		79.1	0	22.9
2011-11-15	0	0.2	0	1013.62	1012.1	68.2	0	29	0.01161	177	23.05	25.4167	1.3	0	0	0	0.508	994.417	1007.5	70.6	0	16.4	0.01555	252.2	27.2	26.8611	6.1	5.14444	0	0	0	982.233	76.4	81.5	0	33.4	0.01355	248.6	24	25.75	2.8	0	0	0	840.227		77.5	0	22.8
2011-11-16	0	3.3		1013.11		65.3	0	29.1	0.01108	154.7	23.25		2.4		0	0	2.032	994.704	1006.8	69.2	0	16.4	0.01521	249.3	27.25	26.5556	5.6	5.14444	0	0	0	981.558	72.8	75.5	0	33	0.013	225.2	23.65	25.4	2.9	0	0.1	0	839.374		76.4	0	22.7
2011-11-17	0	0	0	1012.63	1010.9	61.2	0	29.1	0.01009	180.7	22.45	23.8889	2.1	0.257222	0	0	0	994.356	1007	70.5	0	16.4	0.0158	305.9	27.7	27.5	5.4	5.29878	0	2.9	0	981.595	84	85.5	0	32.8	0.01532	167.1	23.4	27.05	2.6	0	0	0	839.361		84.8	0	22.6
2011-11-18	0	0	0	1012.18	1010.5	65	0	29	0.01047	178	22.3	23.75	2	0	0	0	0	994.763	1007.2	70.8	0	16.3	0.01527	318	26.7	27	5.3	5.50455	0	1.3	6.5	981.958	77.9	90	0	32.8	0.01378	184.7	23.1	25.05	2.7	0	0	0	839.348		92.3	0	22.6
2011-11-19	0	0		1013.08		66.4	0	28.9	0.01051	175.1	22.45		1.5		0	0	0	995.207	1007.6	69.8	0	16.3	0.01511	209.1	27.3	26.9444	5.2	4.57856	0	0	0.1	982.271	72.4	76	0	32.6	0.01172	243.4	23.05	23.05	2.6	0	0	0	840.2		86.6	0	22.5
2011-11-20	0	0	0	1014.43		68.2	0	28.8	0.01106	179.9	22.65	23.3889	1.9	0	4.2	9.7	0	995.195	1007.7	71	0.1	16.8	0.01556	268.9	27.1	27.3056	5.6	5.96756	0	0	0	983.078	75.4	76.5	0	32.2	0.01248	245.3	22.9	24.2	2.9	0	0	0	842.053		80.7	0	22.4
2011-11-21	0	0		1014.83		66.2	0	28.7	0.0105	180.7	22.65		1.9		0	2.9	0	995.961	1008.5	71	0	17.1	0.01527	266.3	26.6	27	5.9	5.71033	15.7	1	0	983.108	77.3	78.5	0	31.9	0.01307	243.2	23.3	24.25	2.8	0	0	0	842.317		76.6	0	22.2
2011-11-22	0	0		1014.37		63.7	0	28.6	0.01024	178.2	22.9		2.5		0	0	0.508	996.21	1009.1	69.3	0	17.1	0.01562	313.2	27.8	27.25	6.4	6.12189	0	0.1	0	982.346	75.5	74.5	0	31.6	0.01243	242.4	22.75	24.6	2.5	0	0	0	841.787		72.6	0	22.1
2011-11-23	0	0		1014.52		64.2	0	28.5	0.01008	177.8	22.7		2.6		0	0	0	996.296	1009.2	69.8	0	17	0.01552	266.9	27.6	27.5556	5.9	5.45311	0	0	0	981.395	78.8	80	0	31.3	0.01398	225.6	23.3	24.75	3.2	0	0	0	842.453		71.8	0	22
2011-11-24	0	0	0	1014.31	1012.7	61.1	0	28.4	0.00932	177.8	21.95	24.25	1.9	0.257222	0	0	0	996.169	1008.9	71.4	0	16.9	0.01567	270.2	27.25	27.3611	5.4	5.093	0	7.1	0	981.032	85.2	85	0.2	31.6	0.01561	157.6	23.8	26	3.3	0	0	0	842.101		69.4	0	21.8
2011-11-25	0	0	0	1013.21	1011.7	61.4	0	28.3	0.00944	177.2	21.55	24.25	2.1	0.360111	0	0	0	995.541	1008.1	70.6	0	16.9	0.01497	255.2	26.4	27.6111	6	5.50455	31.5	38.1	13.7	979.819	90.1	95.5	6.7	32.5	0.01694	143.8	24	25.4	3.3	0	0	0	840.331		73.3	0	21.7
2011-11-26	0	0	0	1012.62	1011	66.1	0	28.3	0.01054	175.3	22.35	24.6111	2.3	0.257222	0	0	0	995.374	1007.9	70.1	0	16.8	0.015	307.1	27	27.4444	5.4	4.88722	52.2	32.4	29.2	979.069	92.6	95.5	4.8	35.2	0.01722	119.6	23.65	23.6	3.9	0	0	0	839.684		77.9	0	21.6
2011-11-27	0	0		1011.93		66.8	0	28.2	0.01053	173.4	21.9		2.7		0	0	0	994.587	1007.3	71.5	0	16.7	0.01521	297.5	26.6	27.3611	4.9	5.093	13.1	17.9	31.6	979.669	90.3	94	1.5	37.7	0.01703	152.2	23.7	24.6	2.4	0	0	0	838.61		82.9	0	21.4
2011-11-28	0	0	0	1010.51	1008.8	63.2	0	28.1	0.01032	169.6	22.35	23.5	2.8	0.360111	0	0	0	993.902	1006.2	71.5	0	16.7	0.01541	262.2	26.9	27.5	5.8	6.22478	0	1.9	0.4	979.813	88.4	95.5	0	37.6	0.0169	163.8	24.55	24.85	2.6	0	0	0	837.208		87.8	0	21.4
2011-11-29	0	0		1011.22		58.8	0	28	0.00915	161.7	22.05		2.5		0	0	0.508	993.881	1006.5	70.8	0	16.6	0.01574	184.1	27.3	26.5	6.4	5.91611	0	0	3	980.15	86.6	90.5	0	36.9	0.01656	216.3	24.6	25.05	2.7	0	0	0	836.966		93.2	0	21.3
2011-11-30	0	0	0	1011.58	1009.6	53.2	0	27.9	0.00823	162.4	21.8	22.6944	2.3	0.771667	0	0	0	994.062	1006.5	70.6	0	16.6	0.01573	213.8	27.35	27.3889	6.4	5.71033	0	0	0	980.563	84.6	87	0	36.2	0.01602	213	24.25	25.25	2.2	0	0	0	838.258		87.4	0	21.3
2011-12-01	0	0		1011.79		65.1	0	27.9	0.01031	158.1	21.85		1.2		0	0	0	995.139	1007.6	72.1	0	16.6	0.01574	161	27.05	27	5.7	5.29878	0	0	0	980.756	79.9	85.5	0	35.6	0.01529	223.3	24.25	26.6	1.3	0	0	0	838.969		82.9	0	21.2
2011-12-02	0	0	0	1010.31	1008.6	64.7	0	27.8	0.01082	157.7	23	24.75	1.8	0.257222	0	0	0	995.517	1008.7	70.2	0	16.5	0.015	189	26.8	27.5	5.5	5.093	0	0	0	979.744	76.7	79.5	0	35.1	0.0142	213.4	24.4	26.25	1.2	0	0	0	837.856		80.5	0	21.1
2011-12-03	0	0		1008.76		64.2	0	27.7	0.01064	157.6	23.2		2		0	0	0	995.141	1007.9	70.9	0	16.5	0.01494	162.5	26.3	27.3889	5.2	4.88722	0	0	0	978.7	75.3	82	0	34.7	0.01385	224.7	24.4	26.35	1.3	0	0	0	835.868		82.8	0	21
2011-12-04	0	0		1010.2		65.5	0	27.7	0.01081	147.4	23		1.5		0	0	0	994.204	1007.2	68.8	0	16.5	0.01504	312.9	27.45	27.3056	5.6	4.83578	0	0	0	980.032	77.6	82.5	0	34.3	0.01376	237	23.15	25.95	1.6	3.2	0	0	836.557		89.5	0	20.9
2011-12-05	0	0	0	1011.58	1009.9	63.4	0	27.6	0.01061	155.8	22.85	23.5833	1.9	0	0	0	0	993.994	1006.7	69.3	0	16.4	0.01536	299.1	27.7	27.6389	5.9	5.76178	0	0	0	981.07	78.3	86	0	33.9	0.01389	227.9	23.2	25.9	1.7	2.3	0	0	838.413		90	0	20.9
2011-12-06	0	0		1012.31		63.2	0	27.5	0.01025	157.5	22.6		1.9		0	0	1.016	993.911	1005.7	72.5	0	16.4	0.01595	164.6	27.35	26.8889	6.8	6.27622	0	0	0	981.445	77.8	81.5	0	33.6	0.01332	225.3	23	25.45	2.4	0	0	0	839.005		81.6	0	20.8
2011-12-07	0	0		1012.77		68.1	0	27.5	0.01097	166.9	22.15		2.2		0	0	0	993.8	1006.2	66.8	0	16.4	0.0147	310.9	27.85	27.1111	6.3	6.07044	0	0	0	981.546	73.7	81	0	33.2	0.01189	237.5	22.4	25.15	2.8	0	0	0	840.02		71.9	0	20.7
2011-12-08	0	0		1012.65		68.6	0	27.4	0.01091	164.7	22.2		1.8		0	0.1	0	994.708	1007.4	67.8	0	16.3	0.01462	213.9	26.9	27.5	5.7	5.60744	0	0.2	0	981.139	80.7	81	0	32.9	0.01414	196.3	22.25	25.1	2.5	0	0	0	839.211		68.7	0	20.6
2011-12-09	0	0		1012.41		67.2	0	27.3	0.01063	167.3	22		1.6		0	1.6	0	994.672	1007.3	68.9	0	16.4	0.01506	237.1	27.65	26.8889	5.3	4.63	0	0	1.2	981.144	83.7	84	0	32.7	0.01577	193.9	24.2	26.05	2.9	0	0	0	838.335		46.7	0	20.5
2011-12-10	0	0		1012.59		61.1	0	27.3	0.0092	162.8	21.25		1.5		3.4	0	0	994.78	1007.4	71.4	0	16.4	0.01589	305.2	27.45	27.4444	5.6	4.83578	0	0	16.5	981.275	81.9	84.5	0	32.4	0.01583	226	25	26.65	2.5	0	0	0	837.646		61.8	0	20.4
2011-12-11	0	0	0	1013.87	1012.1	56.2	0	27.2	0.00847	156.6	21.4	21.5556	2.3	0.257222	0	0	0	994.584		72.5	0	16.3	0.01593	298.5	27.05	27	5	4.167	0	0	0	981.582	80.1	83.5	0	32.2	0.01472	221	24.35	26.35	2.5	0	0	0	838.901		80.7	0	20.3
2011-12-12	0	0		1014.79		57.3	0	27.2	0.00815	154.3	20.6		3.1		0	0	0	994.92	1007.4	71.2	0	16.3	0.01545	275	26.25	27.25	4.5	3.60111	0	0	0	982.22	79.4	83.5	0	31.9	0.01418	216.1	23.8	26.05	2.8	0	0	0	839.542		80.8	0	20.2
2011-12-13	0	0		1015.27		55.4	0	27.1	0.0072	161.4	19.45		3		0	0	0	994.971	1007.6	69.9	0	16.3	0.01524	219.8	26.8	27.3611	5.5	4.88722	0	0	0	982.739	77.9	83	0	31.6	0.01359	186.2	23.1	25.8	3	0	0	0	838.985		79.1	0	20.1
2011-12-14	0	0	0	1015.82	1014.1	56.3	0	27	0.00697	165.3	18.7	19.6111	2.7	1.08033	0	0	0	994.385	1007	69.5	0	16.2	0.01518	266.4	27.05	27.1944	6.2	5.71033	0	0.4	0	982.92	76.6	79	0	31.4	0.01367	208.3	23.5	25.2	2.9	0	0	0	838.859		82.9	0	20
2011-12-15	0	0	0	1015.35	1014	64.1	0	27	0.00766	141.4	17.55	16.75	2.6	0.771667	0	0	0	994.99	1006.9	68.5	0	16.2	0.01494	324.8	26.95	26.9444	6.4	5.86467	0	0.5	1.2	983.084	85.7	88.5	0	31.3	0.01458	94.4	22.4	25.5	3	0	0	0	838.637		78.7	0	20
2011-12-16	0	0		1015.77		67.5	0	26.9	0.0082	158.8	17.95		2.2		0	0	0	995.09	1008	69	0	16.2	0.01514	284.9	27.25	27.4444	6.1	5.76178	0	0	1.4	983.534	77.6	81	0	31.1	0.01241	228.6	22.15	22.35	2.6	0	0	0	839.096		73.9	0	19.9
2011-12-17	0	0		1015.75		68.2	0	26.9	0.00804	130.1	17.6		1.9		0	0	0	995.059	1008	69.1	0	16.1	0.01508	316.4	27.05	27	5.9	6.12189	0	0	0	983.409	76.9	78.5	0	30.8	0.012	232.9	22.2	23.75	2.8	0	0	0	839.416		80.3	0	19.8
2011-12-18	0	0		1016.05		69.6	0	26.9	0.00854	121.9	18.3		2		0	0	0	995.419	1008.2	70.1	0	16.1	0.01519	318.9	26.75	27.1944	5.6	5.24733	0	0.9	0	983.641	77.7	84	0	30.6	0.01236	212	21.7	22.75	3	0	0	0	840.066		75.5	0	19.7
2011-12-19	0	0	0	1015.17	1013.3	70.4	0	26.8	0.00869	119.5	17.95	15.25	1.9	0	0	0	0	995.858	1008.6	70	0	16.1	0.01549	295.1	27.55	27.1389	5.5	5.14444	0	0.7	0	983.047	75.6	78.5	0	30.4	0.01222	193.1	22.5	23.3	2.9	0	0	0	838.888		60.2	0	19.6
2011-12-20	0	0		1014.43		70.8	0	26.8	0.00882	137.7	18.2		2.6		0	0	0.762	995.979	1008.6	72.3	0	16	0.01627	246.5	27.85	27.5	5.6	5.71033	9.5	3.3	0	982.622	74.7	88.5	0	30.3	0.01169	183.7	22.05	24.1	2.9	0	0	0	838.802		39.1	0	19.5
2011-12-21	0	0		1014.86		67.2	0	26.8	0.00777	99.5	17		2.2		3.6	0	1.016	995.21	1007.1	74	0	16	0.01654	260	27.15	27.75	5.6	5.35022	0	0	0	982.665	77.1	82.5	0	30.2	0.01223	229.1	22.05	23.15	3	0	0	0	838.839		40.7	0	19.4
2011-12-22	0	0		1013.88		63.6	0	26.7	0.00751	109.9	17.55		2.7		0	0	0	995.216	1007.6	71.6	0	16	0.01592	219.8	27.55	27.1389	5.7	4.88722	0	0.3	0	982.166	74.4	80.5	0	30	0.01139	195.2	21.8	23.3	2.8	0	0	0	838.005		46.8	0	19.3
2011-12-23	0	0.3		1012.82		62.5	0	26.7	0.00742	91.1	17.3		2.8		0	0	0	995.638	1008.2	70.4	0	15.9	0.0154	269.2	26.95	27.1111	6	5.96756	0	0	0	981.935	77	87.5	0	29.8	0.01174	184.6	21.15	22.95	2.4	0	2.3	0	836.594		48.5	0	19.3
2011-12-24	0	0.5		1012.89		64.3	0	26.7	0.00779	114.9	17.45		2.7		0	0	0	995.969		71.1	0	15.9	0.01552	286.6	27.15	27.75	5.9	6.43055	0	0	0	981.021	73.3	75.5	0	29.6	0.01133	233.1	21.75	21.7	2.6	0	0	0	837.178		40.6	0	19.2
2011-12-25	0	0		1013.05		67.3	0	26.7	0.00846	158.5	18.5		1.5		0	0.8	0	996.214	1008.6	71.2	0	15.9	0.01578	212.6	27.55	27.8611	6.1	5.60744	0	0	0	981.291	69.9	76.5	0	29.3	0.01037	233.3	21.5	23.1	2.7	0	0	0	838.777		25.5	0	19.1
2011-12-26	0	0		1013.24		61.9	0	26.6	0.0082	164	19.6		1.1		0	0.1	2.032	996.739	1007.7	69.5	0	15.9	0.01549	222.3	27.6	27	5.6	5.19589	2.4	1.2	0	980.953	58	76	0	29	0.00877	197.2	21.5	22.65	1.8	0	0	0	839.14		23.1	0	19
2011-12-27	0	0	0	1013.88	1011.6	59.6	0	26.6	0.0083	163.4	20.5	20.8889	1.2	0.257222	0	0.5	0	997.641	1010.1	69.8	0	15.8	0.01532	213.7	27.1	27.3056	5.5	4.73289	2.4	3.4	0	980.709	54.4	72	0	29.1	0.0087	152.7	21.3	22.35	1.7	0	0	0	840.046		24.5	0	18.9
2011-12-28	0	0		1014.84		64.9	0	26.5	0.00981	164.3	21.55		2		0	0	0	998.37	1011.1	69.8	0	15.8	0.01517	272.6	27	26.8056	4.3	4.06411	2.4	1.8	0	979.888	39.1	56.5	0	29	0.00696	216	23.35	21.85	3.3	0	0	0	841.33		38.3	0	18.8
2011-12-29	0	0		1015.37		65.7	0	26.5	0.00986	171.7	21.9		2.2		0	0	0.254	997.468	1010.2	71.3	0	15.8	0.01571	309.9	27.8	26.9444	4.6	3.65256	14.3	39.3	0	978.588	69.1	80.5	2.5	30.5	0.01305	164.7	24.3	25.75	6	0	0	0	840.936		48.2	0	18.7
2011-12-30	0	0		1016.05		60.3	0	26.4	0.00878	157.5	21.3		2.4		0	0	0	996.714	1009	71.6	0	15.7	0.01589	304.9	27.7	27.4444	4.7	4.78433	11.9	19.2	14.8	980.433	94.5	97	0.6	33.2	0.01591	49.1	21.55	24.85	5	0	0	0	841.365		46.7	0	18.6
2011-12-31	0	0		1015.76		57.1	0	26.3	0.00816	157.1	20.35		2.3		0	0	0	996.25	1007.8	74.3	0	15.7	0.01641	177.1	27.05	28.3611	5.4	5.50455	0	0	65.8	982.858	86.1	87.5	0	33.7	0.01553	180.6	24.15	21.85	2.2	0	2.1	0	841.472		40.4	0	18.6
2012-01-01	0	0	0	1013.97	1012.3	57.6	0	26.3	0.00878	156.2	20.55	23.75	2.5	0.874556	0	0	0	996.406	1009.1	72.9	0	15.6	0.01595	294.5	27.25	28	5.3	4.73289	5.1	0	0	981.913	82.8	83.5	0	33.4	0.01557	213.2	24.4	24.2	1.8	0	10.4	0	839.549		45.7	0.1	18.9
2012-01-02	0	0	1.27	1014.63	1012.8	86.3	0	26.2	0.01153	120	18.9	20.3611	1.7	0	0	0	0	996.15	1008.9	70.9	0	15.6	0.01543	286.1	27.2	27.5	4.8	4.167	2.4	0	0.1	982.144	81.9	85.5	0	33.1	0.01579	225.3	24.1	25.4	1.7	0	0.1		838.419		50.1	0	19.4
2012-01-03	0	0		1013.79		76.2	0	26.2	0.01066	111.1	20		1.9		0	0	0	995.752	1008.4	70.4	0	15.5	0.01559	295.6	27.45	27.5556	4.3	4.06411	0	0	0	982.138	82.3	82.5	0	32.7	0.01582	234.8	24.85	26.4	1.4	0	0		837.699		38.5	0	19.3
2012-01-04	0	0	0	1014.63	1012.9	74.2	0	26.2	0.01008	153.1	20.15	20.4444	1.5	0	0	0	0	996.232	1008.8	73.2	0	15.5	0.01619	210.4	27.6	27.5	5.8	5.04156	0	0	0	982.757	81.3	83	0	32.4	0.01561	239.6	24.95	26.55	1.8	0	0	0	838.734		40.9	0	19.2
2012-01-05	0	0		1015.47		68.2	0	26.1	0.00934	169.9	19.95		2.1		2.6	0	0	996.417	1008.8	73.6	0	15.4	0.01598	248.3	26.9	27.75	5.1	5.29878	0	1.1	0	984.001	80.9	84.5	0	32.2	0.0151	233.8	24.8	26.95	1.6	0	0	0	839.406		36.2	0	19.1
2012-01-06	0	0		1016.41		68.5	0	26.1	0.00975	104.4	20.05		1.8		0	0	0	996.587	1009.1	72.5	0	15.4	0.01596	275	27.45	27.75	5.5	4.93867	0	0.2	0	984.808	79.5	78	0	31.9	0.01419	233.8	23.9	26.7	1.6	0	0	0	840.393		23.6	0	19
2012-01-07	0	0.3		1017.96		61.2	0	26.1	0.00867	100.3	20.75		2.3		0	0	0	996.367	1008.8	71.9	0	15.3	0.01554	287.3	27.1	27.5	5.6	5.86467	0	0.2	0	985.609	76.9	73	0	31.6	0.01288	241.3	23.35	25.25	1.5	0	0	0	842.272		15.8	0	18.9
2012-01-08	0	0		1016.96		60.1	0	26	0.00861	149.6	20.7		2.5		0	0	0	995.827	1008.6	70.5	0	15.3	0.01554	259.6	27.55	27.4444	5.8	5.556	0	0	0	984.94	80.6	76.5	0	31.3	0.01404	241.3	22.85	25.05	1.8	12.1	14.9	0	841.55		13.9	0.1	19.6
2012-01-09	8.8	31.9		1015.76		66.1	1	28	0.00974	90.7	21.15		2.9		0	0	0	995.72	1008.1	75.7	0	15.2	0.01681	263.4	26.85	27.5	6	5.60744	0	0	0	983.326	80.7	74.5	0	31	0.01531	244.5	24.8	25.75	2	0	0	6.096	840.894		25.4	0	19.8
2012-01-10	0	0		1015.83		70.2	0	28.7	0.00993	134.7	20.05		1.6		0	0	0.508	995.394	1008	70.1	0	15.2	0.01515	285.9	26.7	27	6.6	6.53344	0	0	0	982.738	78.7	75.5	0	30.8	0.01522	244.6	25.45	27.25	2.3	0	0	0	840.269		21.3	0	19.7
2012-01-11	0	0		1015.83		66	0	28.4	0.00921	178.1	19.85		3		0	0	0	995.214	1007.2	69.3	0	15.1	0.01513	243.6	26.9	28	6.2	6.32767	0	0	0	983.464	79.8	79.5	0	30.5	0.01424	224.8	24	27.05	1.9	0	0	0	839.926		16.5	0	19.6
2012-01-12	0	0		1015.57		58.8	0	28.2	0.0071	128.9	18.3		3.6		0	0	0	996.251	1008.6	73.5	0	15.1	0.01628	256.1	27.45	27.8889	5.9	6.17333	0	0	8	983.765	79.1	82.5	0	30.2	0.01344	238	23.3	25.05	2.3	0	0	0	838.155		18.3	0	19.5
2012-01-13	0	0		1015.22		64.5	0	28	0.00703	169.1	16.4		3.6		0	0	0	996.568	1008.8	75.4	0	15	0.01649	215.7	27.3	28.0833	6.2	5.91611	0	0	0	984.222	78.3	78.5	0	30	0.0128	243	22.5	24.5	2.9	0	0	0	837.551		42.3	0	19.4
2012-01-14	0	0	0	1014.13	1012.8	59.3	0	27.8	0.00658	178.5	16.8	17	3.7	0.771667	0	0	1.016	996.089	1008.3	73.5	0	15	0.0162	254.8	27.55	27.8889	5.7	6.37911	0	0	0	983.422	72.9	82	0	29.7	0.01115	244.9	21.3	23.8	2.3	0	0	0	836.683		57.2	0	19.3
2012-01-15	0	0		1012.42		56.3	0	27.7	0.00637	172	16.8		2.7		0	0	0	996.095	1008.2	73.2	0	14.9	0.0162	244.5	27.2	27.6389	5.7	5.86467	0	0.4	0	982.48	67.6	79.5	0	29.5	0.00923	240.9	20	21.95	2	0	0	0	835.789		63.2	0	19.2
2012-01-16	0	0		1010.54		56.7	0	27.6	0.00662	181.9	17.3		2.3		8.2	0	0	996.614	1008.7	71.8	0	14.8	0.0153	225.3	26.55	27.8056	4.7	5.093	0	0	0	981.373	68.3	77.5	0	29.2	0.00936	250.5	19.65	21.5	1.2	0	0		834.968		57.2	0	19.1
2012-01-17	0	0		1009.66		56.1	0	27.5	0.00735	182.4	18.4		2.1		0	0	0	996.294	1008.5	74.3	0	14.8	0.01534	256.7	26.55	26.8611	3.9	3.96122	0	0	0	980.278	66	78.5	0	29	0.00951	250.5	20.7	21.25	1.4	0	0	0	834.138		50.1	0	19
2012-01-18	0	0	0	1010.17	1008.4	69.8	0	27.4	0.01001	124	20.7	20.5	2.7	0	0	0.8	16.002	995.489		78.2	0	14.8	0.0163	201.8	26.4	26.0556	4.2	3.54967	0	0	0	979.465	65.4	62.5	0	28.7	0.01003	251.9	22.1	21.4	1.5	0	0	0	834.728		27.8	0	18.9
2012-01-19	0	0		1011.17		65.9	0	27.3	0.00962	178.8	20.9		2.1		0	3.4	13.97	995.423		75.1	0	14.8	0.01603	259.5	26.4	25.3611	4.1	3.704	0	0	0	980.04	70.7	62	0	28.4	0.01108	252.5	21.8	22.65	1.6	0	0	0	836.283		14.2	0	18.8
2012-01-20	0	0		1011.44		65.9	0	27.2	0.00967	176.3	21.25		2.2		0	0.1	0.508	995.451	1008	74.3	0	14.9	0.01621	249.4	27.1	25.8611	4.8	3.96122	0	0	0	981.096	69.8	71.5	0	28.2	0.01109	253.3	22.25	24.05	1.6	0	0	0	836.739		25	0	18.7
2012-01-21	0	0		1013.05		61.1	0	27.1	0.00829	112.5	19.7		3.2		21.3	1.6	0.508	995.224	1007.8	77.1	0	14.8	0.01664	222.6	25.95	26.8889	4.9	4.11556	0	0	0	982.121	66.9	71.5	0	27.9	0.01016	253.9	22.25	23.75	2.1	0	0	0	836.333		43	0	18.6
2012-01-22	0	0		1015.14		56.4	0	27	0.00651	185.6	17.75		2.9		0	0	2.032	994.346	1006.5	73.9	0	14.9	0.01607	282.2	27	26.5	4.4	3.44678	0	0	0	983.353	68.7	71	0	27.7	0.01045	238.9	21.3	22.85	1.9	0	0	0	837.945		61.4	0	18.5
2012-01-23	0	0		1014.24		58.1	0	26.9	0.00688	186.9	17.7		3		0	2.8	0	994.338	1006.7	75.6	0	14.9	0.01619	272.5	26.75	26.6111	4.7	4.47567	0	5.8	0	983.635	69.6	72	0.1	27.6	0.01024	209.5	21.35	23.35	2.4	0	0	0	837.315		61.9	0	18.4
2012-01-24	0	0		1013.7		53.9	0	26.8	0.00647	190.2	18.05		2.9		0	1.6	0	994.459	1006.5	73.7	0	14.9	0.01614	248.3	26.9	27.1944	5.3	4.99011	0	0	0	983.185	70.8	71.5	0	27.8	0.01029	254.6	20.8	22.15	2.4	0	0	0	836.734		66.2	0	18.3
2012-01-25	0	0		1013.73		51.7	0	26.7	0.0062	190.8	18.05		2.9		0	0	2.032	995.032	1007.5	73.4	0	14.9	0.01593	244.7	26.95	27.1111	5.6	6.019	0	0	0	982.798	72.8	69	0	27.5	0.01077	255.3	20.65	22.05	2.1	0	0	0	836.796		54.8	0	18.2
2012-01-26	0	0		1013.35		50.3	0	26.6	0.00622	191.6	18.1		1.9		0	0	1.016	994.975	1007.2	72.7	0	14.8	0.01562	270	26.6	26.5	5.2	4.73289	0	0	0	982.659	75.3	70	0	27.3	0.01176	248.7	21.1	22.55	2.1	0	0	0	837.186		26.3	0	18.1
2012-01-27	0	0		1013.65		49.9	0	26.5	0.0062	192.6	18.3		3.2		4.4	2	0	994.931		73.5	0	14.8	0.01571	267.9	26.95	27.5	5.7	5.556	0	0	0	982.39	76.5	77.5	0	27	0.01272	255.4	22.1	23.85	2	0	0	0	836.988		24.1	0	18
2012-01-28	0	0		1014.07		50.2	0	26.4	0.00629	193.1	18.65		2.9		0	0	0	995.311		74.1	0	14.8	0.01585	267.4	26.85	27.5	5.5	5.29878	0	0	0	981.858	76.3	77	0	26.8	0.01274	245.2	23.05	24.2	2.1	0	0	0	837.571		16.1	0	17.9
2012-01-29	0	0		1014.6		46.5	0	26.3	0.00592	194.9	18.85		3.7		0	0	0	995.462	1007.6	73.6	0	14.7	0.01593	249.5	26.8	27.75	5.5	5.556	0	0	0	981.952	74.9	74	0	26.6	0.01225	247.1	22.3	23.95	2.2	0	0	0	838.747		35.7	0	17.7
2012-01-30	0	0		1015.25		44.3	0	26.2	0.00568	195.3	19.5		3.7		0	0	0	995.137		71.9	0	14.7	0.01536	240.6	26.55	27.1944	5.1	5.24733	0	0	0	982.946	76.6	77	0	26.4	0.013	255.1	23.35	24.05	2.6	0	0	0	839.556		44.6	0	17.6
2012-01-31	0	0		1015.63		43.7	0	26.1	0.00571	197.8	19.3		4.2		0	0	0	994.801	1006.8	71.9	0	14.6	0.0154	276.6	26.95	27.1389	4.8	4.99011	0	0	0	984.065	73.3	76	0	26.1	0.01214	233.8	23.1	25.15	3	0	0	0	839.445		33.2	0	17.5
2012-02-01	0	0		1015.64		38.2	0	26	0.00486	200.5	19.5		4.1		0	0	0	995.379		73.5	0	14.5	0.01552	305.4	26.55	27.1944	5.8	6.12189	0	0	0	983.834	70	68	0	25.9	0.01114	261.8	22.6	23.95	3.2	0	0	0	838.95		33.8	0	17.4
2012-02-02	0	0		1016.53		42.1	0	25.9	0.00495	201.6	17.95		3.2		0	0	0	995.233		71.2	0	14.5	0.01557	288.9	27.35	27	6.7	6.945	0	0	0	984.428	72	67	0	25.7	0.01178	253	22.25	23.85	3.5	0	0	0	839.815		37.5	0	17.3
2012-02-03	0	0		1014.93		47.7	0	25.8	0.00591	201.2	18.35		3		0	0	0	994.772	1006.9	69.3	0	14.4	0.01511	290.7	27.25	27.5	7.1	7.15078	0	0	0	984.321	73.2	70.5	0	25.4	0.01222	245.5	23.3	24.85	3.4	0	0	0	839.41		51.3	0	17.2
2012-02-04	0	0	0	1013.97	1012.3	50.4	0	25.7	0.0068	202.3	20	21.8056	3	1.02889	0	0	0	994.598	1006.9	69.3	0	14.4	0.01528	280.8	27.25	27.3056	7.3	6.99644	0	0	0	983.552	69.8	72.5	0	25.2	0.01143	259.9	23.15	23.9	2.4	0	0	0	839.594		31.8	0	17.1
2012-02-05	0	0		1013.21		47.3	0	25.6	0.00681	203.3	21.05		2.3		0	0	0	994.84	1006.4	68.3	0	14.3	0.01492	330.6	26.85	27.1111	6.6	7.15078	0	0	0	983.321	71.4	74.5	0	25	0.01222	263	23.6	24.65	2.4	0	0	0	839.625		15.8	0	16.9
2012-02-06	0	0	0	1012.46	1010.9	51.1	0	25.5	0.007	206.5	20.15	21.6944	0.9	0.360111	0	0.1	0	995.402	1007.6	71.3	0	14.3	0.01559	223.5	26.8	27	5.9	5.96756	0	0	0	982.439	74.2	72.5	0	24.8	0.01341	252.6	23.95	25.05	2.3	0	0	0	838.215		19.6	0	16.8
2012-02-07	0	0		1011.98		52.8	0	25.4	0.0076	205.7	21.55		1.5		4	2.7	0	995.015	1007	73.3	0	14.3	0.01598	271.9	27.2	28	5.2	4.57856	0	0	0	981.938	68.9	73.5	0	24.6	0.01249	265.4	24.75	24.95	2.2	0	5.6	0	838.267		17	0	16.8
2012-02-08	0	3.7	0	1010.51	1009.1	56.7	0	25.6	0.00919	186	21.55	22.1111	1.9	0	0	0	0	994.127	1006.4	74.7	0	14.3	0.01606	271	26.95	27.25	5.4	4.73289	0	0	0	981.025	62.4	67	0	24.3	0.01124	266.6	24.55	25.8	2.1	12	0		836.771		83.8	0	17
2012-02-09	0	0.6		1010.46		59.7	0	25.6	0.01013	206.9	23.1		3.3		0	0	0	995.113	1007.1	76.9	0	14.3	0.01664	264	26.9	27.1389	4.6	4.06411	0	0	0	980.8	68.3	71	0	24.1	0.01283	259.1	25.35	26.65	2.1	0	0	0	836.279		28.7	0	16.9
2012-02-10	0	0		1013.46		41.1	0	25.4	0.00579	208.7	20.9		3.5		0	0.3	0	995.846	1007.7	77.5	0	14.2	0.01628	206	26.55	27.1944	4	3.44678	0	0	0	981.25	70.2	71	0	23.9	0.0133	238.3	25.5	27.4	2.3	0	0	0	837.315		23.5	0	16.8
2012-02-11	0	0		1013.84		35.6	0	25.3	0.00445	209.6	19.4		2.6		9	11.3	0	995.9	1007.7	78.9	0.3	14.3	0.01635	240.9	25.95	28	4.2	4.21844	4.2	0.2	0	981.876	71.7	75	0	23.7	0.01319	206.3	24.45	28.35	2.2	0	0	0	837.831		25.6	0	16.7
2012-02-12	0	0		1014.52		35.2	0	25.2	0.00446	212.7	18.8		2.2		0	0.4	0	995.302	1007.2	76.5	0	15.1	0.01594	210.7	26.2	27.75	4.7	4.47567	0	0	0	982.263	67.6	73	0	23.5	0.01216	259.3	24.8	25.85	2.3	0	0	0	838.554		30.1	0	16.6
2012-02-13	0	0		1014.52		41.9	0	25.1	0.00541	216.7	19.55		1.4		0	0	6.096	995.435	1007.4	75.4	0	15	0.0159	192.2	26.65	26.1111	5.1	5.093	0	0	0	983.082	70.3	70.5	0	23.3	0.01243	263.5	24.25	26.55	2	1.3	0		840.324		39.5	0	16.5
2012-02-14	0	0		1013.06		41	0	24.9	0.00598	214.8	21.5		1.6		4.5	2.6	0	995.958	1007.5	77.2	0	15	0.01627	221.2	26.2	27.5	4.6	4.21844	0	0	0	982.826	68.4	68.5	0	23.1	0.01217	275.2	24.45	26.15	1.9	0	0.3	0	839.72		34.7	0	16.4
2012-02-15	0	0.5	0	1011.02	1010	51.5	0	24.9	0.00849	183.1	23.3	23.9444	1.5	0.257222	0	3.2	5.08	995.663	1007.3	78.7	0	15	0.01629	186.5	26.25	25.75	4.2	4.01267	0	0	0	981.025	66.8	58	0	22.9	0.01229	270.3	24.75	27.85	2.1	0	0	0	838.64		33	0	16.3
2012-02-16	0	0		1011.23		56.8	0	24.8	0.0098	113.3	23.6		1.5		26.7	48.5	3.048	995.223	1006.7	81.3	1.2	17.7	0.01641	151.5	25.45	26.6111	3.1	2.88089	0	0	0	979.749	68.1	69	0	22.7	0.01335	272.2	26.15	27.55	2.4	1.9	0	0	838.859		34.4	0	16.2
2012-02-17	0	0		1011.48		47.3	0	24.7	0.00871	159.2	24.9		2.8		15.2	42.8	16.002	995.42	1007	80.3	5.2	20.5	0.01587	165.1	25.15	24.1111	3.1	2.315	0	0	0	980.981	71.9	69.5	0	22.5	0.01356	276.7	25.6	27.65	2.2	0	0	0	838.999		31.8	0	16.1
2012-02-18	0	0	0	1012.28	1010.9	42.7	0	24.6	0.00742	219.3	23.9	23.5556	2.9	0.411556	15.2	22.7	0	996.063		79.8	1.1	23.1	0.01582	180.2	25.05	23.5	2.2	1.28611	0	0	0	982.395	65.2	66	0	22.3	0.01118	273.7	24.25	27.45	2.3	0	0	0	838.268		28.7	0	15.9
2012-02-19	0	0		1011.61		36	0	24.5	0.0056	220.6	21.95		2.2		0	2.8	11.938	996.298	1009	77.2	0	23.3	0.01559	180.8	25.95	25.4444	2.9	2.46933	0	0	0	982.326	58.9	70.5	0	22	0.01011	280	24.7	27.95	2.2	0	0	0	837.254		49.8	0	15.8
2012-02-20	0	0		1010.37		36.4	0	24.3	0.005	223.2	20.55		2		7.6	10.1	0	995.696	1008.3	75.8	0.4	23.7	0.01588	211.6	26.35	26	4.2	3.54967	0	0	0	981	50.6	60.5	0	21.8	0.00897	280.9	25	28.15	2.1	0	0	0	835.923		65.5	0	15.7
2012-02-21	0	0		1009.31		44.7	0	24.2	0.00718	227.5	21.3		2.1		20.7	4	1.016	996.154	1009	78.9	0	23.5	0.01616	267.7	26.15	25.6944	3.9	3.18956	0	0	0	979.812	51.4	46.5	0	21.6	0.00947	287.2	26.25	27.1	2.3	0	0	0	836.1		65.7	0	15.6
2012-02-22	0	0		1008.42		57.4	0	24.1	0.00921	224.7	22.8		1.2		0	1.4	9.906	994.905	1007.4	76.9	0	23.3	0.01619	329.1	26.65	26.3889	4.8	4.42422	0	0.4	0	980.249	56.2	65.5	0	21.4	0.01025	242.5	25.35	27.6	2.3	0	0	0	836.34		49.5	0	15.5
2012-02-23	0	0		1007.93		44	0	24	0.008	224.2	24.55		2.7		0	0.6	6.096	994.293	1007.2	78.2	0	23	0.01653	230.1	26.55	26	5.3	4.37278	0	0.5	0	980.056	46.4	63.5	0	21.3	0.00798	195.9	25.45	27.4	2.4	0	0	0	835.792		24	0	15.3
2012-02-24	0	0		1008.15		38.2	0	23.8	0.00676	228.1	23.95		2.7		0	1	0.762	993.873	1006.2	79.2	0	22.8	0.01651	205	26.3	26.5	3.8	3.03522	0	0	0	979.549	39.4	42	0	21.1	0.00731	259.3	25.3	25.6	2.3	0	0	0	836.188		12.3	0	15.2
2012-02-25	1.8	0	0	1007.78	1006.2	33.4	0	23.7	0.00601	228.9	24.9	26.1111	2.9	0.257222	0	2.1	0	994.159		78.2	0	22.7	0.01596	233.2	26.05	25.5	3.8	1.90344	0	0	0	978.856	37	44	0	20.9	0.00649	241	25.5	26.4	2.7	0	0	0	835.998		14.8	0	15
2012-02-26	0	0		1006.76		30.5	0	23.5	0.00561	230.6	25.05		3		12.2	5.8	3.048	995.028	1007.5	78.5	0	22.7	0.01633	293.9	26.5	25.3611	3.9	2.93233	0	0	0	978.612	46.9	44	0	20.7	0.00821	276.7	25	26.2	2.4	0	0	0	834.236		24.3	0	14.9
2012-02-27	0	0		1007.66		35.3	0	23.4	0.00526	233.9	22.5		1.6		48.9	19.7	20.066	995.613	1008.4	82.9	0.3	23.4	0.01635	178.4	24.5	25.1944	3.1	2.36644	0	0	0	979.056	44.8	59.5	0	20.4	0.00792	288.1	25.05	25.65	2.4	0	0	0	834.17		34.5	0	14.8
2012-02-28	0	0		1005.6		46.7	0	23.3	0.00736	232.9	21.8		2.4		0	1.5	9.906	995.471	1008.6	78.9	0	24	0.01657	241.1	26.6	25.5	4.8	3.241	0	0	0	977.835	51.3	51	0	20.2	0.00996	289.5	26.25	26.35	1.9	0	0	0	832.78		41.7	0	14.6
2012-02-29	7.9	2.2		1005.95		78.8	0	23.3	0.01385	211.2	23.8		2.6		0	0.7	4.064	995.392	1008.1	78.3	0	23.7	0.01671	335.1	26.85	25.75	5.3	4.37278	0	0	0	976.965	59.1	58	0	20.1	0.0132	289	28.65	27.95	1.7	0	0	0	833.504		35.2	0	14.5
2012-03-01	0	0		1007.35		71	0	23.3	0.01276	231.9	24.7		2.6		0	0.2	0	995.524	1008.1	73.7	0	23.3	0.01579	338.9	26.5	26.1944	5.9	6.07044	0	0	0	977.652	64.6	67.5	0	19.9	0.01495	287.4	29.55	30.95	2.1	0	0	0	834.335		29.6	0	14.4
2012-03-02	6.7	0	0	1005.84	1004	68.2	0	23.1	0.01211	236.4	25	25.5	2.8	0.617333	0	2	0	995.749	1008.3	73.3	0	23	0.01566	331	27.25	26.5	4.9	4.63	0	0	0	977.278	62.7	66	0	19.7	0.01464	287.9	28.75	30.15	2.1	0	0	0	833.14		29.5	0	14.3
2012-03-03	0	0		1005.98		68.8	0	23	0.01216	236.1	24.7		2.3		0	5.3	1.016	995.86	1008.5	76.1	0	23.1	0.01624	215.7	26.85	27.4444	4.4	4.11556	0	0	0	977.008	51.7	67	0	19.5	0.01175	288.4	29.95	30.45	1.5	0	0	0	833.802		37.9	0	14.2
2012-03-04	0	0		1007.92		51.5	0	22.9	0.00871	237.6	24.95		2.7		0	11	0.508	996.395	1008	77.8	0.1	23.4	0.01647	273.6	26.5	26.75	4.2	4.26989	0	0	0	978.083	59.4	67.5	0	19.3	0.01409	292	29.45	30.45	1.7	0	0	0	835.024		58.1	0	14.1
2012-03-05	0	0	0	1006.44		50.5	0	22.7	0.00918	228.1	25.3	27	3	0.874556	0	0.4	0	996.044	1008.5	79.5	0	23.4	0.01652	303.4	26.3	27.5	3.9	3.96122	0	0	0	979.203	64	66	0	19.2	0.01425	279.6	28.4	30.55	2.2	0	0	0	835.154		54.2	0	14
2012-03-06	0	0	0	1004.77	1003.2	57.5	0	22.6	0.01104	243	27.15	28.3056	3.7	0.257222	0	0.1	0	995.849	1008.1	77.8	0	23.1	0.01591	332.4	26.15	26.25	3.7	3.44678	0	0	0	978.315	55.9	60.5	0	19	0.01222	287.3	28.6	30.1	1.6	0	0	0	834.056		34.2	0	13.9
2012-03-07	0	0		1003.28		72.5	0	22.4	0.01453	241.5	27.05		3.7		0	0.1	0	995.197	1007.3	75.2	0	22.7	0.01567	315.3	26.6	26.8889	4.5	4.37278	0	0	0	976.321	48	61	0	18.8	0.01068	273.6	28.5	29.8	2.1	0	0	0	832.902		24.3	0	13.8
2012-03-08	0	0		1005.16		72.3	0	22.3	0.01431	244.4	26.65		2.6		4.1	0	6.096	995.692	1008.1	76.7	0	22.4	0.01643	334.3	26.85	26.6389	5.3	5.14444	0	0	0	976.12	45.3	52	0	18.7	0.01085	272.3	29.6	29.45	1.4	0	0	0	833.788		16.7	0	13.7
2012-03-09	0	0	0	1006.6	1004.7	70.2	0	22.2	0.0137	237.8	25.8	28.25	2.8	0.514444	31.5	16.5	5.08	995.583		79.5	0.4	23.2	0.01669	189.9	25.8	26.0556	4.9	3.54967	0	0	0	976.389	47.4	50	0	18.5	0.01063	278.1	29.6	30.65	2.1	0	0	0	835.149		22.4	0	13.6
2012-03-10	0	0.1	0	1008.79	1007.3	59.5	0	22.1	0.01165	228.7	25.8	27.6111	1.9	0	0	5.4	39.116	995.977	1008.6	78.1	0	23.5	0.01649	224.5	26.45	25.3056	3.4	2.41789	0	0	0	977.341	60.9	66	0	18.3	0.01314	296.8	28.25	31.45	2.2	0	0	0	837.5		15	0	13.5
2012-03-11	0	0		1011.51		39.2	0	21.9	0.00761	246.6	25.75		2.9		0	0.9	0.762	995.987	1008.6	75	0	23.4	0.01623	299.4	27.05	26.5	3.8	3.49822	0	0.1	0	979.336	60.9	79	0	18.2	0.01244	294.9	26.85	29.15	3.2	0	0	0	839.653		11.6	0	13.3
2012-03-12	0	0	0	1012.66	1011.4	32.7	0	21.8	0.00579	249.5	25.15	27.5	1.9	0.257222	0	5	5.08	995.362		75.2	0	23.2	0.01623	244.6	26.9	27	4.7	4.167	0	5.6	0	981.498	67.3	73.5	0.1	18.5	0.01459	211.9	26.2	29.25	3.2	0	0	0	840.931		22.7	0	13.2
2012-03-13	6	0		1012.32		42.5	0	21.6	0.00798	248.8	25.1		2.2		14	3.5	17.018	995.35	1007.1	79.1	0	23.2	0.01709	226.1	26.8	26.3611	4.5	4.47567	0	0	0	981.873	69.9	67.5	0	18.4	0.01597	286.6	28.55	29.45	2.8	0	0		839.74		43	0	13.2
2012-03-14	0	0	0.254	1011.45	1009.9	42.7	0	21.5	0.00801	252.7	25.3	26.1111	2.4	0.514444	14	8.4	2.032	996.54	1008.7	81.8	0	23.4	0.01671	185.7	25.7	26.6944	4.5	4.47567	0	0	0	982.104	63.8	63	0	18.2	0.01485	272.5	28.9	30.55	2.2	0	0	0	838.92		30	0	13.1
2012-03-15	0	0		1011.71		41.1	0	21.3	0.00712	253.7	24.2		2.5		28.1	14.1	20.066	997.12	1009.7	80.9	0.4	24.5	0.01643	202.9	26	24.9167	3.6	2.57222	0	0	0.5	982.191	61.7	64.5	0	18.1	0.01436	298.6	28.9	29.75	2.4	0	0		837.925		37.5	0	13
2012-03-16	0	0		1010.96		40.9	0	21.2	0.00695	254.5	23.45		2.7		0	0	4.064	996.759	1009.2	78.4	0	24.2	0.01679	230.1	26.85	26.4444	5.6	4.63	0	0	0	981.66	58.7	61	0	17.9	0.01377	301.3	28.55	29.25	1.8	0	0	0	837.919		51.1	0	12.9
2012-03-17	0	7.8		1010.06		55.4	0.1	21.7	0.01	252.6	24		2.3		0	0.3	0	996.22	1008.6	77.3	0	23.9	0.01615	331.7	26.55	26.1944	5.1	5.24733	0	0	0	980.891	56	71.5	0	17.7	0.01274	301.3	29	31	1.9	0	0		838.347		58.1	0	12.8
2012-03-18	0	0.4		1010.46		60.9	0	21.6	0.01164	247.5	25.25		2.6		0	0.5	0	994.699	1007.4	81.1	0	23.5	0.0173	324.4	26.35	27.25	4.2	3.44678	0	0	0	980.803	52.8	73	0	17.6	0.01184	302.6	28.85	30.6	2.1	0	0	0	839.292		67.9	0	12.7
2012-03-19	0	0		1009.71		60.9	0	21.4	0.01263	211.6	26.05		2		0	0	0.254	994.666	1006.9	83.5	0	23.2	0.01748	315.9	26.45	27	3.8	3.13811	0	0	0	980.446	51	72	0	17.4	0.01167	303.2	29.05	30.75	1.9	0	0	0	838.988		67.5	0	12.7
2012-03-20	0	0	0	1008.86	1006.9	64.2	0	21.3	0.01415	247	27	28.75	2.2	0.514444	0	3.5	0	994.344	1006.9	79.4	0	23.2	0.01699	249	26.6	26.5	4.6	4.167	0	0	0	979.677	51.9	54	0	17.3	0.01239	303.8	30.2	30.95	1.8	0	0	0	838.675		58.3	0	12.6
2012-03-21	6.3	0	0	1007.05	1005.5	64.9	0	21.1	0.01444	247.7	28.6	29.2778	3.1	0.977444	0	6.4	0	994.685		78.9	0	23.3	0.01649	214	26.5	27.8056	4.3	4.21844	0	0	0	979.427	58.6	57	0	17.1	0.01401	304.4	29.95	31.65	2	0	0	0	836.905		29.1	0	12.5
2012-03-22	0	0		1007.56		63.5	0	21	0.01364	259.7	29.15		2.6		19.5	9.6	2.032	994.848	1007.3	85.1	0.2	23.8	0.01712	184.1	25.95	25.4444	3.9	4.06411	0	0	0	980.034	57.6	59	0	17	0.0133	305	30.1	31.55	2	0	0	0	836.775		25.5	0	12.4
2012-03-23	0	0		1010.19		48.7	0	20.8	0.00922	260.1	26.45		1.1		0	1.6	7.874	994.172	1006.6	78.8	0	23.8	0.01715	210.4	26.9	27	4.7	4.26989	0	0	0	980.741	52.6	60.5	0	16.8	0.01172	304.5	29.45	30.15	2.4	0	0	0	838.422		43	0	12.3
2012-03-24	0	0		1010.05		50.8	0	20.7	0.01028	262.7	26.9		1.7		19.5	13.3	0.508	995.311	1008.1	78.4	0.1	24.3	0.01684	200	26.8	26.25	5.3	4.52711	0	0	0	981.198	45	59	0	16.7	0.00928	306	28.3	30.7	2.2	0	0	0	839.354		47.5	0	12.2
2012-03-25	0	0	0	1010.05	1007.8	58.5	0	20.5	0.01191	258.9	27.25	29.1944	3	0.617333	0	4.3	7.112	995.723	1007.8	78.1	0	24.4	0.01677	236.3	26.55	26	4.2	3.60111	0	0	0	981.285	46.3	36.5	0	16.6	0.00946	305.2	28.2		2.5	0	0	0	839.596		48	0	12.1
2012-03-26	0	0	0	1009.96	1008.6	59	0	20.4	0.01265	258.5	28.15	29.8056	3	0.771667	0	3.3	1.016	995.61	1008.1	80.9	0	24.4	0.01723	284.8	26.35	26.5833	4.4	4.52711	0	0	0	981.824	56.4	48	0	16.4	0.01109	302.6	27		2.3	0	0	0	840.119		35.7	0	12.1
2012-03-27	0	0	0	1010.41	1008.6	60.2	0	20.3	0.01325	264.8	28.6	29.8333	3.5	1.23467	77.1	30.2	55.88	994.974	1007.7	78.2	0.8	25.7	0.01663	220.2	26.45	26.1944	4.6	2.57222	0	0	0	982.548	60.7	55.5	0	16.3	0.01284	307.5	27.05	29.45	2.2	0	0	0	840.148		24	0	12
2012-03-28	0	0	0	1010.61	1009.1	55.5	0	20.2	0.01241	266.1	29.75	29.9444	3.6	0.977444	0	10.3	78.994	996.014		79.2	0.1	26.8	0.01678	238.3	26.3	26	3.8	2.778	0	0	0	983.348	61.8	63.5	0	16.2	0.01406	302.2	27.65	29.45	2.2	0	0.3	0	840.833		19.2	0	11.9
2012-03-29	0	0		1008.53		50.3	0	20	0.01113	268.2	29.45		2.8		0	2	2.032	997.005	1009.5	80.6	0	26.5	0.01691	244.3	26.1	27.3889	4.1	4.83578	0	0	0	982.003	59.7	56	0	16.1	0.01427	308.2	30.05	29.95	1.9	0	0.3	0	837.967		18.6	0	11.9
2012-03-30	0	0	0	1009.41	1007.9	59.9	0	19.9	0.01379	254.9	28.3	29.4167	2.8	0.514444	0	0	3.048	997.639	1009.6	77.9	0	26.2	0.01684	302.8	27.05	27.25	5.7	5.81322	0	0	0	979.864	56.6	53	0	16	0.01416	296.2	31.45	30.85	1.7	27.1	7.2	0	838.705		38.3	0	12.1
2012-03-31	9.1	1.3	0	1010.83	1009.5	51.4	0	19.8	0.01177	264.5	29	29.4444	1.7	1.28611	0	0.2	6.096	997.875	1010.5	76.6	0	25.7	0.01641	218.6	26.95	27.0556	3.9	4.42422	0	0.8	0	980.69	57.9	51	0	15.9	0.01453	297.5	30.35	31.25	2.2	0	0.9	0	842.002		46.5	0	12.3
2012-04-01	0	0	0	1010.16	1008.7	39.1	0	19.8	0.00945	254.7	30.05	30.5	1.9	0.360111	0	0	1.016	996.604	1009.4	77.2	0	25.4	0.0168	201.1	27.2	27.3056	3.9	3.60111	0	0	0	981.328	61.7	52	0	15.8	0.01484	306.3	29.6	32	2.9	0	0	0	841.391		48.3	0	12.2
2012-04-02	0	0		1010.53		45.6	0	19.7	0.01152	272.7	30.5		2.6		0	3.7	6.096	995.724	1008.1	79.1	0	25.3	0.01709	209.9	26.8	27.9722	4.8	5.093	0	0	0	982.354	59	59.5	0	15.7	0.01369	292.3	29.2	31.6	2.3	4	1.7	0	841.721		40.5	0	12.2
2012-04-03	0	0	0	1011.03	1009.5	48.8	0	19.6	0.01221	263.6	30.35	31.2222	2.5	0.617333	0	0	0.508	995.542	1007.8	79.8	0	25.1	0.01714	307.2	26.5	28	5	5.91611	0	0	0	982.697	52.2	54.5	0	15.6	0.01208	305.1	29.35	30.9	1.9	5.9	7.6		842.132		42.1	0	12.5
2012-04-04	0	0		1009.35		55.4	0	19.4	0.01428	271	30.7		3.8		0	0	1.016	995.363	1007.7	76.4	0	24.7	0.01665	305.9	27	27.8611	5.3	5.76178	0	0	0	981.433	51.9	52	0	15.5	0.0125	311	29.8	30.15	1.9	4	1.3	0	839.654		53.2	0	12.7
2012-04-05	15	0	0	1008.49	1007.5	62.1	0	19.3	0.01479	268.7	29.4	29.8611	3.9	0.257222	0	0	0	994.933	1007.6	76.4	0	24.3	0.01666	312.5	27	27.6667	5.4	5.65889	0	0	0	979.22	54.6	52.5	0	15.4	0.01378	311.1	31.15	30.35	2.2	4	5.9		838.072		40	0	12.8
2012-04-06	33.3	28	61.976	1009.28	1008.4	77.5	1.4	21.5	0.01562	144.1	25.55	23.5	3.1	0.617333	0	0.1	0	995.125	1007.5	79.3	0	24	0.01716	277.5	26.5	28.5	4.8	5.96756	0	0	0	978.958	56.9	52	0	15.3	0.01435	311	31.05	30.7	2.8	0	0	0	837.49		49.3	0	13
2012-04-07	16.6	1.5		1009.16		76.6	0	21.6	0.01551	238.1	26.65		2.8		0	3	1.016	994.878	1007.5	82.1	0	23.9	0.01733	252.7	26.1	28	4	4.99011	0	0	0	978.514	59.8	51.5	0	15.2	0.01541	291.2	30.45	31.05	2.6	8.1	6.1		837.111		51.3	0	13.1
2012-04-08	16.6	26	18.034	1007.87	1006.3	76.9	1.5	23.5	0.01664	202.2	25.75	26.5833	3.9	1.28611	0	0	1.016	994.478		81.1	0	23.6	0.01685	222.4	26	27.25	4.4	5.093	0	0	0	978.752	58.7	49.5	0	15.1	0.01485	291	30.3	31.4	2.8	8.1	12.8		836.406		53.5	0.2	14.3
2012-04-09	33.3	58.7	9.398	1009.1	1007.5	80.3	6.3	27.3	0.01663	174.3	25.8	22.3056	4.2	1.54333	0	1.4	0	994.151	1006.5	74.6	0	23.4	0.016	221	26.55	27	4.6	4.52711	0	0	0	979.414	54.6	54.5	0	15.1	0.01435	304.6	30.6	31.65	2.4	12.1	20.8	0	837.015		59.5	0.3	14.9
2012-04-10	0	23.5	0	1009.2	1007.8	81.4	0.4	27.9	0.01677	219.7	25.35	24.3056	3.5	0.771667	13.7	5.9	0.254	995.51	1008	75.9	0	23.3	0.01608	224.4	26.4	28.1944	4.7	4.52711	0	0	0	979.195	51.9	56	0	15	0.01359	300.9	31.65	32.75	2.4	4	3.1		837.179		60.3	0	16.2
2012-04-11	0	0	0	1008.41	1007	74.5	0	28	0.01594	276.4	26.4	25.4167	3.5	1.02889	7.3	10.7	1.016	997.157	1009.5	78.4	0.1	23.4	0.01665	276.4	26.65	28.0556	4.3	5.45311	0	0	0	978.733	54.8	50.5	0	14.9	0.01384	277.5	30.7	32.45	2.8	4.6	2.6		837.088		52	0	16.3
2012-04-12	18.9	25.3	39.878	1006.15	1004.8	77.5	2.1	28.2	0.0179	211.5	27.95	26.4444	4.2		0	0	0.762	996.206	1008.9	76.9	0	23.7	0.01591	305.4	26.7	28	4.2	4.47567	0	0	0	978.045	56.9	61	0	14.8	0.01476	304.3	30.6	32.45	2.5	4.6	1.8	0	835.583		38.1	0	16.3
2012-04-13	18.9	30.3		1007.66		75.4	1.7	30.6	0.01762	225.1	28.45		3.6		0	0	0	995.366	1008.2	75.6	0	23.3	0.01594	301.9	26.85	27.8056	4.3	5.19589	0	0	0	978.288	54.2	56.5	0	14.7	0.01432	310.7	31.15	32.35	2.4	0	0	0	836.992		27.3	0	16.1
2012-04-14	0	0	0	1008.41	1007.4	67.9	0	30.7	0.01616	255.2	28.95	28.9167	2.2	0.514444	0	0	0	995.597	1007.9	78	0	22.9	0.01659	314.5	26.6	27.6389	4.9	5.71033	0	0	0	979.571	58.5	56.5	0	14.7	0.01447	272.2	30.5	32.4	2.9	0	0.1	0	838.756		29.3	0	15.9
2012-04-15	9.5	3.8	10.668	1006.96	1005.9	65.9	0	30.2	0.01611	271.3	29.65	28.4167	3.1	0.617333	14.5	18	3.048	996.101	1008.5	80.6	0.4	23.5	0.01706	216.8	26.45	27.8611	4	3.18956	0	0	0	979.452	56.2	56	0	14.6	0.01368	297.2	30.15	32.5	2.5	0	0	0.508	837.659		40.2	0	15.8
2012-04-16	0	0.3		1005.99		71.6	0	30	0.01721	258.5	29.3		2.8		35.8	7.4	11.938	995.865	1008.4	84.8	0.1	24.1	0.01722	159.5	25.55	26.9444	3.8	3.96122	0	0	0	978.144	51.7	56	0	14.5	0.01343	307.7	31.1	32.6	2.3	0	0	0	835.858		30.7	0	15.6
2012-04-17	0	0		1004.21		67.3	0	29.6	0.01684	272.5	30.6		3		11.9	2.8	10.922	996.616	1009	84.9	0	24.1	0.01751	265.3	25.75	27	3.2	2.93233	0.7	0	0	976.362	50.8	50	0	14.4	0.01415	309.2	32.35	32.65	2.4	0	0	0	834.92		33.4	0	15.4
2012-04-18	24.5	10.4	52.324	1003.64	1002.2	70.7	0.2	29.8	0.01797	266.9	30.5	29	4.6	1.23467	0	1.1	0	997.147	1009.8	81.3	0	23.8	0.01677	300.5	26.15	27.3611	3	3.39533	0	0	0	976.399	48.4	52.5	0	14.4	0.01376	273.2	32.75	34.65	2.3	0	0	0	834.717		24.2	0	15.3
2012-04-19	0	0		1005.01		74.7	0	29.7	0.01898	247.9	30.6		3.8		0	1.4	4.064	995.469	1007.7	83.8	0	23.6	0.0173	205.1	26.25	27.5	3.3	4.167	0.7	0	0	977.056	50.1	60	0	14.3	0.0142	261.2	32.15	34.05	2	0	0	0	835.526		29.5	0	15.1
2012-04-20	12.2	4.5		1006.34		74.4	0	29.7	0.01915	251.3	30.2		3.7		0	0.7	6.096	995.06	1007.6	79.1	0	23.4	0.01669	231.8	26.95	27.4722	3.8	4.11556	0	0	0	978.088	50.4	61	0	14.3	0.01434	283.8	32.35	32.95	2.4	0	0	0	837.144		45.2	0	14.9
2012-04-21	23.8	24.2		1004.85		68.9	0.7	30.2	0.01728	272.8	30.25		3		67.5	5	0	996.073	1008.6	85.1	0	23.3	0.01754	163.3	25.75	26.8056	3.5	2.36644	0	0	0	976.962	45.7	56	0	14.2	0.0128	303.8	33	32.95	2.4	3.2	3	0	836.418		49.5	0	14.9
2012-04-22	0	0	0	1002.57	1001.5	58.4	0	30.9	0.01479	256.9	32.15	31.0556	3.8	1.13178	0	2.5	20.066	996.887	1009.3	81.9	0	23.3	0.01715	247.8	26.55	27.5	4.1	3.65256	0	0	0	975.512	49.9	55	0	14.1	0.01368	298	31.9	32.95	2.1	0	0	0	833.706		28.1	0	14.9
2012-04-23	0	0		1003.32		68.8	0	30.3	0.01792	231.5	31.9		4.1		0	0.1	2.032	996.296	1008.8	82.3	0	23.1	0.01759	276.7	26.85	28.25	4.6	5.093	0	0.1	0	975.75	57.3	60	0	14.1	0.01588	296.1	31.55	33.5	2.8	0	0	0	834.286		19.8	0	14.7
2012-04-24	0	0.3		1004.84		72.3	0	29.9	0.01905	266.3	31.35		4.4		0	0.2	5.08	995.754	1008.2	79.8	0	22.7	0.01705	285.7	26.8	27.5	4.6	4.37278	3.8	6.2	0	976.782	63.7	58.5	0.1	14.5	0.01686	246.9	30.6	33.8	2.8	0	0	0	835.952		16.4	0	14.5
2012-04-25	23.8	11.9	31.496	1006.24	1004.6	69.2	0.3	30.2	0.01794	249.4	31.2	28.5	4.4	1.23467	0	0.3	7.874	995.623	1008.1	80.3	0	22.4	0.01727	270.3	26.6	27.5	4.8	4.63	7.6	5	0	978.091	73.1	85	0	14.8	0.01706	93.9	28	33.65	1.1	0	0	0	837.477		18.3	0	14.4
2012-04-26	0	0		1006.24		73	0	30	0.01852	225.7	30.2		3.8		0	0.5	0.762	995.418	1007.7	80.5	0	22.1	0.0174	299.5	26.7	28	5.5	5.093	0	0.4	27.8	978.034	72.7	71	0	14.9	0.01805	219.9	29	30.55	1.9	0	0	0	837.259		18.9	0	14.2
2012-04-27	0	0		1003.3		72.5	0	29.6	0.01935	244.5	31.6		4.9		0	0	14.986	995.261	1007.3	78.9	0	21.8	0.01681	276	26.5	27.8056	4.8	5.45311	0	2.1	0	977.027	71.4	69	0	14.9	0.01832	236	29.35	31.25	2	0	0	0	835.181		26.9	0	14
2012-04-28	0	4		1001.92		70.1	0	29.3	0.01845	264.9	31.95		5.3		0	0	0	995.119	1007.6	78.6	0	21.5	0.01606	297.2	25.95	27.25	4.5	4.57856	0	0	0	975.919	62.3	65.5	0	14.8	0.01743	216	30.9	30.7	1.7	0	0		833.605		23.8	0	13.9
2012-04-29	0	0	0	1002.44	1001	68.8	0	29.2	0.01831	259.3	31.1	31.8889	4.6	1.80056	0	0	0	995.338	1007.6	78.8	0	21.2	0.01619	275.1	26.55	27.25	4.3	4.11556	8.7	15.2	0	976.221	72.3	64	0.2	15.6	0.01821	159.4	28.65	30.9	1.4	0	0	0	834.166		22.1	0	13.7
2012-04-30	0	2.6		1002.52		77.7	0	29	0.01938	226.3	30.25		5.1		0	0	0	995.671	1008.3	78.6	0	20.9	0.01649	262.4	26.35	27.5	4.6	4.63	6.5	2.8	7.3	975.306	64.9	76.5	0	16.1	0.0184	253.2	30.75	30.85	1.5	0	0	0	833.941		19.9	0	13.6
2012-05-01	13.3	16.4		1004.83		79.9	1	29.5	0.01945	247.7	29.1		4.2		0	2.3	7.874	996.426	1008.8	79.5	0	20.7	0.01665	254.2	26.5	27.5556	4.5	4.47567	4.9	8.7	2.5	975.762	55.6	66	0.2	16.5	0.01644	283.4	32.2	31.3	2.3	0	0	0	835.369		17.5	0	13.5
2012-05-02	34.9	20.8	27.94	1005.65	1004.3	80.1	0.5	30.6	0.01883	234.4	28.2	27.3056	4	1.28611	0	0.9	0.762	996.424	1008.8	80	0	20.5	0.01658	266	26.3	27.5556	5.1	5.556	4.9	1.3	0.5	976.262	51.8	60	0	16.4	0.01585	254.9	32.35	32.45	2.4	0	0	0	836.046		16.5	0	13.3
2012-05-03	11.6	1	14.986	1004.66	1003.3	68.3	0	31	0.01723	278.3	30.2	28.3056	2.8	1.28611	0	2.4	0	997.043	1009.5	77.5	0	20.4	0.01626	273.2	26.1	27.3611	5.8	5.81322	0	1.9	1	975.011	46	57.5	0	16.4	0.01482	260.2	33.9	32.65	2.2	4.9	1.8	0	835.203		20.8	0	13.3
2012-05-04	0	0		1005.74		65.8	0	30.4	0.01553	255.3	28.9		1.5		0	11.2	0	996.83	1009.2	74.6	0.1	20.7	0.01544	283.1	25.75	28.25	5.9	6.945	0	0.4	0	974.185	43.2	61	0	16.3	0.01401	281	33.6	33.65	2.9	4.9	2.8	0	836.137		29.2	0	13.3
2012-05-05	0	0	0	1005.43	1003.9	56.5	0	30	0.01357	275.4	29.45	27.8889	1.8	0.874556	0	0	0	996.004	1008.3	75.2	0	20.7	0.01536	292.2	25.35	27.3889	5.2	5.04156	0	0.6	0	975.286	37.8	53	0	16.1	0.01201	296.2	33.5	34.8	2.9	4.9	2.2	0.508	837.518		35.6	0	13.4
2012-05-06	0	0	0	1004.43	1003.3	52	0	29.6	0.01313	273.8	29.8	29.8056	1.6	0.257222	0	0	0.254	996.133	1008.5	78.3	0	20.3	0.01647	254.9	26.2	28.1389	5.3	6.22478	0	0	0	976.392	39.1	53	0	16	0.01177	294.6	33.4	34.75	2.8	0	0	0	836.416		46.4	0	13.3
2012-05-07	0	0		1003.63		51.2	0	29.2	0.0136	280.6	31.3		1.9		0	0	0	996.694	1009	75.9	0	20	0.01589	279.4	25.95	27.6389	5.4	6.019	0	0	0	976.061	43	57	0	15.8	0.01316	244.2	32.6	34.2	2	0	0	0	836.034		46.2	0	13.2
2012-05-08	0	0	0	1004.79	1003.2	56.1	0	28.9	0.01561	277.1	31.9	31.8056	2.4	0.514444	0	0	0	997.315	1009.7	77.8	0	19.7	0.01583	276.5	25.45	28	5.5	6.07044	3.2	0.5	0	976.249	46.5	68.5	0	15.8	0.01454	209.8	33.35	33.85	1.4	0	0.2	0	836.73		52.1	0	13
2012-05-09	0	0	0	1006.86	1005.5	60.3	0	28.6	0.0164	285.7	31.5	31.1111	2.7	0.257222	0	0	0	996.61	1008.9	74.8	0	19.4	0.01538	290.5	25.6	27.9444	4.7	5.14444	0	0	0	977.167	40.1	50.5	0	15.7	0.01301	273.7	34.3	33.55	1.8	25.2	11.1		838.239		51.6	0	13.3
2012-05-10	0	0		1007.11		63.6	0	28.3	0.01743	265.3	31.5		2.6		0	0.4	0	995.893	1007.8	79.8	0	19.2	0.01643	266.1	26.2	27.9444	4.4	5.40167	6.3	11.9	0	978.187	44.4	81	0.5	16.5	0.01389	227.8	33.2	32.95	2	16.8	3.6		838.739		51.5	0	13.8
2012-05-11	16	2.9	0	1004.66	1004	65.6	0	28.3	0.01787	272.1	31.5	31	3.2	1.02889	0	0.4	0	996.642	1008.8	83.1	0	19	0.01732	267	25.7	28	4.7	5.45311	0	0	27.2	976.58	45.9	66	0	16.4	0.01463	243.4	33.7	31.25	2	0	0	0	836.332		56.9	0	13.7
2012-05-12	0	0		1003.24		70.5	0	28	0.01879	275	30.9		3.8		0	0.8	9.906	996.53		81.6	0	18.8	0.01696	252.5	26	27.1389	4.6	5.24733	0	0.2	0	975.41	45.6	56.5	0	16.2	0.0149	243.3	33.4	30.05	1.4	9.3	1.4	0	834.715		49.4	0	13.5
2012-05-13	16	12.6		1002.29		72.2	0.5	28.2	0.01942	273.6	30.4		4		0	0	0	996.26	1008.2	84.2	0	18.6	0.01731	255	26	27.3611	4.7	5.35022	0	2.6	0	975.855	43.9	56.5	0	16.2	0.01354	208.4	32.7	31	2.4	0	0	0	833.8		34.9	0	13.4
2012-05-14	0	0.2		1002.58		77.9	0	28.5	0.0215	237.5	30.9		4.4		0	0	0.762	996.048	1007.9	83.9	0	18.4	0.01718	258.1	25.65	27.1389	4.5	5.29878	0	0	0	975.898	43.1	56.5	0	16.1	0.0144	282.3	33.95	31.95	1.5	0	0	0	834.281		27.3	0	13.2
2012-05-15	0	0		1003.25		79.5	0	28.2	0.02164	183.8	30.6		3.9		0	0	6.096	996.797	1009	81.9	0	18.2	0.01677	248.8	25.7	26.6944	4.8	4.57856	0	1.8	0	976.548	42.5	62.5	0	16.1	0.01446	268.9	34.85	32.75	1.3	0	0	0	834.995		20	0	13
2012-05-16	13.4	1.7		1002		72	0	27.9	0.01913	259.4	30.9		4.4		0	0	2.032	997.319	1009.6	82.7	0	18	0.01682	256.8	25.4	27.4444	4.2	4.63	3.6	0	0	975.893	42.3	51	0	16	0.01278	253.1	32.1	33.05	3.5	0	0	0	833.563		28.5	0	12.9
2012-05-17	13.4	0		1002.1		77.4	0	27.8	0.0205	207.6	30.7		3.5		0	0	1.016	997.156		83.4	0	17.8	0.01681	265.3	25.5	27.5	3.8	4.06411	7.1	10.5	0	974.335	41.8	61	0.4	15.9	0.01396	282	33.55	34.45	2.8	0	0	0	833.928		38.8	0	12.7
2012-05-18	0	0	0.508	1002.89	1001.5	75.8	0	27.6	0.02007	191.6	30.3	29.5556	2.5	0.257222	0	0	0	996.565	1008.6	81.8	0	17.6	0.01665	270.1	25.8	27.3611	4.5	4.83578	0	0	0	974.396	35.9	54	0	16.5	0.0124	287.9	35.3	34.85	3	0	0		835.575		41.2	0	12.6
2012-05-19	0	3.8	1.016	1003.58	1002.6	73	0	27.4	0.02041	273.2	31.3	30.9722	2.5	0.257222	0	0	7.874	996.845	1008.6	81.3	0	17.4	0.01641	268.6	26	26.6389	4.8	5.45311	3.6	0.3	0	974.728	32.7	51.5	0	16.3	0.01142	263.3	35.45	35.7	2.8	0	0.2		836.106		36.3	0	12.4
2012-05-20	0	0	1.016	1002.64	1001.7	68.8	0	27.4	0.0192	264.8	31.4	31.3056	2.2	0.617333	0	0	0	997.918	1009.8	81.6	0	17.2	0.01652	264.7	25.6	28	5.4	5.86467	0	0	0.3	974.422	38.4	51	0	16.2	0.01294	235.6	34.25	35.5	2.4	0	0	0	835.505	862	32.8	0	12.3
2012-05-21	0	0	0	1002.43	1001.2	67.2	0	27.1	0.0185	262.9	31.55	30.9444	2.9	0.257222	0	0	0	998.392	1010.2	75.6	0	17	0.01522	269.7	25.7	27	4.9	6.07044	0	0.2	35.6	974.354	34.6	54.5	0	16	0.01164	291.1	34.7	31.85	3	0	0		834.871		35.7	0	12.1
2012-05-22	0	0	0	1001.82	1001.2	68.4	0	26.9	0.0196	272	32.4	32.2222	4.5	1.28611	0	0.1	0	997.39	1009.3	78	0	16.9	0.016	269.3	25.75	27.5	4.6	5.093	0	0	1	975.024	45.7	54.5	0	15.9	0.01398	232.9	33.9	34.05	3.6	0	0	0	834.318		26.8	0	12
2012-05-23	0	0	0	1001.08	999.7	73.2	0	26.6	0.02034	230.3	31.4	31.5833	4.9	1.389	107.7	23.5	41.91	998.468		89.8	1.2	18.2	0.01656	113.9	24.05	26.6944	3.8	4.57856	0	0	0	974.084	37.6	57.5	0	15.8	0.01288	242.7	34.9	34.15	2.9	0	0	0	833.338		21	0	11.9
2012-05-24	0	1.4		1000.02		77.1	0	26.5	0.02101	199.8	31.2		4.2		0	1.3	0	998.476	1010.9	85.8	0	18.7	0.01691	255.5	25.3	26.8611	4	4.73289	0	0	0	973.309	38.9	56	0	15.7	0.01358	246.1	35.25	34.75	3.3	0	0	0	831.909		29.8	0	11.7
2012-05-25	0	0	0	1000.55	999.1	74	0	26.4	0.02049	228.4	31.55	31.8056	3.7	0.514444	0	0	0	998.479	1010.8	79.8	0	18.5	0.01598	240.8	25.8	27.1389	4.1	4.167	0	0	0	973.763	47.3	54.5	0	15.6	0.01316	124.8	31.2	34.15	4.7	0	0.1	0	832.842		48.9	0	11.6
2012-05-26	0	0		1001		71.8	0	26.2	0.02	230.9	30.95		3.3		0	0	0	997.924	1010.1	81.2	0	18.2	0.01642	260.4	25.9	26.9444	3.9	3.90978	0	0	0	973.824	49.5	47.5	0	15.5	0.0149	222.1	33.85	34.7	4.9	7.5	2.7		833.914		48.9	0	11.7
2012-05-27	0	0.1		1000.55		70.7	0	26	0.02011	270.1	31.6		3.5		0	0.3	2.032	998.371		78.6	0	18	0.01637	234.4	26.6	26.5	4.6	5.60744	0	0	0	973.598	39.4	52	0	15.4	0.01255	250.7	34.25	33.4	3.9	7.5	3.2	0	833.51		42.8	0	11.7
2012-05-28	8.8	1.3		1001.17		72.5	0	25.9	0.0198	201.5	30.55		3.1		0	3	0	998.409	1010.9	79.1	0	17.8	0.01663	256.5	26.1	27.3889	5.2	6.17333	0	0	0	973.403	39.8	50.5	0	15.3	0.01315	271.5	34.2	34.55	3.8	0	0	0	833.938		41.1	0	11.7
2012-05-29	8.8	11.9	0	1001.2	1000.1	62.6	0.3	26.7	0.01847	266.4	32.35	32	2.3	0	0	0	0	998.291	1010.9	80	0	17.7	0.01607	244.7	25.15	26.4444	5.3	5.35022	0	0	0	973.716	37.2	46	0	15.2	0.01296	261.5	35.3	35.65	4.3	7.5	0	0	834.297		50.8	0	11.5
2012-05-30	0	9.7	23.622	999.742	998.4	64.8	0.1	26.9	0.01865	207.7	31.4	31.5	2.2	0.257222	0	0	0	997.809	1010.2	80.1	0	17.5	0.01665	258.9	26.15	26.8889	4.7	4.78433	0	0	0	972.634	42.2	48	0	15.2	0.01431	227.4	35.2	34.55	4.1	0	0	0	832.896		55.4	0	11.4
2012-05-31	17.6	25.1	3.302	999.216	998.2	67.9	1.8	29	0.01928	199.7	31.45	30.2778	2.5	0.257222	0	0.1	0	998.622	1011	80.5	0	17.3	0.01609	268.1	26	27	4.1	4.42422	0	0	0	971.821	38.6	50.5	0	15.1	0.01309	206.3	35.2	34.95	4.3	0	0.5	5.334	832.42		62.6	0	11.3
2012-06-01	16.8	49.9		999.59		78.1	12.4	31.4	0.0199	173.5	29.05		3.3		0	0	0.762	998.916	1011.3	82.3	0	17.1	0.01668	243.8	26.05	27.4444	4.2	5.093	0	0.2	0	972.753	33.2	56	0	15	0.01117	274.9	34.35	33.25	4.3	37	33.9	3.81	832.335		55.8	0.6	12.6
2012-06-02	8.4	22.7	0	998.066	996.9	77.7	0.9	31.9	0.02159	236.9	30.6	31.1111	4.6	0.771667	0	0.4	0	999.009	1011	83.3	0	17	0.01685	214.9	25.75	27.5	4.5	6.22478	0	0	0	972.69	33.1	54.5	0	15	0.01134	269.1	35.2	33.6	3.8	7.4	5.8	12.446	830.741		54.7	0	14.3
2012-06-03	16.8	13.3		996.817		80.2	0.2	32.8	0.02225	113	30.65		5.3		0	4.8	2.032	998.69	1011.1	84.2	0	17	0.0168	242.1	25.5	27.5	4.9	6.17333	3.3	0.1	1.4	972.678	42.6	54.5	0	14.9	0.01436	287.8	34.8	33	4.1	0	0	0	829.542		41.3	0	14.3
2012-06-04	16.8	38.6	7.874	997.442	995.9	76.9	2.4	34.4	0.02283	178.3	32.4	31.25	5.5	1.02889	0	0	4.064	998.736	1011.2	80.9	0	17	0.01641	258.6	25.95	27	4.4	4.167	0	0	0	973.341	41.2	54.5	0	14.9	0.01373	283.9	34.1	32.95	4.1	0	0	0	830.965		40.8	0	14
2012-06-05	25.3	35.9	32.512	998.855	997.2	75	2.6	35.7	0.02188	180.3	32.15	29.1667	4.7	1.28611	0	0	1.016	999.006	1011.2	79.9	0	16.8	0.01557	253.2	25.4	27	4.3	4.21844	0	0	0	973.423	42.7	54	0	14.8	0.01384	304.8	33.7	32.9	5	0	3.4	0	831.838		40.6	0	13.9
2012-06-06	10.3	9.8		998.667		74.4	0.1	35.2	0.02157	235.1	31.55		3.6		0	0	0	998.718	1011	80.9	0	16.7	0.01648	262.5	26.15	27.5	4.4	5.14444	0	0	0	972.992	45.9	54	0	14.7	0.01419	267.4	33.05	32.85	4.6	0	0	0	831.592		54.8	0	13.8
2012-06-07	10.3	2.3	2.032	998.892	997.8	73.6	0	34.2	0.02155	266	32	32.1111	3.2	0.514444	0	0	0	997.98	1010.4	82.2	0	16.5	0.01656	204.5	25.5	27.3611	4.9	6.07044	5.1	3.8	0	973.548	46.5	52.5	0	14.7	0.01425	275.1	32.9	32.8	4.8	0	0	0	832.357		44.9	0	13.6
2012-06-08	0	0	0	999.005	997.9	66.6	0	33.3	0.02	241	32.6	30.9444	2.2	0	0	0.1	0.762	997.114	1009.2	80.9	0	16.4	0.01641	209.9	25.35	27.6111	5.7	7.15078	5.1	6.3	0	974.529	42.3	55	0	15.2	0.01353	271.1	33.1	32.65	4.7	0	0.3	0	832.625		64.7	0	13.4
2012-06-09	0	0		998.305		67.5	0	32.6	0.01993	264.4	32.35		3.4		0	0	0.508	996.617	1009	81.4	0	16.3	0.01678	206.7	25.9	27.5	5.4	6.22478	0	1.6	5.4	974.686	40.2	50.5	0	15.3	0.01262	241.6	33.05	32.15	5.2	0	0	0	831.702		44.4	0	13.2
2012-06-10	0	0		997.717		71	0	32.1	0.02059	267	32.2		3.8		0	0	0	997.226	1009.3	78.9	0	16.2	0.01584	253.8	25.45	27.1111	4.7	4.47567	2.5	3.9	0	974.205	37.3	51.5	0	15.4	0.01163	266.9	33.05	32.15	4.6	0	0	0	830.661		40.9	0	13
2012-06-11	0	0		999.255		69.5	0	31.6	0.02032	282.3	31.9		4.2		0	0	7.112	997.744	1010.4	79.8	0	16	0.01621	270.9	26.1	26.5	4.5	5.29878	0	0	0	973.511	33.9	53	0	15.4	0.01061	290.8	33.2	32.75	4.1	11	6.2	0	831.814		48.5	0	13.1
2012-06-12	0	0		1000.19		71.5	0	31.2	0.02052	269.5	31.85		3.7		0	0	3.048	997.809	1010.1	84	0	15.9	0.0166	242.1	25.1	26.6389	4.8	5.60744	0	0	0	973.286	40.2	54.5	0	15.2	0.01175	247.8	31.95	33.4	3.3	5.5	2	0	832.695		44.2	0	13.1
2012-06-13	8.2	5.2		1001.14		70.9	0	31	0.02033	261.2	31.9		4.2		0	0	0	997.563	1009.9	78.4	0	15.8	0.01592	252.7	26.05	27.4444	4.9	5.50455	4.5	1.4	14	974.612	49	53.5	0	15.1	0.01428	216.6	31.6	32.45	2.9	5.5	3.6	0	833.196		49.5	0	13.1
2012-06-14	12.3	16.9	0	1000.89	999.6	71.1	0.4	31.9	0.02068	213.2	32.15	32.5	4.7	0.874556	0	0.1	0	997.181	1009.2	79.8	0	15.7	0.01602	242.7	25.55	27.5	5	6.07044	0	0	20.2	975.187	52.4	51.5	0	15.1	0.01546	255.8	32.55	32.4	2.3	5.5	2	1.524	832.685		62.7	0	13.2
2012-06-15	28.7	60.6	0	998.503		84.2	5.8	34.8	0.02215	87.7	29.55	29.6944	5.6	1.44044	0	1.5	0	998.064		74	0	15.6	0.01437	268.2	24.8	27.0556	5.1	5.60744	0	0	14.4	974.518	53.2	50.5	0	15	0.01559	271.3	31.5	32.4	4	0	5	0	830.85		62.3	0	13.1
2012-06-16	17.6	25.3	9.398	997.565	996.7	86.7	2.1	36.5	0.02101	108.2	28	26.3889	4.7	1.44044	0	14.6	0	998.95	1011.1	78.7	0.6	16.1	0.01543	192.6	25.45	26.9444	4	4.47567	2	0.7	0	974.168	50.6	51	0	14.9	0.01465	197.4	31.65	33.1	4.5	0	0.5	0	829.493		64.1	0	13.1
2012-06-17	0	0		998.215		79.2	0	35.2	0.02011	216.5	29.55		3.3		0	0.1	1.016	999.04	1011.3	80	0	16.6	0.01601	242.4	25.7	26.5556	3.7	4.47567	2	2.8	3.2	974.875	49.9	63.5	0	15	0.01372	221.6	30.9	32.3	5.2	0	0.1		830.092		73.6	0	13
2012-06-18	11.7	14.2		998.129		69.8	1.1	35.1	0.01902	269.7	30.75		2.6		0	0	3.048	998.092	1010.3	80.8	0	16.4	0.01617	250.4	25.85	26.8889	4.3	4.57856	4	5.9	0	976.81	68.4	66	0	15.2	0.01522	38.3	26.1	33.45	4.3	0	0		831.048		80.5	0	12.8
2012-06-19	6.7	6.5	0	995.629	994.9	70.9	0	34.4	0.01942	242.4	30.85	30.1944	3.6	0.514444	0	0	0	998.516		84.5	0	16.2	0.01695	249.7	25.45	27.5556	4.1	4.68144	0	0	0	975.764	53.8	49.5	0	15.3	0.01367	226.7	28.95	29.15	5.5	0	5.5		829.668		77.8	0	12.9
2012-06-20	11.7	22.7	6.858	994.691	993.7	80.2	1.7	35.2	0.02048	217.6	29.35	29.75	4.4	1.02889	0	0.2	3.048	998.292	1010.8	80.9	0	16.1	0.01631	246.3	25.8	26.6389	4.1	4.68144	4	0.5	0	974.713	48.2	49.5	0	15.2	0.01301	233.1	30.4	31.75	5.5	30.7	27		828.688		76.6	0.5	13.9
2012-06-21	8	7.6		997.165		79.4	0.2	35.2	0.01987	131.8	29.2		4.4		0	0	0	997.365	1009.7	80.2	0	16	0.01642	255	25.95	26.8611	4.7	4.93867	0	0.6	0	975.281	47.6	45.5	0	15.1	0.01333	266.6	30.85	31.85	4.7	15.9	9		830.51		85.2	0.1	15.5
2012-06-22	8	10.5	0.508	999.415	997.9	82.5	0.2	34.9	0.02048	189.3	29.35	29.75	5.3	0.874556	109.5	16.8	3.048	998.16		84.1	0.6	16.9	0.01688	245.2	25.5	25.9444	4.2	3.704	4.4	2.8	0	975.531	49	57.5	0	15	0.01396	257.9	31.55	31.65	4.2	15.9	3.7		831.825		82.6	0	16.1
2012-06-23	0	2.4		997.865		83	0	34.7	0.02015	161	28.3		5.3		0	1.3	78.994	1000.24	1012.6	82.7	0	17.1	0.01637	249.6	25.35	25.9444	3.2	3.241	0	0	0	974.374	44.4	54	0	15	0.01339	263.4	31.9	32.1	3.5	0	3		830.029		82.6	0	16.3
2012-06-24	16.1	14.8	7.112	997.24	996	82.3	1.2	35.2	0.02079	205.9	29.05	27.4722	5.1	0.977444	0	0	0	999.832	1012.4	79.5	0	16.9	0.01587	263.5	25.7	26.5	4	4.167	0	0	0	974.317	42.4	52.5	0	14.9	0.01304	286.6	32.3	32.3	3.1	47.8	15.6		828.779		84	0.1	17.2
2012-06-25	16.1	14.7		999.102		81.1	0.8	35	0.01997	116.7	29.3		5.4		0	0.5	0	998.828	1010.9	79.5	0	16.7	0.0159	258.3	25.75	27	4	4.78433	0	2.5	0	976.274	45.4	51	0	14.9	0.01371	233.9	32.35	32.9	2.6	15.9	6.7	0	829.328		76.7	0	17.7
2012-06-26	8.4	1.7		998.378		82.5	0	35	0.02163	181.4	29.6		4.8		0	0.4	0	999.1	1011.7	77.2	0	16.6	0.01507	262.2	24.95	26.25	4.8	5.45311	3.9	6.9	0	977.075	47.8	48	0	15.1	0.01385	204.9	31.45	32.9	2.6	0	7		829.499		62	0.1	18.4
2012-06-27	8.4	12.3		998.816		80.3	0.1	34.8	0.02184	254.1	30.55		4.7		0	0	0	999.61	1012.1	76.5	0	16.4	0.01467	251.4	24.7	26.9167	5.5	5.91611	15.7	12.1	14.3	977.532	54.2	60.5	0.1	15.8	0.01443	152.6	29.85	31.75	3.1	0	6.7		831.062		65.8	0	18.5
2012-06-28	0	0		999.179		77	0	34.6	0.02116	261.2	30.95		3.8		0	0	7.112	999.536	1012.1	78.9	0	16.3	0.01548	238.6	25	27	4.7	4.47567	7.8	1.8	15.6	976.226	51.5	77.5	0	16.2	0.01407	236.7	30.8	31.9	4.1	0	8		831.893		72.5	0	18.8
2012-06-29	4.2	1.4		998.142		69.9	0	34	0.01987	272.9	31.35		2.8		0	2.1	0	999.324	1011.6	79.3	0	16.2	0.01545	247.5	25.05	26.5	4.5	4.52711	0	0.1	1.8	975.338	54.1	58.5	0	16	0.01428	187.5	30	30.35	4.1	0	3.6		831.5		69.6	0	18.9
2012-06-30	4.2	3.5		996.967		72.3	0	33.8	0.02034	274.4	31.05		2.9		0	0.1	0	998.118	1010.4	75.2	0	16.2	0.01433	259.2	24.65	26.1944	4.6	4.99011	0	4.8	0	973.65	48.7	44	0	16	0.01339	187.9	29.85	32.45	4.9	0	0		830.849		70.3	0	18.6
2012-07-01	16.5	34.6		998.466		73.8	1.4	35.1	0.01979	258.5	30.3		3.3		0	0.3	0	998.138	1010.3	73.2	0	16	0.01405	264.1	24.8	27	4.8	4.21844	10.2	3.2	19.2	972.794	49.9	52.5	0	16.1	0.01355	227.4	30.25	32.15	4.9	9.7	6.2		831.785		71.6	0	18.6
2012-07-02	8.2	2.6		998.64		75.6	0	35.5	0.01928	216.2	29.75		4.1		5.4	0.8	0.254	997.871	1010	76.6	0	15.9	0.01505	249.6	25.3	27.25	5	6.79067	5.1	0.4	0	972.313	47.8	51.5	0	15.9	0.013	208.2	30	31	5.4	19.4	9.4		831.969		74.9	0.1	19.1
2012-07-03	0	1.6		997.515		78.4	0	34.7	0.01969	188	29.3		6.2		0	4.9	0	998.078	1010.5	77.9	0	16.1	0.01533	245.6	25.05	26.5	5.6	5.60744	0	0	0	971.744	47	48	0	15.8	0.01275	195.6	30.5	30.55	5.2	29.2	8.9	45.974	830.287		81.1	0.2	19.5
2012-07-04	0	2.6		998.241		77.7	0	34.2	0.02005	201.6	29.8		4.6		0	4.6	0	997.394	1009.6	76.3	0	16.4	0.01453	227.5	24.3	27.0556	5.5	4.88722	0	0	0	971.643	45.2	50.5	0	15.6	0.01301	262.9	31.5	31.25	4.8	0	0.2	0	830.084		78.4	0	19.6
2012-07-05	16.5	3.4	2.794	999.14	997.9	79.3	0	34	0.02019	221.3	29.45	30.3056	5.1	0.977444	0	0.2	0	996.751	1008.6	74.3	0	16.3	0.01412	277.6	24.25	27	5.3	6.43055	0	0	0	972.824	44.3	53	0	15.4	0.0133	275.2	31.75	31.35	4.1	0	0.7		830.632		82	0	19.4
2012-07-06	0	4.7	0	998.753	997.7	77.4	0	34	0.02008	251.1	29.9	30.25	4.4	1.28611	0	0	0	996.599	1008.6	75.3	0	16.1	0.01476	255.9	24.85	26.5	5.3	6.019	0	0	0	972.929	42.6	55	0	15.3	0.01318	265.9	32.8	31.45	2.6	0	0.7		830.586		83.7	0	19.4
2012-07-07	0	3.2		997.679		74.9	0	33.7	0.01947	262.5	30.15		4		5.6	0	0	997.191	1009.1	76.2	0	16	0.01497	255.2	25.15	27.5	5.5	5.96756	0	14.8	0	972.674	49.4	53.5	0.1	15.8	0.01456	237.2	32.2	31.55	2.4	58.4	2.9		829.946		78.2	0	19.3
2012-07-08	0	0		998.328		75.1	0	33.5	0.0192	238.7	29.5		5		0	1.7	0	997.551	1009.8	76.7	0	15.9	0.01555	241.4	25.65	27.1944	5.6	5.19589	3.7	5.7	6.2	972.555	47.9	55.5	0	16.4	0.01413	245.1	31.9	31.65	2.8	0	1.9	0.508	830.74		81	0	19.2
2012-07-09	0	6.3		1001.14		75.4	0.1	33.2	0.01932	233.1	29.75		4.9		0	1.5	0	997.226	1009.4	79.8	0	15.9	0.0162	199.4	25.1	27.3056	6.2	7.09933	14.9	5.7	0	973.418	53.4	57.5	0	16.7	0.01519	190.2	32	31.75	2.2	0	0	0	832.576		83.5	0	19
2012-07-10	14.7	3.3	10.668	1003.44	1002	74.9	0	33.5	0.01926	188.7	30	29.1944	3.9	0.977444	0	0	0	997.147	1009.3	79	0	15.8	0.01552	192.1	24.65	26.4444	5.7	7.25367	11.2	10.2	14.2	974.638	58.1	60.5	0.1	17.2	0.01575	240.1	31	31.85	2.6	0	0.3		834.308		83.4	0	18.7
2012-07-11	0	0.5		1002.78		78.3	0	33.2	0.02026	243.5	29.65		3.9		0	0	0	996.573	1008.8	77.2	0	15.7	0.01507	219.7	24.7	25.0556	5.4	5.96756	6.6	3.3	20.8	975.219	52.1	71.5	0	17.4	0.01454	266.1	30.95	31.95	2.4	16.1	2	4.318	833.956		82.3	0	18.4
2012-07-12	20.4	9.8		1001.78		80.3	0.2	33.3	0.02094	209.1	30.3		3.6		0	0	0	996.112	1008.1	75.6	0	15.6	0.01473	267.8	25.1	26.8611	4.6	5.556	13.2	9.5	1.6	975.294	51.8	72	0.1	17.5	0.01482	215.7	31.15	30.65	2.7	0	3.2	0	833.137		85.3	0	18.4
2012-07-13	13.6	41.3		1000.29		80.6	3	34.7	0.02114	218.5	30.45		2.3		0	1.6	0.762	997.839	1010.1	77.1	0	15.5	0.01584	245.5	26.2	27.5556	5.2	6.68778	6.6	11.1	5.2	974.837	54.4	74	0.1	18.1	0.01544	283.1	31.5	30.55	3.1	16.1	2.7	7.112	832.146		86.2	0	18.7
2012-07-14	27.2	43.7		1000		85.7	5.4	37	0.02144	124.7	28.95		3.4		0	0.3	0.762	998.72	1010.8	80.9	0	15.5	0.01603	222.8	25	27.5	5.4	6.53344	13.2	11.7	3.2	975.101	63.4	77	0.3	18.6	0.01642	226.6	29.95	30.25	2.7	32.1	40.3	0	831.527		80.3	1.5	20
2012-07-15	13.6	10.2	0	1001.51	1000.6	87.2	0.5	37.2	0.0211	117.1	28.25	30.2222	4.5	1.13178	0	0	2.032	998.576	1011	80.6	0	15.4	0.01575	241.4	25.15	27	4.6	6.22478	6.6	5	34	976.347	65.9	78	0	19.3	0.01565	111.4	27.8	27.25	2.5	16.1	27.2	45.72	832.29		85.8	1	22.7
2012-07-16	0	1.4		1002.66		82	0	35.9	0.02097	243.6	29.65		3.6		0	0	0	998.315	1010.8	75.1	0	15.3	0.01464	262	25.25	26.3611	5	6.482	0	0.1	1	977.152	58.4	70.5	0	19.4	0.01494	224.8	28.65	27.45	2	0	0	28.194	833.547		88.8	0	24.3
2012-07-17	56.6	31.8		1000.83		83.1	2.5	36.1	0.02149	219.2	29.25		2.8		0	0	0.254	998.852	1010.9	75.4	0	15.2	0.01484	262	25.6	27	5	6.53344	14.9	4.1	0	977.051	55.8	68	0	19.3	0.01492	273.3	30.45	27.55	1.9	0	7.9	0	832.098		83.1	0	24.3
2012-07-18	22.6	23.8	5.334	998.503	998	78.4	1.4	37.5	0.02102	239.5	30.75	28.8333	2.7	0.874556	0	0	0	999.799	1011.9	81.2	0	15.1	0.01592	233.2	25.1	27.0556	5.1	6.37911	14.9	6.3	24.4	977.508	55.1	65.5	0	19.4	0.01473	252.6	30.6	28.05	3.6	23	45.3		830.383		84.2	1.1	26.6
2012-07-19	11.3	24.2		997.703		80.7	0.9	37.6	0.02107	202.7	29.85		2.6		0	0	0	1000.09	1012.3	77.4	0	15.1	0.01521	245	25.2	27.25	5.1	6.945	0	0	0	976.201	48.4	64.5	0	19.2	0.01321	232	30.55	28.6	3.8	46	49.8	21.844	829.895		87.1	1.5	30.2
2012-07-20	22.6	35.5	1.016	998.915	997.9	81.2	4.5	37.6	0.0206	269.7	29.75	30.25	3.3	0.771667	0	1	0	999.586	1011.8	79.8	0	15	0.01554	262.5	25.2	26.8611	4.9	4.99011	0	0.6	0	975.383	51.8	63	0	19	0.01356	161.4	28.85	29.1	4.3	0	0.7	0	832.045		83.8	0	31.1
2012-07-21	0	0		1001.11		80.7	0	37.3	0.02	219.1	29		4.7		0	0.1	4.064	999.406	1011.6	75.9	0	15	0.01476	245.3	25.3	26.9444	5.1	6.22478	8.6	9.9	0	975.508	57.1	62.5	0.1	19.1	0.01447	162.3	28.95	29.65	4.2	0	1.8		833.679		84.6	0	30
2012-07-22	0	0		999.777		79.1	0	36	0.02006	231.1	29.15		4.8		0	0	0	1000.26	1012.3	77.1	0	14.9	0.01504	264.6	25.1	26.6111	5.8	5.76178	0	0	0.3	974.751	54.3	62	0	19.3	0.0143	213.7	28.95	30.15	4.3	16.1	6.9		831.79		89.2	0	29.4
2012-07-23	0	13.4		996.966		80	0.3	35.9	0.02085	257.1	29.7		4.3		0	0.3	0	1000.15	1012.2	76.7	0	14.8	0.01528	230.9	25.4	27.6111	6.5	7.09933	0	0	0	974.075	51.2	59	0	19	0.01409	271.4	30.65	30.7	4.6	48.2	28.5		829.765		86.6	0.8	30.7
2012-07-24	0	0.2	0	997.803	997	81.2	0	35.7	0.02027	178.5	28.55	31.0556	4.1	1.13178	0	0	0	999.747	1012.4	75.4	0	14.8	0.01454	269.1	24.55	26.5	5.7	6.32767	0	0	0	974.106	48.7	57	0	18.7	0.01389	246.7	31	31.2	3.9	0	4.1		830.28		82.1	0	30.8
2012-07-25	10.4	0.1	0	998.416	997.7	79.7	0	35.1	0.02059	245.2	29.55	30.5	3.6	1.23467	0	0	0	999.057	1011.5	74.8	0	14.7	0.01471	272.9	25.15	26.8889	5.4	6.68778	5.7	5	0	975.163	48.2	59	0	18.6	0.01357	268.3	31.15	31.55	4.3	0	0		831.593		83.2	0	30
2012-07-26	24.5	16.8	6.096	997.616	997.1	79.2	2.6	35.1	0.02112	239.1	30.4	29.6667	3.2	1.54333	0	0	0	999.541	1011.9	73.4	0	14.7	0.01407	274.7	24.7	26.3611	5.8	6.99644	6	14.2	0	975.057	51.8	64.5	0.1	19.3	0.0142	201.7	31.1	32.05	4.5	30.1	8.7		830.955		80.5	0.2	29.6
2012-07-27	0	2	4.572	997.678	997	79.3	0	35.3	0.02035	221.4	29.35	28.8056	4.6	0.977444	0	0	0	999.681	1012	77.6	0	14.6	0.01531	244.2	25.15	26.3056	6.2	6.32767	8	8.7	0	974.627	60.5	67.5	0	19.8	0.01519	179	29.1	31.35	3.9	10	0.3	27.686	830.652		81.7	0	29.3
2012-07-28	0	0.4		998.503		81.2	0	34.7	0.0204	238.9	29.5		4.1		0	0	0	998.946	1011.4	74.3	0	14.6	0.01463	273.8	25.7	27	6.1	6.17333	4	0.1	0	975.138	52.2	57.5	0	19.8	0.01422	258.7	30.7	31.85	3.8	20.1	1.6	18.034	830.854		82.9	0	28.8
2012-07-29	12.2	1.6	6.858	999.24	997.4	84.5	0	34.4	0.02038	160.7	28.45	29.0556	3.4	0.977444	0	0	0	997.582	1009.8	69.4	0	14.5	0.01305	278.9	24.6	26.6111	5.8	6.63633	0	0	0	976.313	50.3	62	0	19.5	0.01371	246.1	30.8	30.85	3.3	0	0	0	831.83		85.1	0	28.2
2012-07-30	0	0	0	998.577	997.4	81.1	0	34.1	0.01917	217.5	28.1	29	5	1.389	0	0	0	998.555	1010.7	70.9	0	14.5	0.0134	280.8	24.55	26	5.8	6.27622	0	0.1	0	976.983	50.3	65.5	0	19.2	0.01294	190.4	29.3	30.85	4.2	0	0.6		831.464		82.9	0	27.8
2012-07-31	0	0		997.665		80.7	0	33.7	0.01946	221.7	28.15		4.1		0	0	0	999.081	1011.4	68.6	0	14.4	0.01324	275.9	24.85	26.4444	6.1	5.35022	4	4.4	0	977.02	46.2	53.5	0	19.1	0.01212	230.4	29.9	30.75	4.2	20.1	9.4		830.925		86.1	0.1	27.9
2012-08-01	0	0		997.79		80.8	0	33.4	0.02031	228.2	29.35		3.5		0	0	0	999.242	1011.5	69.4	0	14.4	0.01334	272.6	24.7	26.3889	5.9	6.12189	2.7	4.1	0	977.389	48.2	54.5	0	19.1	0.01274	215.9	29.95	30.35	4.5	30.7	4.4		831.139		85.8	0	28.1
2012-08-02	0	2.4		997.766		78.8	0	33.3	0.02047	229.1	29.65		3.2		0	0	0	998.802	1010.9	69	0	14.3	0.01347	273.9	25.65	26.4444	5	5.65889	0	0	0	976.826	45.3	57	0	19	0.01257	286.2	30.8	30.25	4.8	30.7	18.7		831.19		75.5	0.2	28.9
2012-08-03	8.4	26	5.588	997.379	996.7	76	1.1	34.1	0.02	244.4	29.9	30.6389	2.9	0.874556	0	0	0	997.811		72.4	0	14.3	0.01424	270.3	25.65	26.6389	5.2	6.32767	0	0	0	975.957	50.8	57.5	0	18.6	0.01324	243.1	30.75	30.25	4.6	15.3	7		831.265		81	0.1	29.6
2012-08-04	8.4	11.3	3.81	997.266	996.5	77.7	0.1	35.2	0.01968	256.5	29.35	30.3889	4.4	1.80056	0	0	0	998.778	1011	71.6	0	14.3	0.01408	285.4	25.65	26.6944	6.1	6.63633	2.7	0.6	0	975.207	51.3	77	0	18.4	0.0136	189.4	30.3	30.25	4.1	0	1.5		831.245		68	0	29.4
2012-08-05	0	0		999.94		76.5	0	34.7	0.0192	234.9	29.05		4.4		0	0	0	998.957	1011.5	72.2	0	14.2	0.01403	274.1	25.25	26.5	5.5	6.53344	2.7	1.3	5.4	975.595	56.4	59.5	0	18.3	0.01458	191.4	30.5	30.25	3.5	0	4.7		832.594		76.3	0	28.9
2012-08-06	0	0.4		1001.02		78.9	0	34	0.01964	226.4	29.2		4.8		0	0	0	998.703	1011.1	77.5	0	14.2	0.01543	273.9	26	27.25	4.9	5.65889	8.6	7.5	0	975.826	56.6	59.5	0	18.4	0.01462	154.8	30	30.25	4	0	1.4	0	832.973		80.9	0	28.8
2012-08-07	0	1.3		1001.84		79.2	0	33.7	0.01986	215.5	29.25		3		0	0	0	998.757	1011	77.5	0	14.1	0.01591	265.3	26.15	27	5.8	6.99644	0	3.1	0	976.639	57.5	61.5	0	18.7	0.01517	169.1	29.7	30.35	3.2	0	0.4	0	833.585		85.3	0	28.3
2012-08-08	15.5	21.6		1000.45		83.5	1	34.7	0.02029	157.3	28.6		2.6		0	0	0	999.38	1011.7	72.1	0	14.1	0.01453	291.3	26	27.5	5.9	6.482	11.4	20.2	0	976.751	55.4	81.5	0.7	19.7	0.01497	281.4	30.65	30.35	4.1	23.2	13.6	1.778	833.343		82	0.2	28.6
2012-08-09	7.7	8.7		998.366		79	0	35	0.02043	243.3	29.6		2.7		0	0	0	998.843	1010.8	70.1	0	14.1	0.01411	296.6	25.85	27.5556	5.8	5.71033	2.9	6.4	10.1	975.864	57.1	70.5	0	20.2	0.0148	223.7	29.7	30.55	4.4	23.2	10.9	14.732	831.993		72.9	0.5	29
2012-08-10	15.5	5.4		999.453		78.4	0.1	34.6	0.02008	240.3	29.95		4.2		0	0	0	998.541	1010.9	70.9	0	14.1	0.01411	241.5	25.6	27.75	6.1	7.45944	8.6	14	0	975.57	56.3	59.5	0.2	20.9	0.01474	184.1	29.65	30.65	4	7.7	9.1	1.27	832.416		70.7	0	29.9
2012-08-11	0	1.7		1002.54		80	0	34.4	0.01979	199	29.05		4		0	0	0	998.946	1011.2	69.1	0	14	0.0136	296.4	25.45	26	6.4	7.20222	27.4	14.1	0	976.777	60.7	57	0.3	21.2	0.01557	166	29.65	29.25	3.5	0	1.7	16.51	834.232		78.2	0	29.5
2012-08-12	53.9	16.3		1002.35		82.5	0.4	34.6	0.02014	178.9	28.55		2.6		0	0	0	999.069	1011.4	68.4	0	14	0.01329	291.5	25.2	26.5	5.8	6.53344	5.5	2.1	0	977.278	65.2	55.5	0	22	0.01574	146.3	28.6	30.25	2.5	0	2.7	10.922	834.266		81.5	0	29.2
2012-08-13	21.5	35.5	39.116	1001.64	1000.7	91.3	2.2	36.1	0.02022	73.9	26.45	27.1944	2.1	0	0	0	0	999.356	1011.5	70.6	0	14	0.01445	260.4	26.1	27.5	7.1	7.66522	5.5	7.6	0	976.664	59.1	63.5	0	22.1	0.01545	262.2	30.1	31.15	2.9	0	0.2	0	833.552		80.7	0	28.7
2012-08-14	10.8	4.7	0	1000.78	999.8	78.2	0	36.6	0.01976	257.8	29.15	25.6944	3.2	0.257222	0	0	0	998.988	1011.2	69.9	0	13.9	0.01434	284.9	25.85	28.0556	7.3	8.38544	16.4	11.3	3.6	976.801	57	75	0.2	22.3	0.01512	250.8	30.65	30.35	2.3	0	5.2	0	833.299		76.6	0	28.6
2012-08-15	10.8	7.7		1000.95		78	0.4	35.6	0.02006	196.9	29.85		1.8		0	0	0	999.178	1011.5	69.9	0	13.9	0.01387	285.4	25.45	26.3611	6.6	6.019	5.5	1.5	10.4	976.907	56	74.5	0	22.5	0.01492	267.9	30.4	29.95	2.7	0	7.3	21.844	833.96		73.8	0.1	28.7
2012-08-16	17.6	43.6		999.79		79.6	12.5	37.3	0.02082	230.3	29.6		2.3		0	0	0	999.433	1011.8	68.6	0	13.9	0.01353	264.1	25.3	26.3611	6.2	6.79067	3.5	3.2	45.6	976.251	56.8	70.5	0	22.3	0.01483	273.8	30.3	29.75	2.7	37	6.4	0.762	833.655		70.9	0	28.6
2012-08-17	0	0.7		1000.18		78.8	0	36	0.01985	240.5	29.65		2.7		0	0	0	998.537	1010.7	67.8	0	13.9	0.01361	309.5	25.75	26.8056	6.5	6.73922	3.5	1.8	2.6	976.372	68.5	69.5	0	22.1	0.016	244.7	28.6	30.9	4	0	4.2	0	833.595		73.4	0.1	28.6
2012-08-18	0	0.3		1000.66		79.4	0	35.3	0.01979	254.2	29.35		3.3		0	0	0	998.556	1010.9	67.6	0	13.9	0.01349	289.4	25.95	26.6389	6.1	6.79067	3.5	0	0.5	974.789	57.6	69.5	0	21.8	0.01444	230.6	29.05	30.9	4.5	0	6.9	23.114	833.425		78.7	0	29
2012-08-19	0	0	5.842	1002.13	1000.7	81.1	0	34.8	0.02007	178.8	29.25	30.3333	3.9	0.257222	0	0	0	999.004	1011.2	68	0	13.8	0.01352	305.8	25.7	26.8889	6.8	7.71667	0	0	0	974.595	51.1	70.5	0	21.4	0.01332	279.9	29.85	30.9	4	18.5	8.8	1.016	833.719		79.5	0.1	29.3
2012-08-20	26.5	7.1	37.084	1002.75	1001.8	87.3	0	34.8	0.02048	182.1	28.35	28.2222	3.4	0.514444	0	1.9	0	999.682	1012	67.5	0	13.8	0.01335	287.7	25.15	26.9722	6.9	7.871	0	0	0	975.188	50.4	70.5	0	21.1	0.01346	275.9	30	30.9	2.6	18.5	11.1	14.224	833.984		82.3	0.2	29.4
2012-08-21	10.4	5.1	40.64	1004.19	1003	84.6	0	34.9	0.02018	172.4	28.1	28.8056	4.2	0.257222	0	1.9	0	1000.2	1011.9	69.2	0	14	0.01377	302.9	25.55	26.6667	6.6	6.89355	0	1.6	0	976.733	59.9	71	0	20.9	0.01557	189.6	30.8	30.9	1.6	0	5.4	23.368	834.597		81	0.1	29.8
2012-08-22	0	0.3	0	1004.9	1003.9	85	0	34.5	0.02047	190.2	28.35	30.1111	3.1	0.257222	0	2.6	0	999.993	1012.3	71.3	0	14.1	0.01394	301.2	25.05	27	6.6	7.97389	0	1.2	0	977.427	62	82	0	20.7	0.01628	248.9	30.3	30.85	1.1	13.8	1.9	0	835.79		87	0	29.6
2012-08-23	15.6	10.2	1.524	1003.43	1002.6	84.7	0.5	34.5	0.02067	179.1	28.9	29.75	2.3	0	0	0	0	999.444	1011.9	70.3	0	14.1	0.01368	298.1	25.25	26.4444	6.1	6.12189	5	0.3	2.5	977.533	65.6	67	0	20.5	0.01701	286.2	30.8	29.95	1.4	0	1.2	1.778	834.851		87.9	0	29.4
2012-08-24	15.6	58.2		1002.2		83.5	12.5	35.7	0.02109	185	29.9		1.6		0	0	0	998.602	1011	69	0	14.1	0.0133	308.5	25.3	27	6	6.32767	0	2.3	5.8	977.045	60.8	65	0	20.3	0.01612	303	30.8	29.85	2.1	27.5	9.1	1.016	834.49		77.9	0.1	29.2
2012-08-25	10.4	25.8	1.524	1003.11	1002.1	84	5.6	37.7	0.02082	153.4	28.55	30	2.2	0	0	0	0	999.03	1010.7	69.3	0	14	0.0132	308.5	24.65	26.8889	6.3	7.04789	20	17.9	0	976.614	60.5	70	0.3	21.2	0.01568	224.3	30.25	30.4	2.8	0	1	4.064	835.491		79.8	0	29.4
2012-08-26	11.2	3.3	0	1003.25	1002.1	82.1	0.1	36.7	0.02016	235.9	28.9	30.6389	3.2	0.977444	0	0	0	1000.05	1012.7	75.6	0	14	0.01463	303.2	25.3	26	6.3	7.61378	11.9	9.5	20	976.528	65.6	81.5	0.1	21.7	0.0152	208.4	28	29.75	4.6	0	9.7	0.508	834.978		78.4	0.1	29.7
2012-08-27	0	0	21.082	1002.56	1001.5	82.6	0	35.7	0.02045	241.3	29.3	30.5278	3.1	0.257222	0	0	0	1000.54	1012.8	74.6	0	14	0.01459	316.8	25.45	26.9444	5.7	6.27622	7.1	0.4	0	976.384	59.5	68	0	21.8	0.01424	242.5	28.2	29.85	4.5	0	0.6	0	834.323		81.2	0	29.3
2012-08-28	0	0		1003.44		80.6	0	35.1	0.02024	245.7	29.2		2.8		0	0	0	1000.3	1012.9	76	0	13.9	0.01523	294	25.9	27.6111	6	7.09933	4.8	3.8	0	976.534	61.2	67	0	21.7	0.01481	207.1	28.35	28.95	3.5	0	1.5	0	835.295	861.8	82	0	29
2012-08-29	0	2.9		1004.48		78.7	0	34.9	0.02004	243.9	29.8		2.2		0	0	0	999.821	1012.2	73.2	0	13.9	0.0146	318	26.1	27.0556	5.4	7.09933	4.8	15.9	16.2	976.365	70.5	73.5	0.2	22.1	0.01643	211.6	29	30	3	61.4	5.2	9.652	836.441		84.9	0	28.9
2012-08-30	11.2	4.9		1004.6		82.7	0	34.8	0.02019	188.5	29.05		2.8		0	1.5	0	999.791	1012	75	0	13.9	0.01515	219.7	26.2	26.75	6	7.35655	4.8	11.9	27.5	976.142	81.8	76.5	0.1	23	0.01658	168.8	24.55	29	2.8	0	2.9	1.524	835.896		80.3	0	28.7
2012-08-31	0	1.1	0	1002.91	1001.8	83.2	0	34.5	0.02063	230.2	29.15	31	3.2	0.514444	0	0	0	999.794	1012.1	75.1	0	13.9	0.01491	286.6	25.7	27.3056	5.8	7.56233	0	0.5	0	975.628	72.4	59.5	0	23.4	0.01617	174.8	27.15	29.1	3.2	0	6.3	40.132	834.389		82.8	0	28.9
2012-09-01	0	0.4		1001.86		79.6	0	34.2	0.02029	235.1	29.75		2.5		0	0	0	999.253	1011.9	72.5	0	13.9	0.01435	320.3	26	27.1111	5.9	7.30511	0	0	0.1	975.728	65.7	67.5	0	23.1	0.01527	221	26.85	29.35	3.6	13.5	11.8	2.286	834.212		86.3	0.1	29.3
2012-09-02	4.7	0.6		1002.33		82.4	0	33.9	0.02052	205.3	29.2		2.2		0	0	0	999.778	1012.1	72.9	0	13.9	0.01463	313.1	25.9	27.4444	6.4	8.43689	8.2	15.2	0	975.277	66.8	65.5	0.3	23.6	0.01642	263.5	28.5	30.6	3.6	40.4	28.2	22.098	835.266		90.7	0.6	31.1
2012-09-03	9.3	11.1		1002.94		84.4	0.2	34.1	0.02017	163.5	28.35		3.3		0	0	0	1001.03	1013.8	69.8	0	13.9	0.01382	304.6	25.45	26.5	6.9	7.76811	10.3	24.3	0	974.296	65.3	68	0.4	25	0.01601	151.2	28.5	31.05	4	27	35.7	0	835.276		76.4	1.1	32.8
2012-09-04	9.3	4.5	1.778	1005.59	1003.7	93.9	0	34.6	0.01905	15.3	25.2	29.0556	3.3	6.37911	0	0	0	1000.98	1013.8	71.9	0	13.8	0.01449	275.6	26.4	27.4722	6	6.84211	0	0	0	975.452	64.1	64	0	25.5	0.01531	186.5	28.4	30.3	3.8	0	1	9.906	836.152	863.1	80.9	0	33.1
2012-09-05	4.7	8	20.066	1006.99	1005.8	91	0.1	34.6	0.01939	107.3	26.3	28.1111	3.4	0.874556	0	0	0	1000.53	1013.2	68	0	13.8	0.01379	320.5	26.6	27.3889	6.6	7.35655	0	0	0	976.108	63.2	60.5	0	25	0.0158	253	29.4	30.85	3.2	0	0	15.494	837.26		83.2	0	31.9
2012-09-06	0	0		1007.11		80.7	0	34.5	0.01885	199.7	28.3		2.4		0	0	0	999.771	1012.7	65.3	0	13.8	0.01294	312	25.55	26	7.2	7.871	0	1	0	977.583	63.7	64.5	0	24.7	0.01609	260.6	30.35	30.45	2.4	0	0	3.048	838.085		81.5	0	31.1
2012-09-07	0	0		1004.18		77.5	0	34	0.02038	259.2	29.6		2		0	0	0	1000.31	1013.3	64.5	0	13.8	0.01269	324.1	26.1	26.0556	6.1	6.32767	3.8	5.5	3	977.565	65.1	74	0	24.7	0.01622	223.3	29.7	31.05	2.7	0	0	0	837.388		77.7	0	30.5
2012-09-08	35.7	41.6	0	1002.98	1001.9	78.6	3.9	36.2	0.02126	213	31.1	32.4444	2.3	0.617333	0	0	0	999.989	1012.9	63	0	13.7	0.01281	320.5	27.3	27	5.7	5.35022	11.4	15.4	9.5	977.842	81.4	86	0.2	25.4	0.0173	210.2	25.8	29.65	2.5	0	0.3	50.038	836.655		70.9	0	30
2012-09-09	0	8.3		1005.17		87.9	0	35.8	0.01955	206.2	27.3		3.3		0	0	0	999.437	1012.4	66.1	0	13.7	0.01395	308.4	27.6	27.5	6.2	6.27622	11.4	3.5	0	977.321	64.1	72.5	0	25.7	0.01549	204.2	28.45	28.65	3.5	27.5	13.2	0	837.055		76.2	0.6	30.2
2012-09-10	0	10.4	4.064	1004.68	1004	82.6	1.1	35.8	0.01951	194	28.35	29.8333	4.5	0.977444	0	0	0	998.499	1011	68.4	0	13.7	0.01414	323	27.25	28.4444	6.5	7.408	7.6	5.8	0	977.465	62.3	73	0	25.7	0.01507	223.5	29	28.65	3.1	27.5	12.5	20.574	836.249		78.2	0.5	30.9
2012-09-11	8.1	0.6		1003.83		82.8	0	35.1	0.01959	185.7	28.4		4		0	0	0	998.589	1011.4	69.5	0	13.7	0.01414	313.3	26.55	28.0556	6.7	7.71667	0	0	15.5	977.208	58	74	0	25.4	0.01439	291.4	29.2	29.9	3.4	107.9	32.2	20.066	835.291		78.4	1.5	32.8
2012-09-12	0	4.5	0.508	1003.73	1002.7	84	0	34.7	0.01983	224.5	28.45	30.3889	3.9	0	0	0	0.508	998.509	1011.4	72	0	13.7	0.0147	308.2	27.1	27.1944	5.3	6.22478	0	0	0	977.853	61.8	68	0	25	0.01516	278.1	29.35	31.15	2.7	27	11.4	51.308	834.745		84.5	0.2	33.2
2012-09-13	8.1	16.9	9.652	1003.35	1002.4	83.3	0.4	35.2	0.0194	203.2	28.1	29.3889	3.9	0.823111	0	0	0	998.175	1011.1	72.8	0	13.7	0.01537	274.2	27.6	27.3889	5.4	6.482	15.3	1.7	0	978.359	66.6	74	0	24.7	0.01607	253.9	28.85	31.4	2.2	0	17.4	134.62	834.459		84.2	1.3	34
2012-09-14	40.4	13.6		1001.9		82.5	1.1	36.1	0.0191	155.6	28		3.5		0	0	0	998.22	1010.8	71.2	0	13.6	0.0144	327.9	26.35	26.6944	6.4	7.45944	10.2	11	0.2	977.484	64.2	76.5	0.1	25.1	0.01574	266.6	29.3	31	2.7	0	1.8	0	833.316		90.1	0	32.9
2012-09-15	16.1	1.1	0	1000.91	999.9	85	0	35.2	0.01994	222.3	27.9	29.5	3.9	0.874556	0	0	0	999.161	1012.6	70.3	0	13.6	0.01415	277.5	26.05	26.8611	6.6	7.25367	5.1	2.5	0	976.658	60.7	74.5	0	25	0.01517	198.4	29.6	30.1	3.5	0	0.3		832.425		90.7	0	32.2
2012-09-16	13.8	6.1	4.572	1003.63	1002.4	84.7	0.1	35	0.01971	174.2	27.85	29.0278	3.7	0.257222	0	0	0	998.623	1011.2	67.6	0	13.6	0.01407	322.5	26.9	27	6.7	6.63633	0	0	0.5	976.827	57.1	79.5	0	24.7	0.0142	262.3	29.4	29.2	3.3	0	4		834.256		85.2	0	31.8
2012-09-17	41.5	15.7	7.874	1006.15	1005.2	84.3	0.3	35.3	0.01975	183.3	28.1	29.3056	4.1	0.617333	0	0	0	998.824	1011.7	70	0	13.6	0.01469	325.7	27.4	28	6.5	7.61378	0	0	0	977.346	56	79	0	24.3	0.01401	278.8	29.25	29.7	2.5	69.3	22.5	44.45	837.066		82.4	0.4	32.7
2012-09-18	0	0.2		1005.5		84.2	0	35.2	0.01994	219	28.2		3.8		0	0	0	998.523	1011.5	71.9	0	13.6	0.01503	258.1	26.95	28.3056	6.8	8.12822	0	0.1	0.3	977.584	63.8	85.5	0	23.9	0.01557	268.4	29.35	30.7	1.8	0	10.3	2.54	836.302		76.5	0.1	33.3
2012-09-19	0	0	0	1004.89	1003.8	84.4	0	34.6	0.02001	211	28.5	30	3.6	0.514444	0	0	0	998.049	1010.8	71.2	0	13.6	0.01484	270.9	27.25	27.1111	6	7.35655	0	0.1	0	977.009	68.4	82.5	0	23.6	0.01666	225.8	29.65	30.45	1.2	0	12.3	0	835.166		77.2	0.1	33.4
2012-09-20	0	2.4	0	1005.26	1004.3	84.1	0	34.3	0.02019	184.9	28.9	30.4722	4.1	0.977444	0	0	0	997.355	1010.5	68.9	0	13.6	0.01407	329.3	27.05	27	5.5	6.27622	16.7	7	0	977.627	68.7	87	0	23.5	0.01726	253.8	29.45	31.05	1	0	0.4	0	835.406		77.3	0	32.9
2012-09-21	0	0	0.254	1005.56	1004.6	84.5	0	34	0.02019	180.1	28.5	30.6111	3.7	1.02889	0	0	0	997.24	1009.8	70.9	0	13.6	0.01436	320.1	26.75	29	5.8	6.68778	0	6.2	0.9	977.921	66.6	79.5	0	23.8	0.01701	230.8	29.8	29.4	1.1	0	1.3	0	835.7		82.9	0	32.1
2012-09-22	0	0	0	1005.41	1004.4	83.4	0	33.7	0.02002	236.4	28.8	30.75	3.2	1.13178	0	0	0	997.124	1009.8	70.4	0	13.5	0.01451	323.9	26.95	28.9444	6.2	7.61378	0	1.8	0	978.345	64.2	87.5	0	23.9	0.01665	249.7	30.15	31.2	1.1	0	0	0	835.824		76.5	0	31.5
2012-09-23	0	1.1	0	1004.23	1003.4	85.2	0	33.4	0.02038	218.4	28.55	30.9167	2.8	0.771667	0	0	0	997.561	1010.1	70.9	0	13.5	0.01468	314.6	26.95	27.6111	6.3	7.51089	10.9	2.5	0	978.108	57.7	71	0	23.7	0.01468	251.5	30.25	29.55	1.8	0	0	0	834.684		73.3	0	31
2012-09-24	0	1.2	0	1003.49	1003.2	79.4	0	33.3	0.01912	186.2	28.35	29.8611	1.5	0	0	0	0	997.307	1010.1	68.1	0	13.5	0.01414	307.8	27	26.8889	7.4	8.12822	0	0	0	977.784	55.2	65	0	23.4	0.01331	289.4	28.6	30.2	1.9	0	0	0	834.449		73.1	0	30.5
2012-09-25	17.6	12.3	0	1005.23	1004.1	70.4	0.1	33.7	0.01718	227.1	28.5	29.9444	1.1	0	0	0	0	997.988		68.5	0	13.5	0.01386	323	26	27	6.5	7.35655	0	0	0	978.159	50.4	76.5	0	23	0.01235	241.3	29.45	31.05	2.4	0	1.4	0.762	836.393		75.8	0	30.2
2012-09-26	8.2	24.7	0	1007.41	1006.7	78.9	0.8	35.3	0.01963	216.1	29.65	29.8056	2	0.411556	0	0	0	998.553	1011.3	71.2	0	13.5	0.01462	330	27.3	27	5.4	5.86467	4	23.8	0	979.409	60.6	66.5	1.2	23.5	0.01471	282.4	29.75	30.35	1.7	0	0	0	838.764		78.6	0	29.8
2012-09-27	8.2	0.2		1007.63		77.2	0	34.9	0.01982	207.6	29.6		1.8		0	1.2	0	998.479	1011.2	72.9	0	13.5	0.01519	306.4	27.35	27.5	5.6	7.09933	4	0.4	0	979.979	70.6	70.5	0	24.4	0.01669	179.8	28.55	31.25	1.6	0	0	0	839.413		75.2	0	29.5
2012-09-28	0	12.8		1007.23		71.6	0.7	34.4	0.01797	220.9	29.25		2.2		0	0	0	999.24	1011.9	70.7	0	13.6	0.01476	260.8	26.7	27.5	6.5	8.07678	4	11.5	0	978.941	72.8	69	0.1	24.5	0.01661	188.3	28.65	28.95	2	0	0.1	0	838.95		73	0	29.2
2012-09-29	16.4	17.7		1007.45		67.9	0.2	35.6	0.01747	197.9	29.7		1.5		0	0	0	999.508	1012.4	65.8	0	13.6	0.01345	321.7	26.9	27.5	6.4	8.48833	4	1.2	14	977.81	74.8	89.5	0	24.8	0.0169	168.2	27.3	28.95	1.5	0	0	0	838.856		74.2	0	28.8
2012-09-30	16.4	13.1		1008.31		66.2	0.3	35.6	0.0165	196.5	29.85		1.8		0	0	0	998.168	1011	63.9	0	13.5	0.01294	334.1	27.4	27.8889	6	7.92244	12.1	18.5	5.6	977.185	73.5	83.5	0.4	25.6	0.01703	194.2	27.65	28.55	1.1	0	0	0	838.663		76.1	0	28.5
2012-10-01	0	0		1008.53		78.1	0	35.4	0.01936	220.9	28.95		2.4		0	0	0	996.621	1009.5	63.5	0	13.5	0.0131	322.9	27.4	27.8611	6.4	7.61378	0	5.3	14.3	977.673	79.5	78	0	26.2	0.01722	211.7	27.1	28.65	1.8	0	1.4	0	838.654		74.7	0	28.3
2012-10-02	0	2.1		1007.59		84.3	0	34.7	0.02006	183.8	28.4		2.4		0	0	0	997.301	1009.8	68.1	0	13.5	0.01422	334.6	27.15	27.75	7.2	8.84844	12.4	1.4	1.1	978.153	69.3	75.5	0	26.2	0.01644	175.9	28.05	28.95	1.7	0	0	0	837.576		71.5	0	28
2012-10-03	8.5	12.3		1004.66		86.3	0.1	35	0.02026	220.9	28.35		3.5		0	0	0	998.688	1011.6	69.9	0	13.5	0.01495	313.9	27.85	27.6111	7	7.871	0	0	0	978.409	59.8	74	0	25.8	0.01383	288.9	28.35	29.15	2	0	1.6	0	835.032		67.9	0	27.8
2012-10-04	50.9	69		1003.13		89.4	10.4	37.6	0.01981	114.3	27.35		3		0	0	0	997.87	1010.7	66.8	0	13.5	0.01411	326.7	27.75	27.5833	6.9	7.871	0	0	0	978.335	52.5	72.5	0	25.4	0.01219	289.1	28	29.4	2.3	0	0	0	833.813		73.5	0	27.6
2012-10-05	34	36.4		1005.33		85.5	4	38.3	0.01964	117.7	27.8		2.2		0	0	0	996.179	1009	63.5	0	13.5	0.01321	303.5	27.35	27	7.1	8.53978	0	0.1	0	979.097	65	71	0	24.9	0.01589	288.2	29.1	29.6	1.5	0	0	0	835.794		67.1	0	27.3
2012-10-06	0	0.6		1008.05		79.7	0	37.4	0.01869	187.6	28.1		1.4		0	0	0	996.63	1009.3	64.4	0	13.5	0.01359	334.1	27.45	28	7.5	7.871	15.2	4.7	0	980.153	73.6	72	0	24.7	0.01763	197.1	28.4	29.85	1.2	0	0	0	838.636		61.3	0	27
2012-10-07	0	0		1008.39		78.3	0	36.2	0.01908	214.1	28.7		1.1		0	0	0	997.144	1009.8	68.4	0	13.5	0.01481	335	28.05	28	7.1	7.71667	7.6	9.8	0	980.336	80.2	72.5	0.1	25.3	0.01722	182	25.45	30.15	1.4	0	0	0	839.438		62.6	0	26.8
2012-10-08	44.5	14.9		1007.71		79.8	0.3	36.4	0.01922	167.2	29		1.8		0	0	0	996.521	1009.3	66.2	0	13.5	0.01438	329.8	28.3	27.8056	6.9	8.07678	0	0	0	978.866	71.2	67.5	0	25.3	0.01625	272	28.1	29.85	1.2	0	0	0	838.688		55.1	0	26.5
2012-10-09	44.5	9.6		1007.7		85.1	0.4	36.5	0.01879	167.9	27.65		1.8		0	0	0	996.361	1008.4	64	0	13.5	0.01365	302.1	27.65	27.1389	7.2	8.69411	0	0	0	977.91	64.9	59.5	0	24.9	0.01443	198	27.35	30.35	1.5	5	0	1.524	837.724		57	0	26.3
2012-10-10	0	19.1		1007.15		83.3	1.3	36.4	0.01924	152.4	28.15		1.6		0	1.9	0	996.281	1009.2	67.9	0	13.5	0.01466	209	27.8	27	7	7.66522	0	0	0	978.047	60.4	58.5	0	24.5	0.0137	280.9	27.9	27.4	1.2	0	0	11.684	837.956		59.7	0	26
2012-10-11	0	10.1		1006.92		87.5	0.1	36.9	0.0175	200.5	25.25		3.1		0	0	0.508	996.873	1009.9	71.3	0	13.6	0.01545	308.6	27.65	27	6	6.019	0	0	0	978.728	64.1	64.5	0	24.1	0.015	281.6	28.1	29.65	0.9	0	0	0	836.854		46.5	0	25.8
2012-10-12	0	0.4		1008.81		77.1	0	36	0.01707	143.1	27.3		2		0	0	0	997.051	1010.2	71.6	0	13.6	0.01497	319.2	26.55	27.5	5.9	7.25367	0	1.1	0	979.667	73.6	73	0	23.8	0.01668	190.1	27.05	30.05	1.1	0	0	0	837.537		53.2	0	25.5
2012-10-13	0	0.6		1009.51		71.3	0	35.4	0.01591	186.3	27.25		1.5		0	0	0	996.403	1009.4	70.7	0	13.5	0.0149	296.7	26.85	27.3056	6.5	7.71667	14	4.1	0	980.28	78.3	85.5	0	23.7	0.01694	228.7	26.5	29.9	1.2	0	0	0	838.59		50.8	0	25.3
2012-10-14	0	0.2		1010.21		68.1	0	34.9	0.01481	174.5	27.15		2.5		0	0	0.762	995.543	1008.3	68.2	0	13.5	0.01445	261	27.45	26.9444	6.9	7.56233	20.9	14.8	30.4	980.986	79.1	74.5	0.2	24.2	0.01711	248.6	26.5	27.3	1.1	0	0	0	839.359		55.6	0	25
2012-10-15	0	0		1011.5		75.8	0	34.5	0.01609	203	26.8		2.3		0	1.3	0	995.722	1008.4	68.6	0	13.5	0.01444	188.7	27	27	6.1	6.84211	7	4.1	30.8	982.274	76.6	87	0	24.7	0.01684	175.1	27.05	28.15	1.8	0	0	0	840.732		66.2	0	24.8
2012-10-16	0	0		1012.04		79.5	0	34.2	0.01692	222.7	26.65		2.2		0	0.3	0	996.033	1008.7	74.7	0	13.6	0.0157	208.3	27.3	27.6389	6.1	7.71667	4.7	5.3	5.2	982.743	77.9	77	0	24.8	0.0164	213.7	26.35	27.9	1.9	0	0	0	841.469		57.4	0	24.6
2012-10-17	0	0		1011.62		77.8	0	33.9	0.01686	216.1	26.9		1.7		0	0.1	1.016	996.786	1009.5	70.3	0	13.6	0.01515	330.8	27.75	27.8611	7.6	9.723	0	0.3	2.5	982.006	70.3	78	0	24.6	0.0144	263.7	26.35	29	2.8	0	0	0	841.317		45	0	24.3
2012-10-18	0	0		1011.24		74.3	0	33.7	0.01646	219.8	27.4		1.5		0	0	0	996.453	1009.2	67.6	0	13.6	0.01431	295	26.9	27.3611	7.3	8.17967	4.7	6	0.5	981.055	72.5	85	0.1	24.3	0.01499	190.8	25.95	28.45	2.9	0	0	0	840.79		38.3	0	24.1
2012-10-19	0	0	0	1012.01	1010.5	72.5	0	33.5	0.01576	215.4	27.25	29.5833	2.1	0.514444	0	0	0	995.974	1008.1	68.9	0	13.6	0.0146	260.2	27.2	27.8889	6.1	6.945	37.2	59.2	36.8	981.231	84.8	86	6.4	27	0.0165	187.6	24.95	27.6	2.6	0	0	0	841.147	868.7	46.8	0	23.8
2012-10-20	0	0	0	1012.47	1011.8	75.2	0	33.3	0.01578	205.7	26.4	28.4444	2.4	0.205778	0	0.2	0	995.682		68.5	0	13.6	0.01468	259.5	27.3	27.9444	6	6.89355	27.9	34.3	40.7	981.45	86.9	88	1.6	31.2	0.01678	140.9	24.8	26.3	2.8	3.7	0	0	841.381		56.2	0	23.6
2012-10-21	0	0	0	1012.61	1012	77.8	0	33	0.01599	215.7	26.05	28.25	2.9	0.514444	0	0	0	994.842		66.5	0	13.6	0.01441	318	28.2	28.1111	6.2	6.79067	49.5	11.6	25.4	981.4	84.3	92.5	0.1	32.8	0.01667	211.5	25	26.1	2.3	0	0.1	0	841.285		59.6	0	23.4
2012-10-22	0	0		1012.06		75.6	0	32.9	0.01555	214.9	25.95		2.6		0	0	0	994.689	1006	70	0	13.5	0.01501	307.3	27.4	28	6.2	7.56233	16.5	0.3	14.4	981.681	81.7	95.5	0	32.8	0.01646	182.3	25.9	25.95	3	0	0	0	840.828		38.5	0	23.2
2012-10-23	0	0		1010.95		71	0	32.7	0.01395	204.8	25.45		2.7		0	0	0	994.926		72.3	0	13.5	0.01547	281.4	27.45	28	6.3	7.61378	8.2	8.7	10.2	981.2	81.3	89.5	0.1	32.8	0.01664	196.9	26	26.45	2.8	4.5	0	0	839.611		41.9	0	22.9
2012-10-24	0	0	0	1009.97	1008.6	66.7	0	32.5	0.01222	211.7	24.45	27.8611	2.8	0.257222	0	0	0	995.412		69.6	0	13.5	0.01477	326.1	27.3	27.4444	6.7	8.334	8.2	9.1	1.1	980.781	81.1	89	0.3	33.5	0.01662	224.2	25.6	26.15	1.9	0	0	0	838.383		33	0	22.7
2012-10-25	0	0	0	1009.91	1008.8	63.9	0	32.3	0.01141	210.9	23.8	25.8056	2.2	0	0	0	0	995.273		69	0	13.5	0.01454	311.7	26.7	27.5	6.6	8.07678	8.2	0.7	0	979.956	78.5	91.5	0	33.1	0.01569	219.5	25.5	27.05	2.1	0	0	0	837.691		51.4	0	22.5
2012-10-26	0	0	0	1010.82		66.1	0	32.1	0.01167	209.7	23.9	25.8889	3.1		0	0	7.874	995.835		72.8	0	13.5	0.01551	298.2	27.1	26.5	6.3	6.84211	0	0	8.5	979.65	77	81.5	0	32.6	0.01482	260.4	25.2	27.65	2.2	0	0	0	839.185		34.6	0	22.3
2012-10-27	0	0	0	1010.43	1009	76.7	0	32	0.01443	208.2	24.15	26.1389	2.8	0.514444	0	0.2	0	996.412		71.5	0	13.5	0.01547	311.1	27.6	27.3889	5.9	6.68778	0	0	0	979.912	76.1	83	0	32.1	0.01469	248	25.3	26.75	3	0	0	0	839.865		26.6	0	22.1
2012-10-28	0	0		1010.41		75.8	0	31.9	0.01453	205.7	25.1		2.9		0	2.6	1.016	996.656		69.5	0	13.5	0.01517	323.8	27.5	26.5	6.3	7.30511	0	1.1	0	980.056	76	84	0	31.7	0.01526	160.8	25.85	26.65	3.9	9.5	0	0	840.088		38.1	0	21.8
2012-10-29	0	0		1009.87		74.4	0	31.7	0.01427	205.7	25.4		2.4		0	0	0	997.527		68.3	0	13.7	0.01464	275.4	27.65	27.5	6.2	7.04789	24.1	12.8	0.9	979.237	73.1	85.5	0.2	31.7	0.01471	186.6	25.6	26.95	3.7	0	0	0	839.605		51.9	0	21.6
2012-10-30	0	0		1009.91		72.5	0	31.6	0.01473	200.2	25.95		1.8		0	0	0	997.457		70	0	13.6	0.01496	275.8	27.1	27.25	5.2	6.43055	38.6	47.7	0	978.063	83.7	90.5	2.8	34.2	0.01487	122.6	23.3	26.9	3	0	0	0	839.818		48.1	0	21.4
2012-10-31	0	0		1010.73		73.6	0	31.5	0.01512	200.5	26.05		1.8		0	0	0	995.287		71	0	13.6	0.01506	327.5	27.5	26.5	5	5.35022	33.8	62.5	36.2	970.919	92.1	98	9.7	37.7	0.01528	103.8	21.35	23.6	5.8	0	0	0	840.458		57.2	0	21.2
2012-11-01	0	3.3		1010.86		68.5	0	31.6	0.01409	159.1	26.25		2		0	0	0.508	994.643	1005.8	72.8	0	13.6	0.01535	236.1	26.6	27	4.5	5.19589	10.9	2.1	53.8	975.144	90	84.5	0	39.4	0.01644	148.9	23.35	22.9	3.1	0	0.4	0	839.701		57.4	0	21
2012-11-02	0	0.1		1010.57		65.1	0	31.5	0.01296	175.4	25.15		2		0	0	0	996.18	1008.4	69.5	0	13.6	0.01497	271.5	26.85	27.5	4.2	4.37278	0	2.7	0	977.242	78.8	78.5	0	37.6	0.01602	239.3	25.7	25.75	2.2	0	3.8	0	838.664		60	0	20.9
2012-11-03	6.4	1.1		1011.53		80.9	0	31.4	0.01268	142.6	21.65		2.5		0	0.2	0	996.864	1008.6	66.8	0	13.6	0.01475	274.2	27.85	27.5556	4.9	4.42422	21.7	6.9	4	978.767	77.6	86	0	37	0.01614	227.7	26.3	28.05	1.7	0	0	0	838.295		63.6	0	20.9
2012-11-04	8.9	3.4		1011.03		93.2	0	31.5	0.01491	115.7	21.55		1.2		0	0	0	995.926	1008.3	72	0	13.6	0.01574	303.4	27.45	27.3056	4.4	4.57856	0	0.2	3.2	978.598	78.2	84	0	36.5	0.01637	242.8	26.85	27.05	1.7	0	0	0	838.152		61.8	0	20.7
2012-11-05	6	7.2		1010.33		88.5	0.1	31.8	0.01646	81.9	24.45		1.4		0	0	0	995.356	1007.5	72.3	0	13.6	0.01534	292.3	27.1	27.6111	4.8	4.78433	0	0.2	0	979.299	79.4	76	0	35.8	0.01619	241.7	25.8	28.25	1.3	0	0	0	838.059		50.2	0	20.5
2012-11-06	2.9	6.5	25.654	1010.55	1009.3	84.7	0.1	32.4	0.01658	68	25.4	23.5556	1.6	0.360111	0	0	0	995.301	1007.5	71.9	0	13.6	0.01483	301	26	27.5	4.9	5.65889	0	0	0	980.324	77.5	79	0	35.2	0.01534	240.3	25.25	27.35	1.4	0	0	0	838.621		36.4	0	20.4
2012-11-07	0	0	0	1009.93	1008.8	67.5	0	32.4	0.01258	186.1	24.3	25.75	2.3	0.257222	0	0	0	996.166		66.6	0	13.5	0.01409	307.7	26.75	27.4444	5.7	6.37911	0	0	0	980.493	78.5	75.5	0	34.7	0.01622	214.8	25.85	26.35	1.5	0	0	0	836.821		40.5	0	20.2
2012-11-08	0	0	0	1009.72	1008.2	72.1	0	32.1	0.01306	173.5	23.85	25.8056	1.6	0.360111	0	0	0.254	995.242	1007.3	67.4	0	13.5	0.01424	285.7	27.15	27.5556	6.1	6.68778	0	0	0	980.18	72.9	72.5	0	34.2	0.01479	254.8	25.9	25.75	1.6	0	0	0	836.363		52.7	0	20
2012-11-09	0	0	0	1011.3	1010	60.4	0	31.8	0.01046	193.1	24	24.0556	2.2	0	0	0	0	994.213	1006.8	68.4	0	13.5	0.01446	218.6	26.6	27.75	5.8	7.15078	0	0	0	981.156	68.5	70	0	33.8	0.01316	238.4	25.6	25.35	2.1	0	0	0	838.179		67.5	0	19.8
2012-11-10	0	0		1012.21		67.3	0	31.6	0.01108	191.6	22.65		2.3		0	0	0	994.375	1006.4	67.2	0	13.5	0.01414	233	26.7	27.8056	6	7.76811	0	0	0	982.425	73.4	65	0	33.3	0.01406	246.4	25	25.05	2.3	0	0	0	839.731		54.7	0	19.7
2012-11-11	0	0		1011.75		69.2	0	31.4	0.01172	190.5	22.95		2.4		0	0.4	0	995.207	1006.9	66.5	0	13.5	0.01418	303.9	27.3	27.5	6.3	7.97389	0	0	0	982.263	73.6	63	0	32.9	0.01353	255.7	24.75	24.75	2.3	0	0	0	839.129		35.9	0	19.5
2012-11-12	0	0		1012.22		71.8	0	31.3	0.01229	189.7	22.95		0.8		0	0.4	0	995.528	1007.7	68	0	13.5	0.01496	327.3	27.75	28.3056	6.7	7.81955	0	0	0	982.37	72.2	66.5	0	32.5	0.01293	255.6	24.15	24.45	2.6	0	0		840.43		43.6	0	19.4
2012-11-13	0	0	0	1011.66	1010.7	68.5	0	31.1	0.01224	187.8	23.8	23.6944	1.7	0.360111	0	0	0	995.502	1007.7	67.4	0	13.5	0.01477	284.7	27.8	27.8056	6.1	7.408	0	0	0	982.415	71.3	69	0	32.1	0.01208	254.9	23.2	24.35	2.7	0	0	0	839.818		47.3	0	19.2
2012-11-14	0	0	0	1010.95	1009.8	68.6	0	31	0.01208	184.2	23.6	23.8889	1.5	0	0	0	0	995.357	1007.2	68.6	0	13.5	0.01484	270	27.1	27.6944	5.3	6.07044	0	0	0	981.096	61.5	72	0	31.7	0.0098	253.7	22.15	24.15	2.4	0	0	0	838.464		51.6	0	19.1
2012-11-15	0	0	0	1011.75	1010.4	67.8	0	30.9	0.01194	186.5	23.8	24.0556	2.3	0.514444	0	0	0	995.257	1006.8	69.2	0	13.5	0.01495	319.3	27.45	25.6111	4.8	4.99011	0	0	0	981.327	63.6	73	0	31.3	0.0104	253.4	21.6	24.15	1.9	0	0	0	839.422		59.7	0	18.9
2012-11-16	0	0	0	1012.3	1011.3	68.8	0	30.7	0.01192	186.4	23.8	24.1944	2.5	0.257222	0	0	0	995.271	1006.1	67.6	0	13.5	0.0146	332.2	27.85	27.4444	5.4	6.17333	0	0	0	982.415	69.4	82	0	31	0.01103	252.2	22.05	23.3	1.8	0	0	0	841.166		55.6	0	18.7
2012-11-17	0	10.8	0	1011.17	1010.1	66.3	0.1	31.2	0.0119	182.3	24.2	24.6667	2.5	0.257222	0	0	0	996.34	1008.4	70.4	0	13.5	0.01498	311.8	26.9	28.3611	5.1	6.22478	0	0	0	981.39	59.5	83	0	30.6	0.0094	252	22.55	23.45	1.6	0	0	0	840.174		48.3	0	18.6
2012-11-18	0	2.3	0	1010.48	1009.4	69.6	0	31.5	0.01299	167.1	23.8	27.8056	2.1	0.514444	0	0	0	996.472	1008.6	70.4	0	13.5	0.01566	262.2	28.1	28	4.8	5.45311	0	0	0	980.265	49	62	0	30.2	0.00751	251.4	22.65	23.25	1.9	0	0	0	839.397		31.8	0	18.4
2012-11-19	0	0		1010.78		70.5	0	31.4	0.01382	180	25.45		2.8		0	0	0	996.038	1007.7	67.7	0	13.5	0.01547	257	28.8	28	5.7	6.27622	0	0	0	980.107	59.2	64	0	29.9	0.01027	250.7	23.3	23.45	1.1	0	0	0	839.515		18	0	18.3
2012-11-20	0	0	0	1011.91	1010.2	57.5	0	31.2	0.01045	140.4	25.05	27.8889	3.4	0.720222	0	0	0	995.331	1007.1	69.4	0	13.4	0.0156	318.9	28.15	28.3056	6.3	6.73922	0	0	0	980.117	66	83	0	29.6	0.0138	247.1	26	25.15	1.5	0	0	0	839.445		49.7	0	18.1
2012-11-21	0	0.1	0	1011.93	1011.2	58.3	0	31	0.00991	181.1	23.35	26.3056	3.4	0.771667	0	0	0	995.56	1007.5	68.6	0	13.4	0.0152	326.4	27.95	28	5.9	6.84211	0	0.1	0	980.255	69.7	90	0	29.2	0.01517	240.8	26.9	27.95	2.5	0	0	0	839.203		39.9	0	18
2012-11-22	0	0	0	1011.91	1010.7	56	0	30.8	0.00853	180.3	21.95	24.8056	3.2	0.977444	0	0	0	995.456	1007.9	67.5	0	13.4	0.01513	327.6	28.1	28	5.6	6.019	0	3.3	0.2	980.092	76.5	87.5	0	29.1	0.01615	204.2	26.7	26.9	2.5	0	0	0	837.97		47.8	0	17.8
2012-11-23	0	0	0	1011.78	1010.7	58.4	0	30.6	0.00867	178.9	21.3	22.6667	3.4	0	0	0	0	994.778		68.3	0	13.4	0.01566	320	28.75	28.25	5	5.556	29	13.4	23.6	981.313	82.9	89.5	0.4	29.5	0.01634	126.6	25.05	26	3.3	0	0.1	0	837.935		31.6	0	17.7
2012-11-24	0	0	0	1011.46	1010	54.3	0	30.5	0.00807	179	21.2	21.3056	3.1	0	0	0.7	0	995.298	1007.5	68.8	0	13.4	0.0154	284.3	27.85	28.25	5.5	5.76178	0	0	45.4	981.519	78.4	68.5	0	30	0.01485	218.6	24.95	25.2	1.9	0	0	0	837.794		18.1	0	17.6
2012-11-25	0	0		1012.56		52.8	0	30.3	0.0076	178.3	20.95		2.6		0	0	0	995.685	1007.3	69.6	0	13.5	0.01555	282.1	27.9	28.3889	5	5.29878	0	0	0	982.526	81.4	76	0	29.8	0.01539	191.4	24.3	26.4	2.2	0	0	0	837.472		53.2	0	17.4
2012-11-26	0	0	0	1012.81	1011.3	54.6	0	30.2	0.00774	177.2	20.5	21.0833	2.9	0.720222	0	0	0	995.724	1007.2	68.9	0	13.4	0.01554	314.4	28.15	28.5	5	5.35022	0	0	0	982.65	77.2	78.5	0	29.5	0.01461	222.9	25.15	25.5	2.7	0	0	0	838.012		65.8	0	17.3
2012-11-27	0	0	0	1012.01	1011	53.9	0	30.1	0.00756	175.8	20.25	21.25	2.7	0.771667	0	0	0	995.063	1007.6	68.2	0	13.4	0.01541	295.7	27.65	28	5.7	6.63633	0	0	0	982.483	76.3	81	0	29.1	0.01338	235	23.65	25.1	2.5	0	0	0	837.298		66.9	0	17.2
2012-11-28	0	0	0	1011.43	1010.4	54.7	0	30	0.00764	176.1	20.2	21.7222	3	0.514444	0	0	0	994.082	1006.7	70.4	0	13.4	0.01578	225.4	28.2	28.1944	5.6	6.73922	0	0	0	982.033	70.9	86.5	0	28.8	0.01162	245.6	23.2	24.75	2.2	0	0	0	836.883		67.3	0	17.1
2012-11-29	0	0		1010.31		62.4	0	29.9	0.00893	175.3	19.9		2.6		0	0	0	994.501	1006.9	69.4	0	13.4	0.01564	218	28.05	28.0556	5.7	5.91611	0	0	0	981.409	67.6	74	0	28.5	0.01055	244.9	22.2	24.2	1.5	0	0	0	836.739		42.6	0	17
2012-11-30	0	0	0	1010.82	1009.5	61.2	0	29.8	0.00909	174.6	20.95	21.9167	2.5	0.360111	0	0	0	994.76	1006.7	70.3	0	13.4	0.01554	178.3	27.1	28	5.6	5.81322	0	0	0	981.702	65.6	66.5	0	28.2	0.01074	204.5	22.95	23.65	1.5	0	0	0	836.992		48.1	0	16.9
2012-12-01	0	0		1012.16		62.4	0	29.7	0.00954	173.6	21.1		2.4		0	0	0	995.005		66.6	0	13.4	0.01492	315.2	27.55	28.5	5.6	6.53344	0	0.4	0	981.552	69.1	69.5	0	27.9	0.01153	210.7	23.3	23.85	1.9	0	0	0	838.181		58.5	0	16.8
2012-12-02	0	0		1013.46		66.9	0	29.6	0.01038	174	21.65		3.2		0	0	0	994.591	1006.3	70.2	0	13.4	0.0155	261.8	27.6	28.3056	5.7	6.53344	0	2.4	0	981.864	65.6	76.5	0	27.8	0.01148	238.6	23.25	24.2	2.6	0	0	0	839.568		58	0	16.7
2012-12-03	0	0		1012.77		58.4	0	29.5	0.00877	174.1	21.35		3.1		0	0	0	995.238	1008.2	65.5	0	13.4	0.01485	258.1	28.15	28.6111	6.8	7.25367	20.2	9.5	1.3	981.121	81.2	89	0.3	28.2	0.01379	136.8	23.1	24.2	2.6	0	0	0	839.012		47.8	0	16.6
2012-12-04	0	0	0	1012.12	1011.3	63.5	0	29.4	0.00936	171.8	20.75	21.8611	2.5	0	0	0	0	996.374	1009.2	66.6	0	13.4	0.0151	254.2	28.35	27.8056	6.1	7.61378	0	5	20.9	980.482	88	88.5	0.1	28.5	0.01623	135.2	23.7	24.2	2.7	0	0	0	837.894		60.9	0	16.4
2012-12-05	0	0	0	1012.44	1011.4	59.7	0	29.3	0.00871	168.2	20.85	21.25	2.4	0.257222	0	0	0	995.695	1008.4	66.1	0	13.4	0.01509	231.3	28.55	28.3611	5.9	6.27622	0	0.2	19.6	981.438	84.4	87	0	28.6	0.01661	219.2	25.45	24.8	3.4	0	0	0	838.136		73	0	16.3
2012-12-06	0	0	0	1012.03	1010.8	54.7	0	29.3	0.00804	171.4	20.95	20.6389	2.4	0	2.5	0	1.016	994.277	1004.5	68.5	0	13.4	0.01567	217.3	28.25	27.3611	6.3	6.84211	0	0	14.3	982.757	81.5	84.5	0	28.3	0.01538	224.8	24.5	25.1	2.9	0	0	0	837.667		71.5	0	16.2
2012-12-07	0	0		1011.67		53.9	0	29.2	0.00773	171.4	20.35		1.7		0	0	0.508	994.271	1007	69.4	0	13.3	0.01591	227.5	28.3	28.25	6.4	6.99644	0	0	0	982.608	78.8	84	0	28	0.01376	239.9	23.55	24.5	1.7	0	0	0	837.188		68.8	0	16.2
2012-12-08	0	0	0	1011.21	1010.1	50	0	29.1	0.00693	171.8	20.5	20.8333	1.3	0	0	0	0	995.789	1007.1	67.7	0	13.3	0.0157	223.4	28.95	28.4444	5.8	6.07044	0	0	0	982.32	73.2	85	0	27.7	0.01252	232.2	23.8	24.5	1.5	0	0	0	837.094		65.3	0	16.1
2012-12-09	0	0	0	1011.02	1009.8	53.3	0	29.1	0.00745	100.9	20.4	21.6111	1	0	0	0	0	996.204	1008.1	71.1	0	13.3	0.01616	207.4	27.7	28.1111	4.9	6.17333	0	0	0	981.783	69.8	83.5	0	27.4	0.01186	219.5	23.65	24.5	1.4	1.4	0	0	836.607		67.3	0	16
2012-12-10	0	0	0	1011.98	1010.8	55.9	0	29	0.0079	133	20.35	20.8889	1.2	0	0	0.2	0	995.108		69.4	0	13.3	0.01584	262.4	28.1	28.1944	5	5.29878	0	0	0	981.721	68.2	83	0	27.1	0.01132	239	23.1	24.4	1.3	0	0	0	837.464		59.9	0	15.9
2012-12-11	0	0.5		1012.09		62.1	0	29	0.00919	111	20.85		1.3		0	0	0	994.17	1006.4	69.3	0	13.3	0.01561	293.8	27.6	27.9444	5.6	5.91611	0	0	0	982.189	73.8	84	0	26.9	0.01277	224.5	23.3	24.2	1.6	0	0	0	837.847		26.5	0	15.8
2012-12-12	5.7	5.6	5.08	1011.92	1010.7	66.5	0	29.3	0.01093	140.8	22.9	22.0556	2.2	0	0	0	0	994.159	1006.5	69.8	0	13.3	0.0158	323.1	27.9	28.4444	4.9	5.556	0	0	0	982.12	73.2	75	0	26.6	0.01281	240.8	23.8	24.05	1.5	0	0.3	0	837.72		27.4	0	15.7
2012-12-13	0.3	0		1014.32		71.6	0	29.4	0.01156	154.4	21.9		1.7		0	0	0	993.769	1006.1	72.1	0	13.3	0.01592	319.9	27.5	28	5	5.40167	0	0	0	983.12	75.8	80.5	0	26.3	0.01316	232	23.9	24.45	1.6	0	0	0	839.622		25	0	15.6
2012-12-14	0	0		1016.57		62.4	0	29.3	0.00991	167.9	22.25		2.4		0	0	0	993.767	1006.6	71	0	13.3	0.0164	313.5	28.4	28.5	5.9	6.89355	0	0	0	984.684	74.5	77	0	26.1	0.01252	239.3	23.4	24.55	2.2	0	0	0	842.157		33.3	0	15.6
2012-12-15	0	0		1015.87		66.7	0	29.2	0.01005	168.9	21.2		2.8		0	0.3	0	993.526	1005.4	69.2	0	13.3	0.01618	293.5	29.15	29	6.1	7.09933	0	0	0	984.708	73.7	80.5	0	25.8	0.0126	199.8	23.75	23.75	3.4	4.1	0	0	841.461		24.7	0	15.5
2012-12-16	0	0		1015.58		58.3	0	29.1	0.00842	144.7	21.15		3.4		0	0.1	0	994.19	1006.3	71.6	0	13.3	0.01639	222.1	27.95	29.25	5.9	6.84211	4.6	7	0	984.496	75.2	82	0	26	0.01291	165.6	23.55	23.35	3.9	0	0	0	841.215		25.7	0	15.4
2012-12-17	0	0.1	0	1013.84	1012.8	50.3	0	29	0.00711	154.7	20.55	20.8611	3.2	0.514444	0	0.2	0	994.634	1006.8	70.1	0	13.3	0.01601	204.4	28.35	28.9444	5.1	5.29878	0	2.4	0	983.527	75.1	77	0	25.9	0.01337	214	23.8	23.65	4.1	0	0	0	838.707		55.2	0	15.3
2012-12-18	0	0		1013.41		55.7	0	28.9	0.00779	89.9	19.6		2.7		0	0	0	994.322		69.8	0	13.3	0.01605	297.7	28.05	28.4444	4.5	4.99011	4.6	4.3	0	983.633	73.7	72.5	0	26.1	0.01277	186.8	23.95	24.65	3.6	0	0	0	838.442		54.4	0	15.2
2012-12-19	0	0		1012.34		54.7	0	28.8	0.00731	135.6	19.65		1.9		0	0.5	0	994.366	1006.4	70.9	0	13.3	0.01645	283.9	28.35	28.5556	5.2	5.45311	0	1	0	982.139	75	67	0	25.9	0.01286	228.5	23.7	24.6	2.9	0	0	0	836.384		51.4	0	15.1
2012-12-20	0	0		1012.74		56.9	0	28.8	0.00739	105.1	18.95		1.8		0	0	0.508	993.821	1007.3	70.1	0	13.3	0.01592	268.5	27.7	28.1389	5.5	6.17333	0	0	0	981.527	76.6	65	0	25.7	0.01317	237.6	23.6	24.5	2.8	0	0	0	836.269		56.8	0	15
2012-12-21	0	0		1013.99		47.6	0	28.7	0.00575	93.6	18.4		2.9		0	0	0	994.257	1006.9	69	0	13.3	0.01532	300.4	27.95	27.9444	5.1	5.35022	0	0	0	982.039	74.2	61	0	25.4	0.01261	235	23.8	24.4	3	0	0	0	837.699		60.3	0	15
2012-12-22	0	0	0	1013.88	1013.2	58.9	0	28.6	0.00726	103.1	18.1	16.4167	3.3	1.13178	0	0	0	994.919	1005.7	71.6	0	13.3	0.01624	260.6	27.9	28.5	5.2	6.17333	0	0	0	982.483	73.3	59.5	0	25.1	0.0121	232.1	23.05	24.25	3.1	0	0	0	838.082		62.4	0	14.9
2012-12-23	0	0	0	1014.32	1013.3	66.8	0	28.6	0.00844	116.4	18.85	18	2.9	1.13178	0	0	0.508	994.734	1007.4	71.3	0	13.3	0.01644	275.6	28.05	28.5	5.8	6.58489	0	0	0	982.683	76.4	67	0	24.9	0.01297	188.8	23.5	24.15	3	0	0	0	840.258		37.1	0	14.8
2012-12-24	0	0		1013.19		69	0	28.5	0.00907	131.3	19.5		2.5		0	0	0	995.405	1007.9	72.1	0	13.3	0.01626	214.3	27.75	28	5.6	6.53344	0	0	0	981.696	76.4	73	0	24.6	0.01308	233.4	23.2	24.1	3.2	0	0	0	838.68		22	0	14.7
2012-12-25	0	0		1012.6		57	0	28.5	0.00706	135.2	18.3		3		0	0.2	0	995.455	1008.3	70.7	0	13.3	0.01589	216.5	27.75	27.8056	5.4	6.019	0	0	0	980.62	74.3	77.5	0	24.4	0.01294	231.2	23.4	24	3.4	0	0	0	837.28		34.6	0	14.7
2012-12-26	0	0		1013.42		51.7	0	28.4	0.00619	106	17.65		3		0	0	0	996.204	1006.9	69.4	0	13.3	0.01563	317.2	27.9	28.3889	4.9	5.04156	0	0	0	980.458	74.4	84	0	24.1	0.01288	236.5	23	23.95	3.7	0	0	0	837.42		60.5	0	14.6
2012-12-27	0	0		1012.32		57.5	0	28.3	0.0069	148.5	17.65		2.5		0	0	0	995.241	1008.2	67.7	0	13.3	0.01574	321.8	28.9	28.4444	5.5	5.86467	0	4.3	0	980.139	77.1	86.5	0	24.1	0.01344	200.2	23.05	23.85	3.5	0	0	0	836.825		63.8	0	14.5
2012-12-28	0	0		1011.5		52.8	0	28.3	0.00639	68	17.95		2.1		0	0.1	0	994.65	1007.4	70.6	0	13.3	0.01593	204.4	28.05	28.1944	5.3	5.45311	33.6	24.5	0	979.213	73.8	79.5	1.9	26	0.01375	183.5	23.35	24.55	3.1	0	0	0	836.355		41.1	0	14.5
2012-12-29	0	0		1012.12		52.9	0	28.3	0.00658	84	18.35		2.8		0	0.1	0	995.012		73.5	0	13.3	0.0165	200.2	27.85	28.1111	5.2	5.91611	0	4.6	0.5	979.725	80	94.5	0	26.2	0.01576	107.2	24.65	24.45	3	0	0	0	836.487		41.8	0	14.4
2012-12-30	0	0		1012.14		32.9	0	28.2	0.00382	121.3	17.6		3.1		0	0	1.016	995.442		72.2	0	13.3	0.01609	266.4	27.85	28.5	5.4	6.37911	0	0	14.8	980.637	77.7	92.5	0	26.2	0.01602	171.6	25.9	23.45	2.2	0	0	0	836.187		44.2	0	14.3
2012-12-31	0	0		1011.49		44.4	0	28.1	0.00517	172.1	17.3		2.6		4.2	0	0	995.489		70	0	13.3	0.016	199.7	28.6	28.75	5.3	6.53344	0	0.2	1	980.831	80.9	84.5	0	25.9	0.01561	208.5	24.4	25.55	2.2	0	0	0	835.319		62.5	0	14.3
2013-01-01	0	0	0	1012.53	1011.3	51.4	0	28	0.00639	172.7	18.4	17.9167	2.8	0	0	0.1	0	995.283	1008.1	70.1	0	13.3	0.01617	250.9	28.4	28.75	5.6	6.73922	0	0	0	981.72	73.5	73	0	25.7	0.01332	242	24.55	24.1	2	0	0	0	836.891		64.6	0	14.2
2013-01-02	0	0		1012.66		55.3	0	28	0.00737	172.4	19.75		2		0	0	0	995.437	1007.7	71	0	13.2	0.01619	164.1	27.9	27.7222	5.4	6.482	0	0	0	982.62	70.1	74	0	25.4	0.01225	241.5	23.75	24.4	1.6	0	0	0.254	837.473		35.5	0	14.1
2013-01-03	0	0	0.254	1013.74	1012.5	53.8	0	27.9	0.00753	121.5	20.2	20.4167	1.3	0	6.3	13.6	4.064	996.637		75.9	0.2	14.1	0.01683	187.9	27.3	26.9444	4.8	5.04156	0	0	0	982.838	69.5	73	0	25.1	0.01267	238.6	24.65	24.4	1.8	0	0	0	838.305		45.3	0	14.1
2013-01-04	0	0		1013.03		58.8	0	27.8	0.00821	156.5	20.45		2.9		18.9	17.3	0.762	998.216	1010.7	73.8	0.3	15.2	0.01628	207.4	27.5	27.5	5.1	5.093	0	0	0	981.8	66.5	75	0	24.8	0.0122	239.6	25.5	24.35	1.8	0	0	0	837.473		19.1	0	14
2013-01-05	0	0		1012.38		44.9	0	27.8	0.00563	172.6	18.95		3.4		3.1	2.5	0	998.075	1010.9	70.7	0	15.7	0.01582	186.2	27.95	27.6389	4.9	4.78433	0	0	0	980.531	71.2	76	0	24.5	0.01311	243.6	24.55	24.35	2.2	0	0	0	836.497		11.8	0	13.9
2013-01-06	0	0		1013.1		42	0	27.7	0.00505	174.6	18.15		3.4		0	0.1	0	996.803	1009.7	71.9	0	15.6	0.01645	257	27.65	27.6944	5	4.99011	0	0	0	981.063	75.1	77.5	0	24.2	0.01395	233	25.15	24.25	2.3	0	0	0	837.105		16.5	0	13.8
2013-01-07	0	0		1014		40.7	0	27.6	0.00454	101.4	17.05		3.5		0	0	0	995.636		72.2	0	15.4	0.01618	328.4	28.25	28.5	5.7	6.53344	0	0	0	981.882	71.3	78.5	0	24	0.01279	239.3	24.75	24.3	2.7	0	0	0	836.431		35.3	0	13.8
2013-01-08	0	0		1015.55		35.8	0	27.5	0.0034	142.5	15.05		3.8		0	0	0	995.844		69.2	0	15.3	0.0158	301.3	28.55	28.5556	6	6.89355	0	0	0	982.545	63.6	77	0	23.7	0.01109	244.3	24.6	24.35	2.4	0	0	0	836.349		46.5	0	13.7
2013-01-09	0	0		1014.7		42.1	0	27.5	0.00397	107.7	14.05		3.2		0	0	0	996.094	1009.1	71.3	0	15.2	0.01632	255.5	28.45	28.5	6	6.43055	0	0	0	983.095	65.6	75.5	0	23.4	0.01124	246.3	23.7	24.35	2.9	0	0	0	835.585		60.6	0	13.7
2013-01-10	0	0		1014.15		45.3	0	27.4	0.00441	141.2	14.6		2.8		0	0	0	995.219	1007.7	71.7	0	15.1	0.01627	249.5	28.3	28.5	5.8	6.58489	0	0	0	982.989	69.6	80.5	0	23.2	0.01189	246.9	23.55	24.55	2.3	0	0	0	835.553		71	0	13.7
2013-01-11	0	0		1014.54		52	0	27.4	0.00535	121.3	15.35		2.1		0	0	0.254	993.82	1006.5	71.1	0	15	0.01591	263.9	27.8	28.1667	5.9	6.63633	0	0	0	983.583	69.9	79.5	0	22.9	0.01147	247.5	22.9	24.7	2.2	0	0	0	836.842		77.3	0	13.6
2013-01-12	0	0	0	1014.1	1010.4	61.6	0	27.3	0.00722	178.8	17.2	15.25	2.5	0.771667	0	0	0	993.295	1005.7	72	0	14.9	0.01594	294	27.8	28	6.5	8.48833	0	0	0	984.259	70.7	79.5	0	22.7	0.01162	240.4	23	24.6	2.2	0	0	0	838.092		59.7	0	13.6
2013-01-13	0	0		1012.69		59.9	0	27.2	0.00731	179	18.1		2		0	0	1.016	993.767	1006.6	68.2	0	14.8	0.01558	255.1	28.1	28.5	6.6	7.51089	0	0	0	983.102	64.7	78.5	0	22.4	0.01014	237.8	23.3	24.45	2.1	0	0	0	836.347		56.8	0	13.5
2013-01-14	0	0		1013.33		54.3	0	27.2	0.00704	180.3	19.5		1.6		0	0	4.064	994.265	1007.2	73.5	0	14.8	0.01678	226.1	28.35	28.3056	5.5	5.71033	0	0.5	0	982.953	63.1	78.5	0	22.2	0.00976	227.7	22.55	24.4	1.8	0	0	0	837.292		58.7	0	13.5
2013-01-15	0	0	0	1014.96	1013.4	48.3	0	27.1	0.0064	180.8	19.85	19.5556	2	0.257222	5.9	0.6	0	993.881		73.2	0	14.7	0.01702	184.5	28.75	27.5	4.5	4.93867	0	0	0	984.065	67.1	77	0	22	0.01053	249.7	22.35	24.45	2.4	0	0	0	839.63		34.8	0	13.4
2013-01-16	0	0		1015.78		53.4	0	27	0.00723	181.7	19.5		1.5		0	0	0	994.041		75.2	0	14.7	0.01726	204.3	27.8	27.8889	4.3	5.24733	0	0	0	984.709	73.5	77.5	0	21.8	0.01176	193.7	22.55	24.25	2.4	0	0	0	840.894		17.3	0	13.3
2013-01-17	0	0		1016.04		47.9	0	27	0.00701	179.8	21.25		1.8		0	0	0	995.142	1008	70.1	0	14.6	0.01659	284.2	28.3	28.5	5.3	5.91611	0	0	0	984.803	73.6	76.5	0	21.6	0.01204	217.1	23.15	24.35	2.6	3.2	0	0	841.911		15.2	0	13.3
2013-01-18	0	0		1015.84		57.2	0	26.9	0.0087	182.7	21.75		1.3		0	0	0	996.013	1007.9	72.7	0	14.6	0.01678	225.2	28.4	28.4444	4.5	5.093	0	0	0	984.69	72.1	74.5	0	21.4	0.01214	249.9	23.5	24.35	2.8	6.5	13.3	0	842.436		30.7	0.1	13.7
2013-01-19	0	0		1014.46		56.5	0	26.8	0.00931	184	22.5		2.4		0	0.5	2.032	996.195	1008.1	77	0	14.5	0.01711	222	27.1	27.8611	4.3	4.01267	0	0	0	984.277	71.9	74	0	21.2	0.01211	252.3	23.3	24.4	2.6	0	0	10.414	841.316		40.2	0	14.3
2013-01-20	0	0		1014.91		53.4	0	26.7	0.00856	184	22.55		3.8		0	0.5	7.874	995.875	1008.2	76.1	0	14.5	0.0166	182.3	26.7	26.6111	2.8	2.82944	0	0	0	984.027	70.4	74	0	21	0.012	253.3	23.35	24.55	2.2	0	0	0	839.904		15.6	0	14.2
2013-01-21	0	0	0	1017.08	1016.1	44.6	0	26.6	0.00608	186.9	20.7	20.6389	4.2	0.514444	0	0.7	0	995.681	1008	75.8	0	14.5	0.0171	226	28.2	28.4444	3.8	3.96122	0	0	0	984.908	67.6	73	0	20.8	0.01151	248.7	23.9	24.55	2.4	0	0	0	841.123		17.2	0	14.1
2013-01-22	0	0		1016.72		47.6	0	26.5	0.00626	187.2	19.55		4.3		0	0	0	996.279	1008.5	75.4	0	14.5	0.01717	217.4	27.9	28.4444	4.8	5.60744	0	0	0	985.334	66.4	73	0	20.5	0.01085	254.3	23.2	24.35	2.7	0	0	0	841.414		15.4	0	14
2013-01-23	0	0		1015.8		44.4	0	26.4	0.0058	189	19.6		4.2		0	0	0	996.457	1008.7	71.8	0	14.4	0.01574	187.4	27.05	28.25	4.3	5.093	0	0	0	985.253	71	77.5	0	20.3	0.01149	253.5	23.15	24.25	2.9	0	0	0	840.487		15	0	13.9
2013-01-24	0	0		1015.6		38.4	0	26.3	0.0048	189.5	19.05		4.5		0	0	0	995.987	1008.2	72.2	0	14.4	0.01644	205.4	28.1	28.3056	4.9	5.14444	0	0	0	984.496	69.7	79.5	0	20.1	0.01129	255.5	23.35	24.1	2.6	0	0	0	839.854		21.1	0	13.8
2013-01-25	0	0	0	1016.13	1015.3	34	0	26.2	0.00388	175.1	17.55	17	4.2	1.13178	0	0	0	996.745		75	0	14.3	0.01665	162.4	27.65	29	4.7	5.45311	0	0	0	984.953	69.2	77.5	0	19.9	0.01109	257	23.8	24.4	3.1	0	0	0	839.347		45.5	0	13.7
2013-01-26	0	0		1015.93		36.9	0	26.2	0.00411	189.2	17.1		3.9		0	0	0	997.046	1009.5	74.1	0	14.3	0.01658	226.8	28.1	28	4.4	4.68144	0	0	0	985.178	67.7	79	0	19.7	0.01086	257.2	23.2	23.4	2.7	0	0	0	839.031		55.6	0	13.7
2013-01-27	0	0		1015.44		46.9	0	26.1	0.00578	169.5	18.05		3.6		0	7.5	0	997.481	1009.6	73.2	0	14.4	0.01624	162.2	28.1	28.5	5	5.556	0	0	0	985.046	69.9	78.5	0	19.5	0.01135	253.8	22.8	24.1	2.4	0	0	0	839.074		62.1	0	13.6
2013-01-28	0	2		1014.07		45.3	0	26.1	0.0063	152.2	20.05		4		0	2.1	0	997.466	1010.2	72.5	0	14.8	0.01575	221.9	27.35	28.5	4.8	5.35022	0	0	0	984.302	70	78.5	0	19.3	0.01181	259.1	23.2	25.3	1.8	0	0	0	839.117		37	0	13.5
2013-01-29	0	0		1013.59		47.3	0	26.1	0.00676	194	20.35		3.7		0	0	0	997.031	1009.8	69.6	0	14.7	0.01531	331.8	27.9	28.5	5.2	5.96756	0	0	0	983.577	70.4	76	0	19.1	0.01226	239.8	23.95	25.65	2.1	0	0	0	838.847		34.6	0	13.4
2013-01-30	0	0	0	1015.12	1014.2	45	0	26	0.00642	195.9	20.3	20.3056	2.9	0.257222	0	0	0	996.158	1008.9	70	0	14.6	0.01536	318.4	28.2	28.4444	5.1	5.50455	0	0	0	984.364	71.8	75	0	19	0.01249	258.2	24.1	26	2.6	0	0	0	840.564		47.3	0	13.4
2013-01-31	0	0.3	0	1015.43	1014.5	42.7	0	25.9	0.00606	186.1	20.9	20.9167	2.5	0.257222	0	0	0	995.666	1008.6	69.9	0	14.6	0.01557	333.9	27.5	28.8611	5.5	6.22478	0	0	0	984.74	68.9	74	0	18.8	0.01149	259.2	24.15	25.8	2.8	0	0	0	840.958		49.9	0	13.3
2013-02-01	0	3.3		1014.99		44.3	0	26	0.00698	110.2	21.5		2.2		0	0	0	995.387	1007.5	72.5	0	14.5	0.01639	305.7	27.8	28.5	5.4	6.43055	0	0	0	984.628	63.4	74.5	0	18.6	0.00981	239.4	23.1	25.8	2.7	0	0.1	0	840.999		38.6	0	13.2
2013-02-02	0	1.9		1013.64		37.1	0	26.1	0.00588	189.8	21.7		2.8		0	0	0	995.614	1008	71	0	14.4	0.01638	306	28.4	29.3611	5.6	7.15078	0	0	0	983.809	63.8	75.5	0	18.4	0.00969	263.8	22.3	25.9	2.4	0	1	0	840.259		36.5	0	13.2
2013-02-03	0	0		1013.68		35.9	0	26.1	0.00583	198.7	23.25		3.6		0	0	0	994.76	1007.5	71	0	14.3	0.01641	321.3	28.05	29.3611	6.3	7.71667	0	0	0	983.684	62.2	76.5	0	18.2	0.0096	264.1	22	26.25	2.1	0	0	0	840.166		53.2	0	13.1
2013-02-04	9.3	0		1015.32		38.1	0	25.9	0.00609	201	22.65		2.4		0	0	0	993.912	1006.7	68.8	0	14.3	0.01603	278	28.4	28.75	5.9	6.482	0	0	0	984.314	69.6	77	0	18	0.01215	258.4	23.2	26.5	2.3	0	3.5	0	841.719		42.4	0	13.1
2013-02-05	0	0		1015.65		43.4	0	25.8	0.00723	200.6	23.55		1.8		0	0	0	994.104		69.2	0	14.2	0.01597	260.4	28.35	27.8056	5.2	5.14444	0	0	0	984.695	74.3	78	0	17.9	0.01397	225.9	24.1	26.8	2.6	10.7	4.3		843.956		64.3	0	13.3
2013-02-06	0	0		1013.17		38.8	0	25.7	0.00719	204.6	25.1		2.9		3.7	1.5	0	994.77		71.4	0	14.2	0.01624	193.7	28.25	28.5	4.8	4.57856	0	0.1	0	984.526	73.1	78.5	0	17.7	0.01391	217.1	25.3	27	2.2	0	0	1.524	841.955		47.7	0	13.5
2013-02-07	0	0		1011.39		42.5	0	25.6	0.00824	198.9	25.55		4.1		0	0	1.016	994.655	1007.6	74.3	0	14.2	0.01658	225.1	27.2	27.8889	5	5.76178	0	0	0	981.756	64.4	76	0	17.6	0.01245	268.6	26.1	27.1	2.1	0	0	1.778	839.223		26.3	0	13.5
2013-02-08	0	0	0	1012.23	1011.8	39.9	0	25.4	0.00712	163.8	23.8	22.9167	4.9	1.13178	0	0	0	994.41	1007	68.6	0	14.2	0.01549	334.3	28.75	29.3889	5.7	6.58489	0	0	0	981.325	62.8	72	0	17.4	0.012	269.5	26	28	2.3	0	0	0	838.264		15.5	0	13.3
2013-02-09	0	0		1013.37		37.2	0	25.3	0.00555	208.4	22.2		3.8		0	0	0	994.551	1007.2	70.6	0	14.1	0.01653	301.3	29.25	29.5	6	7.30511	0	0	0	981.776	64.5	79	0	17.2	0.01138	270.4	24.65	27.4	2.7	0	0	0	839.111		40.6	0	13.3
2013-02-10	0	0		1012.92		39.1	0	25.2	0.00596	208.1	22.05		3.9		0	0	0	994.631	1006.7	70	0	14.1	0.01636	299.8	29.1	29	6.2	6.22478	0	0	0	982.151	71.8	78.5	0	17.1	0.01306	258.5	24.95	26.8	3.6	0	0	0	839.363		16.9	0	13.2
2013-02-11	0	0		1012.49		34.3	0	25.1	0.00551	210.9	22.55		3.9		0	0	0	994.238	1006.6	77.2	0	14	0.01736	322.1	27.8	29.3889	5.6	7.408	0	0	0	982.338	68.2	79	0	16.9	0.01278	201	25.15	27	3.7	0	0	0	839.238		12.8	0	13.1
2013-02-12	0	1.9		1011.98		32	0	25	0.00524	188	22.9		3.7		0	0	0	993.895	1006.3	75.7	0	14	0.01688	283.2	27.55	29	5.9	6.63633	0	0	0	981.575	63.6	72.5	0	16.8	0.01194	202.8	25.9	26.4	3.5	0	0	0	839.578		10.2	0	13
2013-02-13	0	0.2		1010.86		34.9	0	25	0.00593	166.8	24.25		3.5		0	0.2	0	994.289	1006.7	76.8	0	13.9	0.01734	202.5	27.95	29.5556	5.3	6.68778	0	0	0	981.206	63.4	73.5	0	16.6	0.01262	212	25.3	26.65	3.1	0	0	0	838.693		14.3	0	12.9
2013-02-14	0	0		1011.61		26.7	0	24.9	0.00433	214.6	24.05		3.4		0	0.1	0	995.935	1008.1	75.3	0	13.9	0.01695	217.4	27.8	28.6944	4.4	5.50455	0	0	0	981.782	76.9	74.5	0	16.5	0.01461	195.8	25.1	26.8	1.7	0	0	0	838.336		15	0	12.8
2013-02-15	0	0		1011.96		31	0	24.7	0.00537	215.6	24		3.5		13.2	11.9	0.762	996.39	1008	80.1	0.2	14.5	0.0171	254.8	26.25	27.6944	3.8	3.60111	0	0.3	7	981.232	78.8	74.5	0	16.4	0.01437	170.9	23.3	26.95	1.1	12.7	4.7	0	839.539		32.7	0	13
2013-02-16	0	0.7		1010.45		41.3	0	24.6	0.00777	145.6	24.15		3.2		0	1.5	2.032	995.476	1008	75.5	0	14.8	0.01635	235.3	26.9	27.5	4.4	4.06411	0	4.3	0	979.443	79.8	72.5	0	16.6	0.01554	203.9	24.85	27.1	1.5	35.7	19.6	8.128	837.379		83.2	0.1	14.1
2013-02-17	3	0.4		1010.45		63	0	24.6	0.00969	87.7	22.3		3.7		7.2	3.4	4.064	995.587	1007.8	78.4	0	14.8	0.01699	203.5	27.1	27.3611	3.8	2.62367	0	6.7	9.3	978.841	72	73.5	0	16.9	0.01597	255.1	27.5	27.25	1.6	0	0	23.622	835.734		71.4	0	14.8
2013-02-18	0	0	0	1011.48	1011	59.8	0	24.5	0.009	136.6	22	18.9444	3	0.257222	14.4	8.4	6.096	995.414	1008.1	76.7	0	15.2	0.0168	227.7	27.25	27	3.9	4.01267	0	1	20.4	980.28	75.4	78	0	17	0.01586	123.4	26.05	27.3	2.4	0	0	8.128	836.444		68.2	0	14.7
2013-02-19	0	0		1012.89		42.5	0	24.4	0.0063	220.1	21.65		3.6		43.1	29.6	17.018	994.915		77	1.9	16.4	0.01698	242.8	27	27	5.2	4.73289	0	0	0	981.868	72.5	79.5	0	17	0.01455	186.1	26.2	27.4	2.8	0	0	0.508	838.127		60.9	0	14.6
2013-02-20	0	0		1012.41		43.3	0	24.3	0.00685	222.8	22.4		4.1		7.2	2.7	19.05	994.354	1006.9	70.2	0	17.4	0.01623	331	27.75	27.5	6	5.91611	0	0	0	982.657	72.8	80	0	16.8	0.01348	278.6	25.35	27.4	2.7	0	0	0.254	838.945		43.3	0	14.4
2013-02-21	0	0		1012.99		45.3	0	24.2	0.00749	223.8	23.05		4.2		0	0	0.254	993.936	1006.4	69.9	0	17.1	0.01613	335.3	28.25	28.5	6.7	7.81955	0	0	0	983.582	69.6	75	0	16.6	0.01284	279.7	25	26.5	2.7	0	0	0	839.712		44	0	14.3
2013-02-22	0	0		1013.22		36.1	0	24	0.00633	225.2	24.45		4.2		0	0.8	0	994.647	1007	69.6	0	16.8	0.01607	263.9	28.4	28.6389	6	7.04789	0	0	0	984.295	68	79.5	0	16.5	0.01228	282.7	24.7	25.9	2.7	0	0	0	841.421		23.9	0	14.2
2013-02-23	0	0		1012.66		38.9	0	23.9	0.00749	227.3	25.6		3.7		0	4.4	0	995.113	1007.8	69.9	0	16.8	0.01576	306.9	28.3	28.0556	5.4	5.60744	0	0	0	984.539	64.1	78	0	16.3	0.0111	283.6	24.55	26.3	2.4	0	0	0	842.199		21.9	0	14.1
2013-02-24	0	0		1012.37		30.6	0	23.7	0.00618	228.3	26.65		3.8		0	0.1	2.032	994.689	1007.4	72.2	0	16.7	0.01646	328.6	28.2	28.5	5.5	6.89355	0	0	0	983.845	61.5	70	0	16.1	0.01024	284.6	24.05	25	2.1	0	0	0	841.947		44.9	0	14
2013-02-25	0	0		1012.95		35.9	0	23.6	0.00714	229.3	26.35		4.4		0	0	0	994.702	1007.5	69.3	0	16.5	0.01572	333.5	28.2	28	6	6.17333	0	0	0	983.983	52.6	74.5	0	15.9	0.00862	285.5	23.95	25.1	2	0	0	0	840.683		52.1	0	13.9
2013-02-26	0	0		1013.03		39.2	0	23.4	0.0075	229.3	26.05		4.1		0	0	0	995.051	1007.7	70.8	0	16.3	0.01614	295.3	28.55	28.75	5.5	6.12189	0	0	0	983.901	46.5	69	0	15.8	0.00797	286.4	25.15	25.8	2.5	0	0	0	840.795		44.1	0	13.8
2013-02-27	0	0	0	1011.26	1010.5	40.2	0	23.3	0.00761	232.6	25.75	26.1111	3.7	1.13178	0	0	0	996.299	1008.4	72.8	0	16.2	0.01662	316.2	28.65	29.4722	5.1	5.76178	0	0	0	983.05	50.6	67.5	0	15.6	0.00906	287.3	25.1	26	2.1	0	0	0	839.728		14.9	0	13.6
2013-02-28	0	0	0	1009.64	1009.1	34.6	0	23.1	0.00652	232.6	25.85	25.1944	3.4	0.514444	0	0	0	995.307	1008.1	72.6	0	16	0.01658	327.1	28.15	28.8611	5.5	6.482	0	0	0	981.781	53.9	69	0	15.4	0.00998	288.2	25.65	26.3	2.5	0	0	0	838.033		16.1	0	13.5
2013-03-01	0	0		1011.22		31.1	0	23	0.00554	233.3	25.3		3.6		0	0	0	994.178		71.6	0	15.9	0.01632	319.3	28.15	28.5	6	6.68778	0	0	0	982.2	44.7	72	0	15.3	0.00794	289	25.4	26.1	2.8	0	0	0	838.285		35.7	0	13.4
2013-03-02	0	0		1012.33		38.4	0	22.9	0.00662	228.9	24.1		2.8		0	1.3	0	994.211	1006.6	73	0	15.8	0.01688	275.7	28.45	29.3056	7	8.84844	0	0	0	983.125	51.6	73	0	15.1	0.00972	283.5	25.8	26.55	2.9	0	0	0	840.063		33.6	0	13.3
2013-03-03	0	0		1012.03		44.1	0	22.7	0.0081	237.6	24.95		2.7		0	0.3	0	995.442	1007.9	71.7	0	15.7	0.01677	322.5	28.5	29.8056	6.7	7.09933	0	0	0	982.931	54.2	74.5	0	15	0.00966	290.8	25.6	27	3.2	0	0	0	840.297		50.1	0	13.2
2013-03-04	0	0		1012.87		39.9	0	22.6	0.00768	239	26.1		2.5		0	0.4	0	995.892	1008.1	71.5	0	15.6	0.01688	178.8	28.85	29.3889	6.3	6.43055	0	0	0	982.825	54.9	74.5	0	14.9	0.0106	255.1	25.35	27.45	3.1	0	0	0	841.216		58.1	0	13
2013-03-05	0	0	0	1013.58	1012.6	30.5	0	22.4	0.0056	240.5	25.1	24.75	2.3		0	0	0	995.305	1007.9	72.5	0	15.6	0.01711	324.6	29	28.8889	5.8	6.17333	0	0.4	0	982.774	63.7	73.5	0	14.8	0.01363	193	26.65	27.8	3.7	0	0	0	841.867		39.9	0	12.9
2013-03-06	0	0		1012.98		36.8	0	22.3	0.00668	240.8	25.25		1.5		0	0.1	0	995.813	1008.3	76.5	0	15.5	0.01764	264.4	28.25	29.5	5.9	7.30511	2.1	8.6	0	983.337	76.3	91	0.1	15.1	0.0162	174.7	26.55	27.8	2.8	0	0	0	841.275		30.2	0	12.8
2013-03-07	0	0	0	1012.92	1012.2	31.2	0	22.2	0.00623	241.5	25.9	26.4444	2.4	0.257222	0	1.1	0	996.809		73.6	0	15.4	0.01669	166.1	27.8	29.3889	5.5	6.43055	0	0.4	45	983.794	74.2	91	0	15.4	0.01536	193.7	25.7	26.55	2.4	0	0	22.606	841.585		49.5	0	12.7
2013-03-08	0	0		1011.42		24.1	0	22	0.00474	244.3	26.65		3		0	1	0	997.392	1009.5	71.1	0	15.4	0.01641	246.7	28.55	29.25	5.1	5.14444	0	0	0	983.705	67.7	83.5	0	15.3	0.0145	235.4	27.1	27.4	2.2	0	0	0.254	840.621		54.8	0	12.6
2013-03-09	0	0		1009.72		36.1	0	21.9	0.00701	245.4	25.8		2.2		7.1	6.6	0	996.618	1009	73.3	0.1	15.8	0.01697	176.4	28.5	29	4.8	5.19589	0	0	0	982.16	62.8	73	0	15.1	0.0138	295.6	28.15	27.75	2.1	0	0	0	838.024		51.9	0	12.5
2013-03-10	10.8	0	0	1009.42	1008.7	45.6	0	21.7	0.00854	246.4	25.4	26.6111	2.7	0.514444	0	0.1	0	996.424	1009.2	74.5	0	15.7	0.01704	289.4	28.15	29	4.4	5.50455	0	0	0	980.898	63.2	68.5	0	15	0.01366	296.3	28.25	27.6	2.3	0	0.2	2.032	838.431		36.4	0	12.4
2013-03-11	0	0		1009.17		55.5	0	21.6	0.01063	198.9	26.55		3.1		0	0	0	995.12		76.6	0	15.6	0.01749	322.3	28.6	29.5	4.8	6.22478	0	0	0	981.629	57.4	60	0	14.8	0.01215	297.1	27.8	27.55	2.5	0	0	1.016	838.147		46.4	0	12.4
2013-03-12	0	0		1009.29		70.7	0	21.5	0.01427	157.7	27.3		3.2		0	0	0	994.782	1007	75.2	0	15.5	0.01711	302.7	27.7	29.4444	4.7	5.65889	0	0	0	981.98	48.2	55.5	0	14.7	0.01001	297	27.65	27.5	2.2	0	0	0	838.495		48.7	0	12.3
2013-03-13	0	3.7	0.762	1010.66	1009.7	77.2	0	21.5	0.01575	244.4	27.55	28.3056	2.7	0.617333	0	0	0	994.391	1007.1	74.3	0	15.4	0.01722	220.6	28.25	29	4.8	4.88722	0	0	0	981.679	49.8	65	0	14.5	0.01042	298.6	27.9	27.7	2.2	0	0	0	839.633		47.3	0	12.2
2013-03-14	0	0.1	0	1011.39	1010.3	59.1	0	21.6	0.01307	241.3	28.1	29.0556	2.2	0.257222	0	0	0	994.284	1007	77.4	0	15.3	0.01775	296.6	28	29	4.8	5.81322	0	0	0	982.142	59.3	68	0	14.4	0.01217	298.9	27.25	29.4	2.3	0	0	0	841.117		25.9	0	12.1
2013-03-15	0	2.4		1011.85		50.5	0	21.6	0.01197	209.5	28.7		1.8		0	0	0	994.154	1006.6	74.4	0	15.2	0.01724	248	28.4	28.5	5	5.40167	0	0	0	982.868	65.3	72.5	0	14.3	0.01368	294.4	26.95	28.6	2.3	0	0	0	841.829		18.9	0	12
2013-03-16	0	6.4		1012.41		44.5	0	21.8	0.01035	248	29.8		2.2		17.2	12.7	1.016	994.842	1006.5	72.3	0.1	15.6	0.01702	188.1	28.4	28.5	5.8	5.71033	0	0	0	983.543	60.9	71.5	0	14.2	0.01283	300.6	26.9	28.5	2.3	0	0	0	841.99		21.3	0	11.9
2013-03-17	0	7.7	0.254	1011.06	1010.7	38.8	0	22.2	0.00833	231.1	28.1	27.6944	2.9	0.360111	0	0.3	0	995.324	1008.1	72.2	0	15.9	0.01699	256.2	28.95	28.3056	4.9	4.68144	0	0	0	982.374	54	71.5	0	14.1	0.01083	301.3	27	28.35	1.9	9.6	0	0	839.236		18.7	0	11.8
2013-03-18	0	0		1008.26		40.8	0	22.3	0.00772	250.3	25.7		3.2		0	0.1	2.032	994.551	1007.3	79.3	0	15.7	0.0181	227.6	27.65	28.1111	4.7	5.04156	0	0	0	980.448	53	70	0	14	0.01073	296	27.15	27.9	2.3	0	0	0	835.114		38.7	0	11.7
2013-03-19	0	0	0	1008.5	1007.7	49.9	0	22	0.00955	256.8	27.3	28.0833	3.3	1.13178	8.6	6.3	1.016	994.278	1006.2	80	0.1	16	0.01751	181.8	26.7	27.8056	4	3.34389	0	0	0	980.698	53.9	67.5	0	13.9	0.0114	298	27.65	27.5	2.2	0	0	0	836.838		50.9	0	11.7
2013-03-20	0	0	0	1008.8	1008.3	51.5	0	21.8	0.01019	257.9	26.85	26.6389	2.7	0.771667	8.6	5.6	3.048	994.787	1006.6	75.3	0	16.1	0.01684	183.5	27.55	27.5	3.8	3.29244	0.7	0.1	0	981.06	54.2	66.5	0	13.8	0.01182	211.4	28.15	27.65	2.3	0	0	0	838.648		46.3	0	11.6
2013-03-21	0	0	0	1006.03	1005.5	46.1	0	21.6	0.00968	228.8	28.3	29.5	2.9	0.617333	0	0	4.064	995.387	1008.4	74.6	0	16.1	0.01685	233.1	28.35	28	4.4	4.99011	0	0.8	0	979.641	48.6	64	0	13.8	0.0107	273.3	28.65	28	2.5	14.6	20.1	1.524	836.301		37.8	0.2	12.7
2013-03-22	0	6.6	1.524	1006.19	1005.3	54.2	0	21.7	0.01153	229	27.55	29.0556	3	1.02889	0	0	0	996.28	1009.2	74.1	0	16	0.01685	315	28.05	28.6944	4.6	4.06411	0	0	0	978.371	46.2	61.5	0	13.7	0.01033	303	29.15	28.15	2.4	0	0	0	835.643		43.9	0	13.1
2013-03-23	0	0		1008.92		64.3	0	21.8	0.01435	244.3	28.15		2.5		0	0	0	995.09	1007.8	77.1	0	15.8	0.01702	278.2	27.1	29.25	4.1	3.96122	0	0	0	979.528	50.4	59	0	13.6	0.01097	304.5	28.65	28.15	2.5	0	0	0	838.809		46.7	0	13
2013-03-24	29.3	3.8		1007.73		54.5	0	21.8	0.01276	255	29.05		2.5		0	0.2	0	994.291	1005.9	76.9	0	15.7	0.0168	243.6	27.25	28.6111	3.4	2.98378	0	0	0	980.529	63.4	60	0	13.5	0.01367	305.5	27.45	28.7	2.4	0	0	0	838.587		30.2	0	12.8
2013-03-25	0	0		1004.33		44.8	0	21.7	0.01075	264.1	30.45		3.3		0	0.2	2.032	995.507		75.4	0	15.6	0.01636	192.9	27.3	28.1111	3.5	3.13811	0	0.1	0	979.384	56.8	61	0	13.4	0.01338	271.7	29	29.1	2.3	0	0	0	834.975		20.2	0	12.7
2013-03-26	0	0		1004.9		47.2	0	21.5	0.01057	264.9	29.4		3.1		0	0.2	0	997.005	1009.5	77.1	0	15.5	0.01694	228.7	26.9	28	3.1	3.80689	0	0	0	978.47	52.1	60.5	0	13.3	0.01274	305.5	30.15	29.5	2.1	0	0	0	834.574		25.1	0	12.6
2013-03-27	0	0		1006.61		48.8	0	21.3	0.01006	257.4	28.5		2.1		0	0.4	0.508	996.632	1009.2	77.4	0	15.4	0.01726	219.5	27.4	28	3.3	3.60111	0	0	0	978.758	56.8	68	0	13.3	0.01378	306.9	30.45	31.9	2.7	0	0.4	0	836.865		30.6	0	12.5
2013-03-28	0	0.1		1007.16		53.7	0	21.1	0.01196	254.4	29.45		2.4		0	0.3	2.032	995.797	1008.5	76.6	0	15.3	0.01721	298.9	27.4	28.6389	3.7	3.08667	0	0	0	979.409	58	59	0	13.2	0.01353	301.9	29.6	31.6	2.6	0	0	0	837.738		24.7	0	12.4
2013-03-29	0	0	0	1006.63	1006.5	38.2	0	21	0.009	184.7	30	29.6389	3	1.13178	0	1.7	0.254	995.849	1007.8	78	0	15.3	0.01796	320.5	27.95	28.8056	4.6	4.63	0	0	0	978.845	62.3	62.5	0	13.1	0.01623	287.9	30.7	31.6	2.6	0	0	0	837.24		21.8	0	12.3
2013-03-30	0	0	0	1005.44	1005.2	47.6	0	20.8	0.01209	208.2	30	29.6389	3.6	0.874556	0	0	0.762	996.781	1009.4	75.2	0	15.2	0.01739	232.7	28.25	28.5	5.3	5.76178	0	0.3	0	977.813	58.7	59.5	0	13.1	0.01566	275.8	31.4	32.3	2.9	0	0	0	835.694		25.9	0	12.1
2013-03-31	0	0	0	1006.55	1006	52.1	0	20.7	0.01296	230.9	30.3	29.4444	2.3	0.977444	0	0	3.048	997.429	1009.2	74	0	15.1	0.01701	311.7	28.5	28.75	4.8	5.50455	0	2	0	978.182	56.9	61	0	13.1	0.0156	300.3	31.55	31.4	2.7	0	0	0	836.451		30.1	0	12
2013-04-01	0	0	23.114	1007.76	1007.2	61.8	0	20.6	0.01507	231.1	29.85	27.2222	2.6	0.977444	0	0	0	997.748	1010.4	77	0	15	0.01701	297.7	27.65	29.1944	4.6	5.14444	0	0	0	978.945	55.5	60	0	13.1	0.01505	300	31.25	31.05	2.5	0	0	0	837.942		28.5	0	12
2013-04-02	0	0		1007.89		59.4	0	20.4	0.01456	266.8	29.55		2.9		0	0	1.016	997.069		73.2	0	14.9	0.01634	215.8	27.5	27	4.3	4.21844	0	0	0	979.658	60.5	56.5	0	13	0.01604	272	30.45	32.05	2.8	0	0	0	838.446		20.6	0	11.9
2013-04-03	0	0	0	1005.34	1005.3	42.6	0	20.3	0.01072	244.9	30.85	30.8889	3.2	0.617333	0	0	0	996.781		75.9	0	14.9	0.01671	306.1	27.7	28	3.7	3.65256	0	0	0	979.058	52.4	58.5	0	13	0.01367	226.2	30.8	31.85	2.3	0	0	0	837.143		20.2	0	11.8
2013-04-04	0	0	0	1001.73	1001.4	37.8	0	20.2	0.00999	257	32.05	31.5833	4.1	1.23467	22.3	1.5	4.064	996.33	1009.2	78.4	0	14.8	0.01706	235.4	27.05	27.3889	3.4	2.72656	0	0	0	977.588	52.2	60.5	0	12.9	0.01464	291.5	31.6	31.7	2.3	0	0	0	832.721		21.9	0	11.7
2013-04-05	0	0		1002.53		23.1	0	20.1	0.0054	269.5	30.95		3.4		0	2.4	20.066	996.806	1009.6	76	0	14.9	0.01664	180.7	27.5	26.5	3.3	2.62367	0	0.1	0	976.574	48	54.5	0	12.9	0.0143	238.1	32.3	32.55	2.5	0	0	0	832.136		19.8	0	11.6
2013-04-06	0	0	0	1003.7	1003.4	28.9	0	19.9	0.00638	275.6	30.4	29.8889	4	1.28611	0	0	0	997.203	1009.8	75.7	0	14.8	0.01722	304.6	28.2	27.9444	3.8	3.54967	0	0.2	0	976.099	48.4	53.5	0	12.8	0.01456	239.9	34	32.35	1.8	0	0	0	833.332		21.5	0	11.5
2013-04-07	0	0	0	1003.86	1003.2	57.9	0	19.8	0.01329	274.1	29.45	29.6944	3.3	1.28611	0	0	0	996.986	1009.8	74.5	0	14.7	0.01703	306.1	28.55	28.5	3.4	2.88089	0	0	0	976.287	55.4	50	0	12.8	0.01598	286.9	32.15	32.85	2.3	0	0	0	834.667		20.3	0	11.4
2013-04-08	0	0	0	1004.65	1004	61.5	0	19.7	0.01458	276.5	31.65	30.9444	3.8	1.54333	9.6	4.3	1.016	996.149		79.4	0	14.9	0.01728	212.4	26.9	27.75	3	2.41789	0	0	0	977.525	53	50.5	0	12.7	0.01487	280.2	32.15	33.2	2.7	0	0	0	836.392		24.9	0	11.4
2013-04-09	0	0		1005.29		55.9	0	19.6	0.01409	277.4	31.55		3.7		0	0.8	3.048	995.365	1007.2	78.2	0	14.9	0.01715	216.1	27.65	27.9444	3.7	2.778	0	0	0	978.407	55.4	54.5	0	12.7	0.01443	291	31.3	32.45	3	0	0	0	837.395		21.4	0	11.3
2013-04-10	0	0	0	1005.13	1004.2	56.8	0	19.5	0.01494	259.1	32	29.9167	4.3	1.28611	4.8	9.9	0	995.356	1006.9	76.4	0.3	15.4	0.01735	253.1	28.05	28.3611	4.3	4.47567	0	0	0	978.577	55.5	58	0	12.6	0.01385	308.3	30.7	31.75	2.7	0	0	0	836.799		16.2	0	11.2
2013-04-11	0	0	0	1005.34	1004.7	56.7	0	19.4	0.01543	255.5	32.15	31.1111	4.2	1.80056	0	0	0	995.609		74	0	15.5	0.01729	315.7	28.75	28.9444	5.2	5.50455	0	0	0	978.139	57.9	58	0	12.5	0.01428	308.6	30.4	31.55	2.7	0	0	0	836.977		17	0	11.2
2013-04-12	0	0		1006.61		55.6	0	19.4	0.01522	266.6	32.2		3.8		0	0	0	996.112	1008.1	73.2	0	15.4	0.01665	319.4	28.7	28.8889	4.8	4.63	0	0	0	979.058	58.5	59.5	0	12.5	0.01423	305.6	30.45	32.05	2.7	0	0	0	838.011		16.5	0	11.1
2013-04-13	0	0		1007.58		48.5	0	19.3	0.01322	272.2	32.85		4.2		0	0	0	995.68	1008.4	76.6	0	15.2	0.01742	314.6	27.8	28.8056	4.7	5.35022	0	0	0	980.158	60.8	57.5	0	12.5	0.01539	305.2	29.75	31.35	2.7	0	0	0	838.64		14.9	0	11
2013-04-14	0	0	0	1007.16	1006.4	53.7	0	19.2	0.01353	199.5	29.8	30.25	3.3	1.54333	0	0	0	995.551	1007.3	75	0	15.1	0.01619	285.5	27.45	28.0556	3.6	3.65256	0	0	0	979.501	57.3	57	0	12.4	0.01595	297.7	31.75	31.85	2.5	0	0	0	837.844		17.9	0	11
2013-04-15	0	0	0	1004.86	1004.3	51.8	0	19.1	0.01229	197.5	30.2	29.6944	2	1.13178	0	0.8	0	996.121		78.1	0	15	0.01731	225.7	27.75	28.5833	3.2	3.34389	7.5	0.8	0	977.674	54.1	56.5	0	12.4	0.01614	282.5	33.05	33	2.5	0	0	0	835.252		25.8	0	10.9
2013-04-16	0	14.9	0	1003.6	1002.7	63.8	0.3	19.4	0.01475	197.7	30	26.3056	3.4	1.54333	0	1.4	0	995.747		76.8	0	15	0.017	258	27.8	29	3.1	2.88089	0	0	0	975.767	46.3	58	0	12.4	0.01432	302.3	33.15	32.9	2.4	2.3	0.8	0	833.666		37.8	0	10.9
2013-04-17	0	1.1	4.318	1003.91	1003.3	72.8	0	20.3	0.01693	224.3	28	25.75	4	0.514444	0	5	0	995.471	1008	79	0	15.1	0.01735	257	27.4	29	2.7	3.29244	0	0	0	974.647	43.9	51	0	12.3	0.01402	289.2	35.1	33.55	2.4	4.7	2.6	0	833.939		42.4	0	11
2013-04-18	0	2.7	0	1006.15	1005.2	62.7	0	20.3	0.01465	250.4	29.3	26.1111	2.8	0.617333	24.7	11.5	4.064	994.732		74.9	0.2	15.5	0.01688	194.7	28.25	28.8056	3.8	3.29244	0	0.8	0	975.636	45.6	55.5	0	12.4	0.01433	224	34.55	35.15	2.4	2.3	11.9		835.687		39.5	0.1	11.8
2013-04-19	38.5	23.7	6.858	1006.1	1005.8	61	0.9	21	0.0151	267.9	30.1	27.25	2.4	1.54333	37.1	18.6	8.89	994.631	1006.5	79.2	0.3	17.1	0.01784	218.1	27.35	27.4444	4.2	3.65256	0	1.7	13.4	976.155	45	46	0	12.4	0.01335	269	33.8	33.25	1.9	7	17.3	0	836.12		41.9	0.1	12.6
2013-04-20	0	0	2.286	1008	1007.2	56	0	22	0.01354	234.2	28.8	26.8056	2.3	0.617333	24.7	21.1	42.926	995.537		77.2	0.7	18.9	0.01663	172.4	27.1	26.75	3.1	3.80689	0	0.6	0.3	976.75	53	72	0	12.5	0.01457	301.5	32.2	31.75	2.6	7	5.4	18.796	837.497		56.9	0	13.5
2013-04-21	10.5	2.8		1009.14		59.2	0	21.8	0.01289	197.2	27.5		2.1		0	0	0	995.414	1007.9	72.4	0	18.7	0.01565	280.1	27.4	27.75	2.9	2.93233	0	2.9	3.5	977.445	60	57.5	0	12.6	0.01631	282.7	31.25	32.5	3.1	7	8.4	0	837.719		66.7	0.1	13.7
2013-04-22	0	0		1010.02		63.5	0	21.6	0.01313	123.7	26.3		2		0	0.3	14.986	995.488	1006.9	71.2	0	18.3	0.01614	229.1	28.3	27.0833	3.8	3.34389	0	2.2	0	978.676	58.9	63	0	12.7	0.01643	278	30.85	32.45	2.7	0	0		838.698		61.9	0	14.2
2013-04-23	0	0	0	1010.03	1009.4	56.3	0	21.4	0.01305	254.6	28	26.4722	1.9	0.617333	18.6	9.2	0	996.288		76.1	0.1	18.5	0.01674	217.1	27.55	26.6111	3.1	2.778	0	0.2	0	980.17	58.7	63.5	0	12.7	0.01639	289.9	31.2	31.8	2.5	0	0	0	839.618		66.9	0	14.1
2013-04-24	0	0		1009.34		50	0	21.2	0.01275	283.9	29.85		2.3		27.8	27.1	5.08	996.969	1009	84.9	2	20.2	0.01711	130.5	25.35	26.0833	2.2	2.46933	4.1	0.3	0	980.539	61.1	62	0	12.6	0.0167	208.7	31.05	31.95	2.3	0	0	2.032	839.33		59.1	0	13.9
2013-04-25	0	0		1008.48		51.5	0	21	0.01346	268.7	30.8		1.7		9.3	2.4	10.922	996.485	1008.7	77.3	0	20.5	0.0166	273.7	27.2	27	4.2	3.85833	0	0	0	980.314	57.7	62	0	12.6	0.01582	252.6	31.35	30.8	2.5	0	0	0	839.001		59	0	13.8
2013-04-26	7.6	1.2	0	1007.27	1006.8	48.1	0	20.9	0.01329	264.3	31.75	31.5	2.8	0.771667	0	0.3	0.508	996.494	1009.3	77.2	0	20.2	0.01702	271.9	27.1	28	4.9	4.88722	2.2	0.2	0	980.201	57.2	59	0	12.5	0.01568	278.3	31.25	32.15	2.4	0	0	0	838.545		53.8	0	13.7
2013-04-27	0	1.6		1004.64		55.2	0	20.8	0.01566	236.3	32.2		4.3		0	2.2	0	995.413	1008.1	73.3	0	19.9	0.0165	295.5	28.15	27.9444	5	4.78433	0	0	4.4	979.213	54.4	61	0	12.5	0.01519	262	31.4	31.8	2	0	0	0	836.237		47.9	0	13.5
2013-04-28	7.6	1.6		1004.5		69.3	0	20.8	0.01844	241.6	30.5		4.5		0	9.5	0.508	995.04	1007	71.7	0.1	19.9	0.01646	244.5	28.8	28.5	4.4	3.90978	0	0	0	976.968	51.8	59.5	0	12.4	0.01555	262.7	33.1	31.85	2.3	4.9	2	0	835.729		40.4	0	13.5
2013-04-29	22.9	42.9	0	1004.88	1004.2	73.6	4.6	24	0.01911	194.5	30.8	31.1389	4	1.54333	8.3	11.9	0	995.581	1007.4	84.6	0.2	20.4	0.01739	135.4	26.5	27.1389	4.1	5.093	0	0	0	977.093	49.6	59.5	0	12.4	0.01481	267.4	33.7	33.65	2.4	0	0.1	0	836.277		42.4	0	13.3
2013-04-30	7.6	2.5		1004.61		72.6	0	23.7	0.01933	250	31.7		3.8		8.3	10.5	13.97	996.04		74.5	0.1	20.7	0.0165	229.8	27.65	26.9444	4.1	2.62367	0	0	0	977.556	53.8	59	0	12.3	0.01493	307.4	32.15	33.2	2.7	4.9	3.2	0	836.394		35.7	0	13.4
2013-05-01	0	0.8		1001.37		69.8	0	23.4	0.01948	267.5	31.65		5.6		0	2.9	0	996.379	1009.1	74.1	0	21	0.0169	264.8	27.75	27	5.5	4.42422	0	0	0	976.957	54.7	55	0	12.3	0.01502	298.1	31.35	33.5	2.5	0	0.1	0	833.707		26.4	0	13.3
2013-05-02	0	0	0	999.354	998.9	70.4	0	23.1	0.01979	268.6	32.8	32.25	6	1.54333	0	0.6	0.508	996.104	1008.8	73.8	0	20.6	0.01661	275.2	28.05	27.9444	4.7	5.04156	0	0.2	0	974.868	52.8	52.5	0	12.2	0.01549	272.7	33.05	33.45	2.6	0	1.2	0	831.684		15.8	0	13.1
2013-05-03	0	0	0	1000.64	999.5	67.1	0	22.8	0.01889	239.5	32.8	32.75	5.6	2.05778	0	0	0	995.519	1007.1	68.9	0	20.2	0.0155	279.5	28.2	28	5	4.21844	3.9	0.2	0	974.191	49	52	0	12.2	0.01562	284.1	34.15	33.95	2.2	0	0	0	832.352		14.7	0	13
2013-05-04	25.8	4.3		1004.21		74.2	0	22.8	0.01877	240.5	29.8		5.4		0	2.4	0	995.096	1007	66.9	0	19.9	0.01511	258.4	28.6	28	4.2	4.06411	0	0.1	0	974.642	52.5	58.5	0	12.2	0.01682	232.2	35	35.2	2	0	0	0	834.757		17.8	0	12.8
2013-05-05	0	22.6	3.81	1006.71	1006	79.1	0.6	23.5	0.01888	211.2	28.25	25.4167	3.8	1.74911	0	14.4	0	995.845	1008.3	67.1	0.2	20.4	0.01524	191.3	28.55	27.9444	4.7	4.47567	0	0	0	976.412	55.3	58	0	12.1	0.01642	247.7	33	34.55	3	0	1.6	0	836.442		34.1	0	12.8
2013-05-06	12	26.4	8.89	1005	1004.5	83.7	1	25.4	0.01877	201.1	27.4	24.1111	4.2	1.64622	0	5.8	0	996.912	1010.2	76.8	0	20.7	0.01691	209.4	27.75	26.5	3.2	4.47567	4	4	0	976.581	54.7	60.5	0	12.4	0.01576	242.6	32.4	33.4	2.7	0	3.7	0	835.349		44.7	0	12.8
2013-05-07	0	11.6	28.194	1004.49	1003.4	83.5	0.1	26.5	0.01963	227	27.85	26.6944	3.5	1.23467	0	0.1	0	997.466	1010.5	78.4	0	20.5	0.0171	245.1	27	27.9444	3.8	4.06411	0	0	0	976.938	53.4	56.5	0	12.4	0.01518	224.6	31.6	32.4	2	0	6.4	0	835.077		54.9	0	13.1
2013-05-08	36.1	74.5	39.37	1002.95	1001.5	81.8	5	30	0.02063	184.4	29.65	28.9722	3.9	0.874556	0	0.1	0	998.244	1010.5	75.5	0	20.2	0.01702	240.2	28.55	28.6944	4.1	4.167	0	0	0	975.973	49.7	54	0	12.3	0.01613	300.6	34	33.8	2.1	0	4.1	4.318	833.923		62.8	0	13.3
2013-05-09	24.1	20.6		1003.24		85.3	0.1	32.1	0.02154	209.5	28.95		4.7		0	0.6	0.762	998.44	1010.1	78.5	0	19.9	0.01721	209.6	27.7	28.3611	3.8	3.44678	0	0	0	975.471	41.1	45	0	12.3	0.01466	271.5	35.95	35.45	2	0	6.2	0	834.314		49.7	0	13.4
2013-05-10	24.1	17	0	1003.26	1002	83.1	0.5	32.9	0.0216	211.6	30.05	31.25	4.7	1.389	0	0	0	997.883	1009.8	80.3	0	19.6	0.01748	277.2	26.9	28	4.2	4.57856	0	0	0	975.146	40.2	41.5	0	12.2	0.01449	271.5	35.9	35.7	1.9	0	4.8	0	834.805		45.4	0	13.7
2013-05-11	20.1	6.7	7.366	1002.61	1001	84.9	0	32.6	0.02088	163.7	29	29.6389	4.5	1.80056	0	0	0	997.291	1009.9	72.7	0	19.3	0.01565	274.5	27.45	28	4.8	5.45311	5.9	2.1	0	973.14	38	46.5	0	12.3	0.01386	233.8	36.95	35.8	2	0	5.5	0	834.189		33.4	0	14
2013-05-12	20.1	2.9	2.54	1004.49	1003.9	79.3	0	32.4	0.02019	155.5	29.6	27.5556	4	1.54333	0	0	2.032	996.122	1008.2	71.3	0	19	0.01582	277.6	28.05	27.9444	4.9	4.11556	0	3.4	0	973.972	40.1	49	0	12.4	0.01393	158.6	34.85	35.85	2.5	0	0	0	835.777		17.4	0	13.8
2013-05-13	20.1	0.8	0	1004.27	1003.8	70.4	0	31.8	0.01838	228.1	30.65	28.9167	2.8	1.13178	0	0	0.254	996.087	1007.8	70.6	0	18.7	0.01597	247.5	28.25	28.6944	5	6.32767	5.9	19.8	0.5	973.973	42.1	66.5	0.8	13.8	0.0134	151.1	33.15	33.3	2	0	0	0	835.683		28.7	0	13.6
2013-05-14	0	0	19.304	1003.44	1002.7	69.4	0	31.3	0.01783	234.9	30.05	28.5	2.7	0.514444	43.1	13	13.97	995.977	1008.1	75.9	0.1	19.1	0.01679	218.3	27.75	26.1111	4.5	5.14444	0	0	0	972.917	39.2	48.5	0	14.1	0.01185	121.4	32.8	32.5	3.1	0	0		834.597		31.3	0	13.4
2013-05-15	20.1	31.1		1001.89		74.4	3.6	32.7	0.01921	162.7	29.65		3		0	4.1	10.922	996.09	1008.9	81.3	0	19.3	0.01711	227.9	26.6	26.5	5.2	5.29878	3	0	0	972.553	34.9	43.5	0	13.9	0.01166	256.2	34.5	33.75	2.5	0	2.6	1.016	834.003		43.9	0	13.3
2013-05-16	53.6	62.6	75.438	1000.56	999.7	90.4	18.1	35.6	0.01682	71.6	23.85	23.4444	4.3	0.874556	0	0	0	995.29	1007.5	74.2	0	19.1	0.01622	274.4	27.45	27.1944	4.8	4.83578	0	0	1.1	973.884	34.8	43	0	13.7	0.01207	194	35.1	35.55	3.2	0	0	3.048	833.097		50.3	0	13.2
2013-05-17	0	0		1004.3		81.4	0	34.4	0.02019	253.6	28.6		3.9		0	0	0	995.928	1008.4	75.4	0	18.8	0.0168	269.7	28	28.1944	4.2	4.167	0	0	0	975.322	38.5	42	0	13.6	0.01313	297.7	35.8	34.35	2.7	0	0	22.098	835.123		61.3	0	13.1
2013-05-18	0	0.1	3.048	1004.3	1003.2	86.7	0	33.4	0.02097	198.7	28.5	29.3056	4	1.13178	0	15.6	0.508	996.944	1009.2	76.3	0.2	19	0.01682	239.7	27.55	26.8611	4.1	4.63	0	0	0	975.266	40.5	49.5	0	13.5	0.01385	294.1	35.4	36.5	2.4	0	0	0	835.333		49	0	12.9
2013-05-19	0	0.3	0	1003.79	1002.9	81.2	0	32.7	0.02068	232.7	30.2	31.1111	4.2	1.44044	0	10.4	13.97	997.79	1009.6	69.4	0.1	19.7	0.01576	210.2	28.05	26.4167	4.4	3.34389	0	0	0	975.141	42.5	52.5	0	13.4	0.01452	286.8	35.45	36.1	2.3	0	0.1	0	835.042		62.3	0	12.8
2013-05-20	13.4	26.6		1002.76		90.6	1	33.5	0.02064	169	27.1		3.8		0	0	3.048	997.006	1009.6	71.2	0	19.7	0.01558	258.7	27.8	26.5	3.2	3.44678	0	0	0	975.078	43.4	55	0	13.3	0.01516	278.7	35.6	36.2	2.6	0	4.5	53.086	835.156		62.1	0	12.9
2013-05-21	9.7	43.5	0.254	1002.19	1001.7	83.2	3.6	36.1	0.02015	227.6	28.5	27.6111	3.1	0.874556	0	2.9	2.032	995.458	1007.5	72.4	0	19.5	0.01584	199.3	27.15	26.1111	3.3	3.54967	0	0	0	975.421	37.1	42.5	0	13.2	0.01284	300.8	36.55	34.4	2.7	0	0.5	1.016	834.844		57.4	0	12.8
2013-05-22	9.7	36.5		1001.57		81.1	3.7	36.9	0.02025	223.5	29.2		3.2		69.3	9.6	21.082	995.291	1007.9	74.9	0.2	20	0.01664	255	27.85	27	4.1	3.80689	7.2	1.2	0	974.697	38.1	44	0	13.2	0.01354	266.6	36	35.85	3.2	0	2.9	0.508	834.36		66.4	0	12.7
2013-05-23	38.6	81		1001.03		80.9	15.8	38.5	0.02025	158	29.05		2.9		0	4	8.89	995.76	1007.9	73.9	0	19.8	0.01655	223.1	27.8	26.5	4.6	3.18956	0	0	12.4	973.952	35.4	44	0	13.2	0.01273	256.7	35.85	34.35	3.4	29.8	19.1	0	834.078		67.3	0.3	14.3
2013-05-24	29	72.3	59.944	1000.13	1000	82.5	26.6	39	0.02009	186.3	28.75	26.8611	2.6	0.771667	0	4.9	1.016	995.792	1008.4	74	0	19.9	0.0167	232.2	28	27.3611	5	4.57856	0	0	0	974.535	33.6	48	0	13.1	0.01153	295.4	34.9	35.5	4.4	0	1	0	833.507		78.4	0	14.3
2013-05-25	0	9.1	0	1000.74	1000.2	84.9	0	38.1	0.02097	201.7	29	28.6944	3.1	0.874556	0	7.9	0	997.318	1009.7	75.6	0.1	20.1	0.01664	253.6	27.65	27.4444	5.1	4.47567	0	0	0	974.96	35.7	62	0	13	0.01197	253.4	34.8	35.7	5	0	7.5	0	833.85		73	0.1	14.3
2013-05-26	0	0		1001.75		80.2	0	36.5	0.02028	262.8	29.45		3.7		0	0.5	0	997.611	1010.4	77	0	19.9	0.01712	261	27.6	27.8611	5.6	5.91611	8	2	0	974.98	42.1	47	0	13	0.0132	263.1	32.75	34.5	4.8	142	35.4		834.372		68.9	1	16.6
2013-05-27	15	6.6		1001.88		76	0.1	35.9	0.01976	264.5	29.75		2.2		0	0	0	997.081	1009.2	72.3	0	19.6	0.01596	264.1	27.4	27.1389	6.1	6.53344	0	0.4	1.5	975.823	44.4	50	0	13.1	0.01397	169.1	34.15	32.9	3.1	0	23.2		834.717		62.2	1.6	19.3
2013-05-28	13.2	0.4	0	1001.36	1000.4	75.9	0	35.6	0.01923	186.2	30.15	29.6944	2.7	1.44044	0	0.1	0	995.888	1007.8	73	0	19.3	0.01592	264.8	27.05	27.5	5.7	6.12189	0	3.7	0	975.999	44.3	75.5	0	13.2	0.01387	262.2	32.9	32.2	3.4	0	1.1	0.762	834.278		60.5	0	19.3
2013-05-29	21.5	27.4	2.032	1000.73	1000	77.9	3.2	36	0.01929	186.4	29.45	29.25	4.6	2.315	0	0	0.762	996.124	1007.2	74.2	0	19	0.01603	260.9	27.25	27	5.2	5.60744	4	0	3.4	974.943	48.5	58	0	13.2	0.01464	215.7	32.65	33.25	3.8	0	0.3	0	834.181		63.7	0	19
2013-05-30	21.5	24.6	14.478	1000.61	998.9	83.5	1.4	36.8	0.01852	133.1	28.05	27.2778	6.9	2.82944	0	0	0	996.94	1009	75.1	0	18.7	0.0161	266.5	27.3	27	5	4.88722	12	2.7	0	974.418	48.2	64	0	13.3	0.01495	186.7	32.6	32.85	2.7	0	1.8	19.812	832.732		73.2	0	18.8
2013-05-31	0	0	16.51	1003.66	1002.9	80.5	0	36.6	0.01796	218.4	28.05	26.0556	5.5	1.74911	0	0	0	997.263	1009.3	74.4	0	18.5	0.0157	261.9	27.05	27	4.8	5.14444	8	6.2	0.3	974.506	54.8	65.5	0	13.5	0.01556	212	32.15	32.05	2.2	0	2	30.734	833.071		80.4	0	18.9
2013-06-01	0	0		1004.28		81.6	0	35.5	0.02064	267.1	28.95		2.8		0	0	0	996.566	1008.6	69.1	0	18.2	0.01454	275.6	26.8	27.5	5.3	5.35022	8.8	3.7	62.1	974.589	64.1	71.5	0	13.8	0.01657	148.4	30.2	30.5	2.4	0	0	0.254	835.218		77.2	0	18.8
2013-06-02	0	0	0	1002.47	1002	73.1	0	34.9	0.01997	279.7	30.5	31.3056	1.7	0.514444	0	0	0.254	997.006	1009.7	76.3	0	18	0.01599	247.7	26.75	27	3.7	3.90978	2.9	6.2	3.5	974.159	67.4	77	0.1	14	0.01622	163.7	28.05	29.6	3.8	0	0	0	834.89		65	0	18.5
2013-06-03	0	0	0	1001.87	1001.1	71.1	0	34.5	0.02	290.1	31.2	32.3056	2.2	1.13178	0	0	0	998.198	1010.4	76.5	0	17.8	0.01597	261.5	26.7	26.9444	3.4	3.39533	2.9	0.1	0	973.845	58.4	55.5	0	14.3	0.01521	171	29.2	30.1	3.8	0	0.4	0	834.536		63.9	0	18.3
2013-06-04	0	0	0	1002.82	1001.8	71.2	0	34.1	0.01999	245.3	31.15	32.0556	2.1	0.257222	0	2.7	0	997.986	1010.4	77.5	0	17.6	0.01621	245.2	26.85	27.3611	3.7	4.167	0	0	6.4	974.612	50.9	58.5	0	14.1	0.01436	268.9	30.5	30	3.1	0	8.1	0.254	835.477		62.5	0	18.2
2013-06-05	0	5.6		1002.45		74.1	0	34	0.01998	256.3	30.55		2.8		0	14.2	16.002	997.55	1008.7	76.2	0.4	18.5	0.01627	210.1	26.55	26	4	4.21844	0	5.5	0	974.743	51.5	63	0	14.1	0.01531	234.5	31.6	31.9	1.9	0	6.1	8.89	834.957		67.4	0	18.6
2013-06-06	29.5	14.8	31.496	1002.48	1001.5	78.6	0.6	34.9	0.02028	257.6	29.85	30.6944	2.7	0	0	1.6	1.016	997.692	1010	79.6	0	18.6	0.01675	254.5	26.35	26.4444	4.8	4.93867	16.3	19.1	0	974.212	56.6	83.5	0.3	15.1	0.01631	244.5	31.75	30.9	2.2	36.3	20.1	24.638	834.481		73.3	0.5	19.4
2013-06-07	23.6	30	25.4	1001.79	1001.5	83.3	2.1	35.7	0.02037	198.1	28.4	26.5278	2.8	0	0	0.7	1.016	997.949	1010.2	74.9	0	18.4	0.01565	263	26.75	26	4.8	4.73289	0	12.5	29	973.832	60.8	72.5	0.1	16.2	0.01653	234.9	30.6	30.4	3.2	0	1.8	45.974	834.16		76.6	0	20.1
2013-06-08	5.9	9.3		999.915		81.9	0.9	35.9	0.0206	252.3	29.4		3.5		0	1.8	0	997.544	1009.3	70.6	0	18.2	0.0148	265.3	26.65	26.6111	5	4.47567	27.1	1.3	0	974.695	52.1	55.5	0	16.5	0.01384	183.3	30.4	30.9	4.5	0	16.8	4.572	832.575		75.7	0.9	21.4
2013-06-09	5.9	2.7	0	998.765	998.3	83.1	0	35.6	0.02097	237.4	29.05	30.3611	3.3	0.771667	27.6	25.7	0.508	997.28	1009.9	77.9	1.4	19.9	0.0163	224.8	25.95	26.1389	4.8	4.47567	0	0	0	974.919	49.7	52.5	0	16.2	0.01374	251.1	30.45	30.3	4.9	0	5.3	0	831.763		89.4	0	21.4
2013-06-10	0	0.9		998.991		78.4	0	34.9	0.02084	222.6	30.2		2.4		0	2.9	0.254	997.207	1009.6	70.7	0	19.8	0.01479	259.1	26.55	26.8611	5.3	5.60744	0	0.4	0	974.431	48.7	53.5	0	16	0.01395	222.5	31.3	31.3	4.6	36.3	19		832.602		77.9	0.1	22.3
2013-06-11	0	0		999.066		77.5	0	34.4	0.02064	266.5	30.05		2.6		61	20.5	3.048	998.193	1009.7	75.3	1.1	20.1	0.01612	194.3	26.45	27	5	5.45311	5.3	16.3	0	973.783	62.8	55	0.4	16.3	0.01537	61.3	28	31.7	4.4	0	0.6	4.064	834.015		69.8	0	22.7
2013-06-12	0	0.1	0	999.291	1000.6	74.3	0	34	0.01976	277.1	30.15	31.8889	3.2	1.23467	0	0	0	998.45	1010.1	73.4	0	20.8	0.01576	269	27.2	27	4.8	4.63	8.8	9	0	972.445	53	55	0.1	17.8	0.0129	137	28.3	31.45	5.3	16.4	9.2	18.542	833.652		63.2	0.1	22.8
2013-06-13	4.8	3.2		999.39		76.9	0	33.8	0.01936	257.5	29.95		3.7		0	0.7	8.89	998.069	1009.6	76.8	0	20.4	0.01641	237.6	26.6	26.8611	4.8	4.37278	7.1	1.3	0	970.85	47.9	50.5	0	17.7	0.01279	147.6	30.1	30.6	5.7	8.2	2.1	0	832.804		63.3	0	22.8
2013-06-14	9.7	1.1		999.865		81.1	0	33.6	0.01966	176.6	28.8		4		0	1.2	24.892	997.016	1009.2	81.1	0	20.1	0.01671	181.4	26.35	25.5	4.2	4.21844	1.8	0	0	970.68	48.1	53.5	0	17.5	0.01342	188.7	31.35	31.2	5.7	8.2	8.2	0	832.213		68.5	0.1	22.6
2013-06-15	0	0	0	1001.11	1000.1	78	0	33.4	0.02007	269.1	29.6	31.3889	2.8	0.771667	0	0.1	1.016	997.076	1009	77.6	0	19.9	0.01635	267.9	27.1	27	4.2	3.90978	0	0	0	972.087	47.3	60.5	0	17.2	0.01339	239.3	31.2	30.9	5.7	8.2	0.3	0.254	833.131		67.2	0	23
2013-06-16	0	0		1001.12		74.7	0	33.1	0.02024	288.9	30.55		2.5		0	0	0	997.476	1009.7	76.1	0	19.6	0.01606	271.3	27.25	26.75	4.7	4.52711	0	0	0	973.312	47.2	54	0	17	0.01367	234.6	31.8	31.1	4.8	8.4	3.2	19.812	833.354		65.5	0	22.9
2013-06-17	0	0		999.654		70.8	0	32.8	0.01961	298.4	31.1		2.7		0	0	1.016	998.147	1010.5	79.3	0	19.4	0.01659	238.9	26.45	26.5	4.8	4.88722	0	0	0	974.1	47.4	55.5	0	16.8	0.01353	189.4	31.45	31.5	5.2	16.8	17	0	832.663		64.3	0.5	24.2
2013-06-18	0	0		997.942		73.7	0	32.6	0.02033	277.7	30.85		2.8		0	0	0	997.499	1009	76.6	0	19.1	0.01608	266.1	26.8	26.8056	5	4.88722	0	0	0	973.857	53.4	54	0	16.7	0.01383	228.3	29.4	31.3	5.4	42	46.2		831.353		79.8	4.3	24.7
2013-06-19	21.4	28.1		998.628		79	1.8	33.4	0.02113	231.1	30.7		1.6		0	0.1	1.016	996.788	1009.2	77	0	18.9	0.0161	261.6	26.6	27	4.6	4.57856	0	0	0	974.243	50.3	55	0	16.5	0.01433	265	31.05	31.9	4.5	0	0.8	1.778	831.551		77.2	0	27.7
2013-06-20	0	6.4	34.29	998.366	997.9	72.7	0.2	34.4	0.02009	239	30.75	30.3889	2.2	0.514444	0	0	0	996.713	1008.8	72.1	0	18.6	0.01497	269.4	26.5	27	5.4	6.07044	0	0	0	974.381	45.8	54	0	16.4	0.01338	255.4	31.9	32.3	4.8	0	0.7	2.794	831.348		84	0	27.2
2013-06-21	17.5	71.6		997.741		75.4	12.2	35.7	0.02049	266.7	30.5		1.8		0	3.8	8.89	997.003	1009.7	77.8	0	18.6	0.01596	201.8	26.25	24.6111	4.5	4.42422	1.9	0.3	0	974.362	46	49.5	0	16.3	0.01337	160.7	31.8	32.1	4.5	26.4	13.8	35.814	831.503		78.8	0.1	27.5
2013-06-22	23.4	10.5		997.716		75.6	0.1	37.4	0.02046	264.3	30.7		2.3		0	3.1	1.016	997.727	1009.6	78.7	0	18.6	0.01605	245.7	26.3	26.6944	3.2	3.60111	0	1	0.4	974.087	46.7	53.5	0	16.2	0.01359	185.2	31.8	32.45	5.2	8.8	6.6	0	832.127		70.2	0.1	27.9
2013-06-23	11.7	40		996.967		73	2.6	37.6	0.02015	211.6	30.9		3.4		0	3	1.016	998.025	1010.1	73.4	0	18.6	0.0155	257.9	27.25	26.5	4.5	4.01267	5.6	0.2	0.4	973	45.3	53.5	0	16.2	0.01293	185.4	31.45	32.1	5.6	26.4	26.5		831.259		72.6	0.5	28.5
2013-06-24	23.4	7.9	1.27	998.253	997.4	76.8	0.3	37.1	0.02029	202	30.1	30.4444	4.8	2.16067	0	6.4	32.004	998.202	1010.7	72.3	0	18.6	0.01475	169.2	26.65	25	4	3.85833	1.9	0	0	973.331	49.5	63	0	16.1	0.01373	190.7	30.7	31.9	5.9	8.8	12.9		831.936		73.4	0.2	30.1
2013-06-25	5.8	8.3		1001.05		83.4	0.3	36.6	0.02056	176.8	28.75		5.7		0	13.1	0	997.4	1008.7	63.4	0.2	19.3	0.01319	189.6	26.7	27.3611	3.7	3.49822	3.7	0.2	4	975.637	48	54.5	0	16	0.01385	197.7	31.75	30.8	4.9	0	1.3		833.189		75.5	0	29.5
2013-06-26	45.3	4.4	23.622	1001.03	1000.5	83.3	0.1	36.2	0.02083	216.2	28.75	29.3056	4.9	0.771667	0	5.4	0	997.459	1008.9	71	0.1	19.7	0.01525	265.8	27.15	27.9444	4.9	4.63	0	0	0	977.044	50.3	57	0	15.9	0.01437	194.2	30.85	31.7	4.1	19.5	7.2	0	832.133		79.9	0.1	28.8
2013-06-27	34	5.6		999.49		82.4	0.1	35.5	0.02089	206.8	29.15		4.5		0	0.1	0	997.867	1009.6	71.4	0	19.4	0.01557	257.7	27.55	27.8889	4.7	4.93867	23.5	19.7	0.5	976.812	49.1	58	0.4	16.9	0.01436	232	31.95	31.55	4.7	0	2.4		830.994		76.8	0	28.9
2013-06-28	56.6	23.1		998.115		85	1	36.5	0.02075	148.5	29.3		3.9		0	0.3	0.762	997.509	1009.1	74.4	0	19.1	0.01612	253.3	27.3	27.3056	4.3	4.21844	11.8	12.8	0.6	976.518	46.5	55.5	0.2	17.8	0.01376	217.9	32.45	32.4	4.4	0	3.4	2.794	829.942		80.1	0	28.5
2013-06-29	22.6	9.7	124.206	997.765	997.3	86.4	0.1	36.6	0.02114	118.4	28.6	27.1944	2.4	0.360111	26.7	13.3	0	996.799	1008.9	77.8	0.2	19.3	0.01624	230.2	26.2	25.8611	3	2.26356	17.7	16.9	35	977.132	49.1	74	0.5	18.5	0.01345	180.8	30.9	30.85	4.4	0	12.8	7.112	829.82		85.3	0.1	28.9
2013-06-30	0	2	4.572	998.328	997.2	85	0	35.9	0.02111	177.1	28.5	27.9167	3.6	0.514444	26.7	7.5	22.098	996.399	1007.9	78.9	0.1	19.8	0.01631	235.1	25.95	26	3.3	4.42422	0	2.2	2	977.063	46.9	52	0	19	0.0131	278.2	31	30.85	3.7	9.8	3.5	0.508	830.386		79.5	0	29.3
2013-07-01	0	0		997.066		79.8	0	35.2	0.02038	230.6	29.6		3.1		0	0	0	996.703	1008.2	68.2	0	19.9	0.01425	278	27	26.9444	4.8	4.63	0	0	0	974.975	48.8	48.5	0	18.8	0.01311	196.3	30.6	32	3.7	0	0	1.524	829.542		76.3	0	28.8
2013-07-02	11.4	2.5	0	998.228	997.5	81	0	34.8	0.02023	202.2	28.9	30.6111	3.8	0.771667	7.9	0.9	0	997.184	1008.9	72.8	0	19.6	0.01544	228.5	27.45	27.1944	4.3	4.37278	1.3	1.6	0	973.844	50.6	52	0	18.5	0.01394	267.9	30.45	30.15	5.1	0	0.3	1.016	830.738		80.5	0	28.2
2013-07-03	0	0	0	1000.03	999.4	80.2	0	34.5	0.02012	192.2	29.2	31	3.3	0.771667	0	12.7	10.922	997.941	1009.5	76.6	0.4	20.4	0.01602	129.7	26.15	26	4.5	5.04156	1.3	0.4	6	974.138	50.7	59.5	0	18.3	0.01343	155.7	29.7	30.5	4	0	0.3		832.239		81.7	0	27.8
2013-07-04	0	0		1000.4		85.8	0	34.2	0.02038	129.3	28.35		3.6		0	7.2	2.032	998.812	1011.3	75	0	20.4	0.01526	196.2	25.9	25.5	5.8	5.04156	4	3.9	0.5	973.675	49.1	60.5	0	18.4	0.01347	168.1	31.05	30	3.5	17.5	0.7		832.249		81.8	0	27.4
2013-07-05	5.7	1.4		1001.36		79.2	0	34	0.02016	208	29.6		3.9		0	0.2	0	998.769	1010.1	70.8	0	20.3	0.0143	278.9	25.85	26.3611	5.3	3.80689	5.3	28.8	0	974.106	52.2	64	1	19.5	0.01446	158.9	31.2	30.4	2.8	0	4.2		832.883		87.4	0	27.4
2013-07-06	0	0	0	1003.32	1002.7	79.4	0	33.7	0.02014	173.9	29.5	30.6389	3.4	0.977444	0	0.4	8.89	997.766	1010.1	71.3	0	20	0.01465	235.5	26.45	26	4.7	3.90978	10.3	25	0	974.95	54.4	56	0.8	21.9	0.01495	155.2	31.1	29.8	2.7	10.1	2.9		834.849		83.5	0	27.3
2013-07-07	0	0	0	1002.94	1002.5	80	0	33.5	0.02022	160.2	29.05	31.1389	3.3	0.874556	0	0.1	2.032	997.225	1009.8	72.4	0	19.7	0.0151	242.7	26.55	27	5	5.093	7.7	5.2	11	975.576	60.5	87	0	22.8	0.01552	131.8	29.2	30.4	3.2	0	3.5		834.159		78.7	0	27.4
2013-07-08	0	0	0	1001.4	1000.9	78.3	0	33.2	0.02016	262	29.9	31	3.8	1.13178	0	8.1	0	998.479	1009.9	72.4	0.1	19.9	0.01525	232.5	27.05	26.4444	5.4	5.50455	7.7	2.6	3.2	975.284	63.2	80.5	0	22.9	0.0152	121.8	27.9	28.7	2.6	0	3.6		832.719		83.6	0	27.3
2013-07-09	0	0	0	999.403	998.5	80.8	0	33	0.02065	248.3	29.4	31	4.4	1.13178	0	0	0	999.053	1011.5	74.4	0	19.8	0.01564	265.3	26.7	26.1944	3.9	4.83578	7.7	5.3	0.9	974.383	60.3	75.5	0	23	0.0147	137.2	27.95	29.3	3.9	10.1	15.9		830.88		84	0.2	28
2013-07-10	0	0		998.816		80.3	0	32.7	0.02077	256.4	29.75		3.6		0	1	0.508	998.007	1008.9	67.5	0	19.5	0.01417	248.3	27.15	27.5	4.9	4.11556	18	31.1	3.5	973.952	64.5	67	1.6	23.8	0.01554	143.9	28.4	29	3.3	10.1	6.7		830.724		82	0	28.6
2013-07-11	3.8	5	0	1001.05	1000.1	80.2	0	32.9	0.01999	176.3	29.2	30.3889	4.4	1.44044	8.1	6.4	0	997.727	1009.5	68.5	0	19.4	0.01341	245.8	24.85	26.3889	5.1	5.19589	17.7	12.2	22.6	974.777	58.2	90	0.4	26.5	0.01413	138.3	28.05	28.6	3.9	0	0.5		833.035		79.2	0	28.5
2013-07-12	3.8	1.2		1001.94		79.8	0	32.8	0.0198	125.3	29.1		4.6		8.6	10	1.016	998.467	1009.9	78.7	0.3	20.1	0.01581	222.7	25.75	25.4444	5.3	5.81322	5.9	0.9	7	975.007	53.9	70	0	26.3	0.0139	132.3	29.7	27.45	4	0	0.8	0.254	833.894		82.6	0	28.1
2013-07-13	0	0		1000.72		80.2	0	32.6	0.01964	164.6	28.9		4		0	0	0.508	998.928	1010.9	75.2	0	19.9	0.01496	246.2	25.75	25.5	4.9	4.47567	0	0.4	0	975.363	51.9	63.5	0	25.9	0.01386	230.7	30.2	29.25	4.1	0	0.7	0	832.909		79.8	0	27.7
2013-07-14	0	0	2.794	999.503	998.7	76.8	0	32.4	0.01978	265	29.7	29.8056	3.7	1.28611	10.1	1.2	0	998.415	1010.9	75.3	0	19.7	0.01551	248.6	26.7	26.6944	4.8	4.73289	0	0.1	0	974.794	50.7	64	0	25.6	0.01398	171.4	30.75	30.4	3.7	15.3	1.1		832.363		80.6	0	27.4
2013-07-15	7.5	7.7		999.54		76.5	0.1	32.4	0.01987	244.8	30.05		3.7		5.9	1.5	6.096	998.838	1011.4	72.1	0	19.5	0.01481	267.5	26	25.8889	5.5	5.86467	11.8	21.2	0	974.256	50.9	67	0.6	26.5	0.01448	223.6	31.45	30.8	4	0	0		832.986		79.3	0	27
2013-07-16	0	4	0.254	1000.15	999.4	78.5	0	32.7	0.02024	190.7	30.05	30.8056	3.6	1.28611	0	0	0	999.305	1012	75.5	0	19.3	0.01527	267.6	26.45	25.8611	4.1	3.60111	14	5.1	1.5	974.732	54.1	58	0	27	0.01426	163.2	30.85	30.85	4.1	4	3.3	0.762	832.966		80.3	0	26.8
2013-07-17	0	0	0.508	999.853	999.2	77.8	0	32.6	0.01991	231.9	29.8	29.5	4.2	1.80056	0	0	0.508	998.57	1011.2	75.8	0	19	0.01546	280.5	26.75	26.1111	4.6	5.14444	14	6.2	0	975.376	55.4	64	0.1	27.4	0.01412	130.1	28.6	30.25	4.2	4	4.7	3.556	832.418		78.8	0	26.7
2013-07-18	0	0		997.665		81.3	0	32.3	0.02004	201.4	28.85		4.6		0	0	0	997.558	1010.1	72.7	0	18.8	0.01532	242.8	26.85	27.5	5.9	6.73922	14	11.1	0	974.558	58.5	62	0.1	27.7	0.01455	141.2	28.65	29.7	4.4	0	0	1.27	830.583		76.5	0	26.7
2013-07-19	0	1	23.876	998.09	997.4	82.7	0	32.1	0.02022	161.6	28.4	29.3889	5.3	0.977444	0	2.3	8.89	997.896	1009.9	76.4	0	18.7	0.01574	237.3	26.2	26	6.1	6.32767	11.2	15.6	0	973.871	64.1	74.5	0.7	29	0.01521	135.5	28.1	30.35	4.2	0	1.4	1.016	830.866		83.4	0	26.5
[truncated: 530 more rows]
[truncated: 59 more columns]
